# Supplementary material for: Dysregulated expression of microRNAs and mRNAs in pulmonary artery remodeling in ascites syndrome in broiler chickens
Source: Oncotarget. 2016 Oct 25;8(2):1993–2007. doi: 10.18632/oncotarget.12888 (PMC5356772; doi:10.18632/oncotarget.12888)
Supplement: Supplementary file 2 [file oncotarget-08-1993-s002.xlsx]

## Sheet: Sheet1
Table S1. Known miRNA and novel miRNA analysis.
known miRNA.map
Types	Total	Dis	Nor
Mapped mature	424	369	362
Mapped hairpin	341	302	294
Mapped uniq sRNA	5247	2647	2600
Mapped total sRNA	6668769	3377058	3291711
novel mirna.map
Types	Total	Dis	Nor
Mapped mature	23	18	19
Mapped star	7	6	6
Mapped hairpin	23	19	20
Mapped uniq sRNA	94	51	43
Mapped total sRNA	244	137	107
