# Supplementary material for: Dysregulated expression of microRNAs and mRNAs in pulmonary artery remodeling in ascites syndrome in broiler chickens
Source: Oncotarget. 2016 Oct 25;8(2):1993–2007. doi: 10.18632/oncotarget.12888 (PMC5356772; doi:10.18632/oncotarget.12888)
Supplement: Supplementary file 3 [file oncotarget-08-1993-s003.xlsx]

## Sheet: gga_mature.miranda_targets.pair
Table S2: Identified target genes of differentially expressed known and novel miRNAs in pulmonary artery of broiler chickens.
geneID	miRNA	Associated Gene Name	Interpro Description
ENSGALG00000000003	gga-miR-1782,gga-miR-429-3p,novel_131,gga-miR-1662,gga-miR-3533,gga-miR-6651-5p,gga-miR-1454,gga-miR-6550-3p,gga-miR-7472-5p,gga-miR-1720-3p,gga-miR-3607-5p,gga-miR-3530-5p,gga-miR-29b-1-5p,gga-miR-138-5p,gga-miR-489-3p,gga-miR-187-5p,gga-miR-490-3p,novel_109,gga-miR-30a-3p,gga-miR-218-5p,gga-miR-146a-3p,gga-miR-2128,gga-miR-29b-2-5p	PANX2	Innexin
ENSGALG00000000004	gga-miR-148a-3p,gga-miR-1460,gga-miR-1690-5p,gga-miR-1644,gga-miR-15b-3p,gga-miR-3525,novel_120,gga-miR-1626-5p,novel_178,gga-miR-21-3p,gga-miR-130c-3p,novel_183,gga-miR-133c-5p,gga-miR-219b,gga-miR-6565-3p,gga-miR-6639-5p,gga-miR-3536,gga-miR-1329-5p,gga-miR-15b-5p,gga-miR-200b-5p,gga-miR-301a-3p,gga-miR-19b-3p,gga-miR-33-3p,gga-miR-22-5p,gga-miR-490-5p,gga-miR-6710-3p,gga-miR-9-5p,gga-miR-383-3…	RFK	Riboflavin kinase domain, bacterial/eukaryotic
ENSGALG00000000011	gga-miR-142-5p,gga-miR-18b-3p,gga-miR-125b-3p,gga-miR-7438-5p,gga-miR-18a-3p,gga-miR-200a-3p,gga-miR-1451-3p,gga-miR-135a-5p,gga-miR-144-3p,gga-miR-32-3p	C10orf88	-
ENSGALG00000000013	gga-miR-223,gga-miR-138-5p,gga-miR-1684a-5p,gga-miR-103-2-5p,gga-miR-375,gga-miR-107-5p,gga-miR-1727,gga-miR-138-1-3p,gga-miR-1460,gga-miR-3540,gga-miR-1644,gga-miR-449c-3p,gga-miR-27b-3p,gga-miR-23b-5p,gga-miR-2131-5p,gga-miR-1779,gga-miR-6651-5p,gga-miR-1647,gga-miR-6631-5p,gga-miR-7472-5p,gga-miR-6565-3p,gga-miR-1467-5p,gga-miR-1635,gga-miR-1451-3p,novel_130	DUSP11	Dual specificity phosphatase, subgroup, catalytic domain||Dual specificity phosphatase, catalytic domain||Protein-tyrosine phosphatase-like||Protein-tyrosine/Dual specificity phosphatase
ENSGALG00000000033	gga-miR-1703-5p,gga-miR-6639-5p,gga-miR-429-3p,gga-miR-200b-3p	NFU1	NIF system FeS cluster assembly, NifU, C-terminal||HIRA-interacting protein 5||Scaffold protein Nfu/NifU, N-terminal
ENSGALG00000000040	gga-miR-214,gga-miR-6552-5p,gga-miR-24-3p,gga-miR-1631,novel_117,gga-miR-6649-3p,gga-miR-1618-3p,gga-miR-194,gga-miR-1329-5p	FAM195A	-
ENSGALG00000000041	gga-miR-383-5p,gga-miR-146c-5p,gga-miR-222a,gga-miR-551-3p,gga-miR-1677-5p,gga-miR-146b-5p,gga-miR-6548-5p,gga-miR-30c-1-3p,gga-miR-16c-5p,gga-miR-6547-3p,gga-miR-16-5p,gga-miR-6623-3p,gga-miR-3528,gga-miR-138-5p,gga-miR-1453,gga-miR-383-3p,gga-miR-1655-5p,gga-miR-6568-3p,gga-miR-133c-3p,gga-miR-499-3p,gga-miR-6656-5p,gga-miR-184-3p,gga-miR-15c-5p,gga-miR-30c-2-3p,gga-miR-6559-5p,gga-miR-6710-3p,…	GNAI3	Guanine nucleotide binding protein (G-protein), alpha subunit||G protein alpha subunit, helical insertion||P-loop containing nucleoside triphosphate hydrolase||Small GTPase superfamily, ARF/SAR type||Fungal G-protein, alpha subunit||G-protein alpha subunit, group I
ENSGALG00000000049	gga-miR-6645-5p,gga-miR-6615-5p,gga-miR-6643-5p,novel_153,gga-miR-184-3p,gga-miR-1623,gga-miR-6656-5p,gga-miR-1724,gga-miR-1618-3p,gga-miR-10b-5p,gga-miR-6547-3p,gga-miR-6544-3p,gga-miR-10a-5p,gga-miR-2129,gga-miR-1653,gga-miR-1467-3p,gga-miR-7460-3p,gga-miR-1754-5p,gga-miR-106-3p,gga-miR-215-5p,gga-miR-218-5p,gga-miR-1672,novel_209,gga-miR-1329-5p,gga-miR-456-3p,gga-miR-128-3p,gga-miR-1805-5p,gg…	CSDC2	Cold shock protein||Cold-shock protein, DNA-binding||Nucleic acid-binding, OB-fold
ENSGALG00000000055	gga-miR-146c-5p,gga-miR-6516-5p,gga-miR-1585,gga-miR-6669-3p,gga-miR-146b-5p,gga-miR-2131-3p,gga-miR-219b,gga-miR-17-3p,gga-miR-146a-5p,gga-miR-7465-3p,gga-miR-6565-3p,gga-miR-2129,gga-miR-9-5p,gga-miR-1641,gga-miR-106-3p,gga-miR-1795,novel_133,gga-miR-1467-3p,gga-miR-6552-3p,gga-miR-499-3p,gga-miR-200a-3p,gga-miR-1724,gga-miR-218-5p,gga-miR-138-1-3p,gga-miR-1416-3p	LAMTOR3	Ragulator complex protein LAMTOR3
ENSGALG00000000056	gga-miR-383-5p,gga-miR-146c-5p,gga-miR-29a-3p,gga-miR-130b-5p,gga-let-7a-2-3p,gga-miR-1651-3p,gga-miR-1774,gga-miR-16c-5p,gga-miR-7472-5p,gga-miR-146b-5p,gga-miR-1580,gga-miR-1664-3p,gga-miR-130a-5p,gga-miR-29b-3p,gga-miR-3529,gga-miR-1306-5p,gga-miR-16-5p,gga-miR-6544-5p,gga-miR-455-5p,gga-miR-1771,gga-miR-7469-5p,gga-miR-6586-5p,novel_208,gga-miR-140-3p,gga-let-7g-3p,gga-let-7c-3p,gga-miR-215-3…	DAPP1	Pleckstrin homology domain
ENSGALG00000000062	gga-miR-1690-5p,gga-miR-1460,novel_143,gga-miR-148a-3p,gga-miR-107-5p,gga-miR-107-3p,gga-miR-6552-5p,gga-miR-1467-3p,novel_178,gga-miR-6615-3p,gga-miR-3525,gga-miR-1737,gga-miR-1756a,gga-miR-103-3p,gga-miR-1329-5p,gga-miR-429-3p,gga-miR-6710-3p,gga-miR-1551-5p,novel_85,gga-miR-92-3p,gga-let-7c-3p,gga-miR-103-2-5p,gga-miR-6568-3p,gga-miR-216a,gga-miR-1454,gga-miR-125b-5p,gga-miR-6516-3p,gga-miR-14…	ARMC1	Uncharacterised conserved protein UCP013899, metal binding||Heavy metal-associated domain, HMA||Armadillo||Armadillo-type fold
ENSGALG00000000065	gga-miR-1781-5p,gga-miR-7449-3p,gga-miR-1460,gga-miR-1626-3p,gga-miR-1668-3p,gga-miR-6552-5p,gga-miR-34c-5p,gga-miR-15a,gga-miR-15b-5p,gga-miR-34b-5p,gga-miR-449b-5p,gga-miR-1467-5p,gga-miR-6565-3p,gga-miR-1703-5p,gga-miR-1663-3p,gga-miR-34a-5p,gga-miR-30b-3p,gga-miR-449a,gga-miR-2954,gga-miR-223,gga-miR-15c-5p,gga-miR-6553-5p,gga-let-7g-3p,gga-miR-24-3p,gga-miR-1677-5p,gga-miR-6696-3p,gga-miR-35…	PSMA5	Nucleophile aminohydrolases, N-terminal||Proteasome, subunit alpha/beta||Proteasome alpha-subunit, N-terminal domain
ENSGALG00000000067	gga-miR-1648-5p,gga-miR-148a-3p,gga-miR-7449-3p,gga-miR-1668-3p,gga-miR-6582-3p,gga-miR-460a-5p,gga-miR-455-3p,gga-miR-1467-5p,gga-miR-1769-3p,gga-miR-1737,gga-miR-1708,gga-miR-214,gga-miR-6565-3p,gga-miR-200b-5p,gga-miR-15b-5p,gga-miR-1723,gga-miR-15a,gga-miR-7451-3p,gga-miR-1659,gga-miR-33-3p,gga-miR-15c-5p,gga-miR-2128,gga-miR-24-3p,gga-miR-6656-5p,gga-miR-1623,gga-miR-1677-3p,gga-miR-140-3p,g…	SPR	Short-chain dehydrogenase/reductase SDR||Sepiapterin reductase||Glucose/ribitol dehydrogenase||Polyketide synthase, KR
ENSGALG00000000075	gga-miR-7442-3p,gga-miR-133a-5p,gga-miR-6645-5p,gga-miR-205b,gga-miR-6649-3p,gga-miR-30a-5p,gga-miR-30d,gga-miR-6643-5p,gga-miR-15c-5p,gga-miR-1551-5p,gga-miR-205a,gga-miR-1786,gga-miR-15b-5p,gga-miR-15a,gga-miR-16-5p,gga-miR-455-3p,novel_213,gga-miR-30e-5p,gga-miR-16c-5p	SCRIB	Leucine-rich repeat||PDZ domain||Leucine-rich repeat, typical subtype
ENSGALG00000000076	gga-miR-1774,gga-miR-1656,gga-miR-18b-3p,gga-miR-29b-3p,gga-miR-7472-5p,gga-miR-16c-5p,gga-miR-6546-5p,gga-miR-7469-5p,gga-miR-30e-3p,gga-miR-6643-5p,gga-miR-383-3p,gga-miR-489-3p,gga-miR-29b-2-5p,gga-miR-460b-3p,gga-miR-15b-5p,gga-miR-1329-5p,novel_104,gga-miR-7,gga-miR-6575-5p,gga-miR-1756a,novel_213,gga-miR-29c-3p,gga-miR-6565-3p,gga-miR-1595-5p,gga-miR-214,gga-miR-15b-3p,gga-miR-6649-3p,gga-m…	NRBP2	Serine/threonine/dual specificity protein kinase, catalytic domain||Protein kinase-like domain||Tyrosine-protein kinase, catalytic domain||Protein kinase domain||Serine-threonine/tyrosine-protein kinase catalytic domain
ENSGALG00000000080	gga-miR-1467-5p,gga-miR-449b-5p,novel_130,gga-miR-17-3p,gga-miR-1590,gga-miR-456-3p,gga-miR-6548-3p,gga-miR-1723,gga-miR-7451-3p,gga-miR-23b-5p,gga-miR-1659,gga-miR-1727,gga-miR-1726,gga-miR-3540,gga-miR-34c-5p,gga-miR-1604,gga-miR-1668-3p,gga-miR-218-5p,gga-miR-19b-5p,gga-miR-460a-5p,gga-miR-365-3p,gga-miR-1781-5p,gga-miR-106-3p,gga-miR-3529,gga-miR-6623-3p,gga-miR-3530-5p,gga-miR-3530-3p,gga-mi…	FER1L5	C2 domain
ENSGALG00000000085	gga-miR-2129,gga-miR-181b-5p,gga-miR-3529,gga-miR-34c-3p,gga-miR-6623-3p,gga-miR-130a-5p,gga-miR-3530-5p,gga-miR-3530-3p,gga-miR-1559-3p,gga-miR-6685-5p,gga-miR-217-5p,gga-miR-1778,gga-miR-16-1-3p,gga-miR-1677-5p,gga-miR-133c-3p,gga-miR-1623,gga-miR-24-3p,gga-miR-1677-3p,gga-let-7g-3p,gga-miR-138-1-3p,gga-miR-6559-5p,gga-miR-181a-5p,gga-miR-449c-3p,gga-miR-2128,gga-miR-1453,novel_227,gga-miR-1747…	GFPT1	Class II glutamine amidotransferase domain||Glucosamine-fructose-6-phosphate aminotransferase, isomerising||Sugar isomerase (SIS)||Nucleophile aminohydrolases, N-terminal
ENSGALG00000000086	gga-miR-1781-5p,gga-miR-1663-5p,gga-miR-1b-3p,gga-miR-34c-5p,novel_109,gga-miR-1668-3p,gga-miR-1727,gga-miR-1726,gga-miR-3540,gga-miR-1659,gga-miR-456-3p,gga-miR-6548-3p,gga-miR-15a,gga-miR-1708,gga-miR-148a-5p,gga-miR-181b-2-3p,gga-miR-1467-5p,gga-miR-449b-5p,gga-miR-135a-5p,gga-miR-3064-3p,gga-miR-1453,gga-miR-138-5p,gga-miR-449a,gga-miR-490-3p,gga-miR-1a-3p,gga-miR-1655-5p,gga-miR-1776,gga-miR…	TIMM17A	Mitochondrial inner membrane translocase complex, subunit Tim17||Mitochondrial inner membrane translocase subunit Tim17/Tim22/Tim23/peroxisomal protein PMP24
ENSGALG00000000091	gga-miR-138-1-3p,gga-miR-22-5p,gga-miR-1690-5p,gga-miR-3531-3p,gga-miR-215-3p,gga-miR-216b,gga-let-7g-3p,gga-miR-1668-3p,gga-miR-6659-3p,gga-miR-19b-5p,gga-miR-7460-3p,gga-miR-1781-5p,gga-miR-455-5p,gga-miR-3529,gga-miR-10b-3p,gga-miR-101-2-5p,gga-miR-1451-3p,gga-miR-6548-5p,gga-miR-1631,gga-miR-6590-3p,gga-miR-148a-5p,novel_209,gga-miR-6662-3p,gga-miR-130b-5p,gga-miR-6543-3p	INTS4	Armadillo-type fold||HEAT
ENSGALG00000000094	gga-miR-106-5p,gga-miR-1684a-5p,gga-miR-7442-3p,gga-miR-6659-3p,gga-miR-21-3p,gga-miR-200a-3p,gga-miR-18a-3p,gga-miR-107-3p,novel_143,gga-miR-100-3p,gga-miR-15b-5p,gga-miR-103-3p,gga-miR-6651-5p,gga-miR-6639-5p,gga-miR-1703-5p,gga-miR-6565-3p,gga-miR-1595-5p,gga-miR-214,gga-miR-22-3p,gga-miR-1737,gga-miR-383-3p,gga-miR-181b-1-3p,gga-miR-6645-5p,gga-miR-1649-5p,gga-miR-1724,novel_136,gga-miR-460b-…	ADIPOR1	Hly-III-related
ENSGALG00000000099	gga-miR-19b-3p,gga-miR-6710-3p,gga-miR-3538,gga-miR-1724,gga-miR-1649-5p,gga-miR-6586-5p,gga-miR-103-2-5p,gga-miR-6546-5p,gga-miR-30e-3p,gga-miR-2954,gga-miR-6643-5p,gga-miR-383-3p,gga-miR-101-2-5p,gga-miR-1306-5p,gga-miR-6547-3p,gga-miR-29b-3p,gga-miR-34a-3p,gga-miR-30c-1-3p,gga-miR-7445-3p,gga-miR-15c-3p,gga-miR-125b-5p,gga-miR-16c-5p,gga-miR-7472-5p,gga-miR-3535,gga-miR-1653,gga-miR-1774,novel…	-	Tetraspanin, EC2 domain||Tetraspanin||Tetraspanin/Peripherin
ENSGALG00000000102	novel_85,gga-miR-1456-5p	UBE2T	Ubiquitin-conjugating enzyme/RWD-like||Ubiquitin-conjugating enzyme, E2
ENSGALG00000000104	gga-miR-215-3p,gga-miR-3530-5p,gga-miR-1690-5p	-	DNA photolyase, N-terminal||DNA photolyase, FAD-binding/Cryptochrome, C-terminal
ENSGALG00000000109	gga-miR-3064-3p,gga-miR-6565-3p,gga-miR-456-3p,gga-miR-32-5p,gga-miR-1677-5p,gga-miR-3064-5p,gga-miR-1659,gga-miR-18b-3p,gga-miR-6553-5p,gga-miR-2128,gga-miR-3539,gga-miR-1644,gga-miR-215-3p,novel_85,gga-miR-92-3p,gga-miR-140-3p,gga-miR-18a-3p,gga-miR-1556,gga-miR-1467-3p,gga-miR-6649-3p,gga-miR-1453,gga-miR-1710,gga-miR-6643-5p	AFMID	Alpha/Beta hydrolase fold||Carboxylesterase, type B||Alpha/beta hydrolase fold-3
ENSGALG00000000112	gga-miR-1306-5p,gga-miR-3539,gga-miR-187-3p,gga-miR-17-3p,gga-miR-6550-3p,novel_183,novel_131,gga-miR-106-3p	PLP1	Myelin proteolipid protein PLP
ENSGALG00000000115	gga-miR-29b-2-5p,gga-miR-6623-3p,gga-miR-3540,gga-miR-7449-3p,gga-miR-92-5p,gga-miR-140-3p,gga-miR-146a-3p,gga-miR-1623,gga-miR-1649-5p,gga-miR-1672,gga-miR-1655-5p,gga-miR-1781-5p,gga-miR-29b-1-5p	HEP21	-
ENSGALG00000000117	gga-miR-133a-3p,gga-miR-133b,gga-miR-122-5p,gga-miR-1560-3p,gga-miR-34c-5p,gga-miR-204,gga-miR-1467-3p,gga-miR-106-3p,gga-miR-449b-5p,gga-miR-34a-5p,gga-miR-17-3p,gga-miR-1708,gga-miR-140-5p,gga-miR-3533,gga-miR-34b-5p,gga-miR-1659,gga-miR-6553-5p,gga-miR-2128,gga-miR-133c-3p,gga-miR-1649-5p,gga-miR-140-3p,gga-miR-301b-5p,gga-miR-1456-5p,gga-miR-3528,gga-miR-9-5p,gga-miR-6544-5p,gga-miR-383-3p,gg…	TRIM27.1	B30.2/SPRY domain||SPRY domain||Butyrophylin-like||Zinc finger, B-box||Concanavalin A-like lectin/glucanases superfamily||Zinc finger, RING-type||Zinc finger, C3HC4 RING-type||SPRY-associated
ENSGALG00000000119	gga-miR-1626-5p,gga-miR-458b-5p,gga-miR-3525,gga-miR-6544-5p	GKN2	BRICHOS domain
ENSGALG00000000120	gga-miR-101-3p,gga-miR-6649-3p,gga-miR-138-5p,gga-miR-15b-3p,gga-miR-184-5p,novel_227,gga-miR-6582-3p,gga-miR-458b-5p,gga-miR-30b-3p,gga-miR-6649-5p,gga-miR-6675-3p,gga-miR-1559-3p,gga-miR-34b-5p,gga-miR-1729-5p,gga-miR-6685-5p,gga-miR-23b-5p,gga-miR-1625-5p,gga-miR-2131-5p,gga-miR-3533,gga-miR-200b-5p,gga-miR-301a-5p,gga-miR-1774,gga-miR-1717,gga-miR-460b-5p,gga-miR-92-5p,gga-miR-199-3p,novel_21…	BMP-10	Inhibin, alpha subunit||Transforming growth factor-beta, C-terminal||Cystine-knot cytokine||Transforming growth factor-beta, N-terminal
ENSGALG00000000122	gga-miR-6669-3p	GNB2L1	G-protein beta WD-40 repeat||WD40 repeat||WD40-repeat-containing domain
ENSGALG00000000129	gga-miR-15a,gga-miR-301a-3p,gga-miR-15b-5p,gga-miR-1703-5p,gga-miR-1595-5p,gga-miR-214,gga-miR-17-3p,gga-miR-454-3p,gga-miR-1710,gga-miR-106-3p,gga-miR-1781-5p,gga-miR-130c-3p,gga-miR-460a-3p,gga-miR-1560-3p,gga-miR-1649-3p,gga-miR-458a-3p,gga-miR-3539,gga-miR-1727,gga-miR-148a-3p,gga-miR-383-5p,gga-miR-130b-3p,gga-miR-1778,gga-miR-1647,gga-miR-1618-3p,gga-miR-6669-3p,gga-miR-301b-3p,gga-miR-1656…	TCF25	Transcription factor 25
ENSGALG00000000132	gga-miR-7469-5p,gga-miR-1655-5p,gga-miR-16-2-3p,gga-miR-383-3p,gga-miR-449a,gga-miR-138-5p,gga-miR-1685-3p,gga-miR-490-5p,gga-miR-6553-5p,gga-miR-15c-5p,gga-miR-30a-3p,gga-miR-499-3p,gga-miR-6656-5p,gga-miR-1618-3p,gga-miR-6669-3p,gga-miR-6685-5p,gga-miR-130b-5p,gga-miR-29a-5p,novel_117,gga-miR-6623-3p,gga-miR-16-5p,gga-miR-16c-5p,gga-miR-3594-3p,novel_183,gga-miR-460a-5p,gga-miR-1434,gga-miR-664…	ARHGAP25	Rho GTPase activation protein||Rho GTPase-activating protein domain||Pleckstrin homology domain
ENSGALG00000000137	gga-miR-214,gga-miR-18a-3p,gga-miR-18b-3p,gga-miR-1597-5p,gga-miR-1666,gga-miR-6696-3p,gga-miR-1329-5p	SNRPE	Ribonucleoprotein LSM domain||Like-Sm (LSM) domain||Ribonucleoprotein LSM domain, eukaryotic/archaea-type
ENSGALG00000000142	gga-miR-138-2-3p,gga-miR-6685-5p,gga-miR-2131-5p,gga-miR-6696-3p,gga-miR-1774,gga-miR-1651-3p,gga-miR-122-5p,gga-miR-1648-5p,gga-miR-1727,gga-miR-1397-5p,gga-miR-20b-3p,gga-miR-1644,gga-miR-449c-3p,gga-miR-1781-5p,gga-miR-6559-3p,novel_208,gga-miR-7442-3p	CEPT1	Choline/ethanolamine phosphotransferase||CDP-alcohol phosphatidyltransferase
ENSGALG00000000151	gga-miR-15b-5p,gga-miR-1329-5p,gga-miR-1779,gga-miR-15a,gga-miR-301a-3p,gga-miR-146c-3p,gga-miR-454-3p,gga-miR-148a-5p,gga-miR-6590-3p,novel_178,gga-miR-460a-5p,gga-miR-6659-3p,gga-miR-130c-3p,gga-miR-1781-3p,gga-miR-6701-3p,gga-miR-216c,novel_120,gga-miR-7473-5p,gga-miR-1710,gga-miR-148a-3p,gga-miR-7447-5p,gga-miR-20b-3p,gga-miR-301b-3p,gga-miR-217-5p,novel_117,gga-miR-26a-5p,gga-miR-29a-5p,gga-…	ADAMTS19	ADAM-TS Spacer 1||Thrombospondin, type 1 repeat||Peptidase M10, metallopeptidase||Peptidase M12B, propeptide||PLAC||Peptidase M12B, ADAM-TS||ADAM, cysteine-rich||Peptidase M12B, ADAM/reprolysin
ENSGALG00000000158	gga-miR-499-3p,gga-miR-6590-5p	DMA	MHC class II, alpha chain, N-terminal||Immunoglobulin-like domain||Immunoglobulin C1-set||MHC classes I/II-like antigen recognition protein
ENSGALG00000000160	gga-miR-146a-3p,gga-miR-140-3p,gga-miR-6656-5p,gga-miR-1724,gga-miR-133c-3p,gga-miR-490-5p,novel_136,gga-miR-1655-3p,novel_225,gga-miR-6553-5p,gga-miR-2954,gga-miR-1712-3p,gga-miR-9-5p,gga-miR-6643-5p,gga-miR-383-3p,gga-miR-1453,gga-miR-3528,gga-miR-103-2-5p,gga-miR-1655-5p,gga-miR-6586-5p,novel_208,gga-miR-92-5p,gga-miR-29b-3p,gga-miR-6623-3p,gga-miR-1664-3p,gga-miR-1580,gga-miR-6547-3p,gga-miR-…	ZNF638	RNA recognition motif domain
ENSGALG00000000165	gga-miR-30a-3p,gga-miR-3531-5p,gga-miR-203a,novel_117,gga-miR-30e-3p,gga-miR-1781-3p,gga-miR-21-3p,gga-miR-1329-5p	CDS2	Phosphatidate cytidylyltransferase||Phosphatidate cytidylyltransferase, eukaryota
ENSGALG00000000166	gga-miR-7465-3p,gga-miR-140-3p,gga-miR-1703-5p,gga-miR-29c-3p,gga-miR-29b-3p,gga-miR-6575-5p,gga-miR-6615-5p,gga-miR-29a-3p	DMB2	Immunoglobulin-like domain||Immunoglobulin C1-set||MHC classes I/II-like antigen recognition protein
ENSGALG00000000168	novel_85,gga-let-7c-3p,gga-miR-148a-3p,gga-miR-1467-5p,gga-miR-1453,gga-let-7a-2-3p,gga-miR-3064-5p,gga-miR-1556,gga-miR-187-5p,gga-miR-21-3p,gga-miR-1329-5p	ADORA1	G protein-coupled receptor, rhodopsin-like||GPCR, rhodopsin-like, 7TM||Adenosine A1 receptor||Adenosine receptor||7TM GPCR, olfactory receptor/chemoreceptor Srsx
ENSGALG00000000169	gga-miR-2130,gga-miR-148a-3p	PCNA	Proliferating cell nuclear antigen, PCNA, C-terminal||Proliferating cell nuclear antigen, PCNA, N-terminal||Rad9/Ddc1||Proliferating cell nuclear antigen, PCNA
ENSGALG00000000171	gga-miR-365-1-5p,gga-miR-222b-5p,gga-miR-1769-3p,gga-miR-1467-5p,gga-miR-22-3p,gga-miR-181b-2-3p,gga-miR-140-5p,gga-miR-146b-3p,gga-miR-6662-3p,gga-miR-6516-5p,gga-miR-1585,gga-miR-3533,gga-miR-27b-3p,gga-miR-34b-5p,gga-miR-1803,gga-miR-1644,gga-miR-6675-3p,gga-miR-205a,gga-miR-1672,gga-miR-6659-3p,gga-miR-6582-3p,gga-miR-21-3p,gga-miR-101-1-5p,gga-miR-6660-3p,gga-miR-216c,gga-miR-6649-3p,gga-miR…	TMEM230	Protein of unknown function DUF872, transmembrane
ENSGALG00000000177	gga-miR-1727,gga-miR-32-3p,gga-miR-30b-5p,gga-miR-460a-5p,gga-miR-17-5p,gga-miR-7473-5p,gga-miR-6660-3p,gga-miR-1728-5p,gga-miR-1781-5p,novel_130,gga-miR-128-3p,gga-miR-454-3p,gga-miR-3064-3p,gga-miR-3607-5p,gga-miR-140-5p,gga-miR-148a-5p,gga-miR-15a,gga-miR-142-3p,gga-miR-1779,gga-miR-6548-3p,gga-miR-2131-5p,gga-miR-20a-5p,gga-miR-1659,gga-miR-27b-3p,gga-miR-1684b-3p,gga-miR-1782,gga-miR-449c-3p…	KLF3	Zinc finger, C2H2-like||Zinc finger, C2H2
ENSGALG00000000178	gga-miR-15a,gga-miR-1677-5p,gga-miR-15b-5p,gga-miR-2131-5p,gga-miR-1656,gga-miR-1585,gga-miR-128-3p,gga-miR-16-5p,gga-miR-16c-5p,gga-miR-214,gga-miR-125b-5p,gga-miR-30c-1-3p,gga-miR-138-2-3p,gga-miR-383-3p,gga-miR-2954,gga-miR-138-5p,gga-miR-15c-5p,gga-miR-148a-3p,gga-miR-140-3p	BF1	MHC class I alpha chain, alpha1 alpha2 domains||MHC class I alpha chain||MHC classes I/II-like antigen recognition protein||Immunoglobulin-like domain||Immunoglobulin C1-set
ENSGALG00000000183	gga-miR-29b-3p,gga-miR-6623-3p,gga-miR-1635,gga-miR-6547-3p,gga-miR-92-5p,gga-miR-3594-3p,gga-miR-6550-3p,gga-miR-125b-5p,gga-miR-30c-1-3p,gga-miR-217-5p,gga-miR-1778,gga-miR-16-1-3p,gga-miR-383-5p,gga-miR-29a-3p,gga-miR-130b-5p,gga-miR-449c-3p,gga-miR-155,gga-miR-203a,gga-miR-138-1-3p,gga-miR-140-3p,gga-miR-1677-3p,gga-miR-1724,gga-miR-24-3p,gga-miR-1623,gga-miR-1747-5p,gga-miR-1655-5p,gga-miR-6…	STAMBP	JAB1/MPN/MOV34 metalloenzyme domain
ENSGALG00000000184	gga-miR-6516-5p,gga-miR-222a,gga-miR-130b-5p,gga-miR-1782,gga-miR-7451-3p,gga-miR-221-3p,gga-miR-130a-5p,gga-miR-222b-5p,gga-miR-17-3p,gga-miR-138-2-3p,gga-miR-7442-3p,gga-miR-153-3p,gga-miR-21-3p,gga-miR-1776,gga-miR-1556,gga-miR-1781-3p,gga-miR-15b-3p,gga-miR-6649-3p,gga-miR-223,gga-miR-106-3p,gga-miR-33-3p,gga-miR-130c-5p,gga-miR-222b-3p,gga-miR-24-3p,gga-miR-216b	SLC27A6	AMP-dependent synthetase/ligase
ENSGALG00000000187	gga-miR-3523,gga-miR-1769-3p,gga-miR-1724,gga-miR-1649-5p,gga-miR-6656-5p,novel_214,novel_85,gga-miR-6565-3p,gga-miR-7472-5p,gga-miR-6663-5p,gga-miR-214,gga-miR-6669-3p,gga-miR-1453,gga-miR-1659,gga-miR-6615-3p	-	Armadillo-type fold
ENSGALG00000000189	novel_120,gga-miR-29b-1-5p,gga-miR-204,gga-miR-1556,gga-miR-365-3p,gga-miR-1467-3p,gga-miR-200b-3p,gga-miR-19b-5p,gga-miR-21-3p,gga-miR-200a-3p,gga-miR-1416-3p,gga-miR-100-3p,gga-miR-1726,gga-miR-148a-3p,gga-miR-27b-3p,gga-miR-429-3p,gga-miR-6631-5p,gga-miR-456-3p,gga-miR-6663-5p,gga-miR-6565-3p,gga-miR-146a-5p,gga-miR-3536,gga-miR-34b-3p,gga-miR-3531-5p,gga-miR-222b-5p,gga-miR-383-3p,gga-miR-138…	YTHDC2	DEAD/DEAH box helicase domain||Helicase, C-terminal||Ankyrin repeat-containing domain||P-loop containing nucleoside triphosphate hydrolase||Domain of unknown function DUF1605||Helicase-associated domain||YTH domain||Single-stranded nucleic acid binding R3H||Helicase, superfamily 1/2, ATP-binding domain
ENSGALG00000000193	gga-miR-181a-5p,gga-miR-15c-5p,gga-miR-1551-5p,gga-miR-3540,gga-miR-1644,gga-miR-30a-3p,gga-miR-16-5p,gga-miR-181b-5p,gga-miR-16c-5p,gga-miR-6663-5p,gga-miR-1703-5p,gga-miR-2131-5p,gga-miR-15b-5p,gga-miR-15a,gga-miR-1782,gga-miR-3532-3p,gga-miR-1659	-	VIT domain||von Willebrand factor, type A
ENSGALG00000000195	gga-miR-107-5p,gga-miR-1467-5p,gga-miR-34a-3p,gga-miR-103-2-5p,gga-miR-155,gga-miR-7451-3p	SVCT2	Xanthine/uracil/vitamin C permease
ENSGALG00000000196	gga-miR-1803,gga-miR-15c-5p,gga-miR-203a,gga-miR-1619,gga-miR-101-3p,gga-miR-7442-3p,novel_178,gga-miR-16c-5p,gga-miR-214,gga-miR-144-3p,gga-miR-16-5p,gga-miR-7451-3p,gga-miR-15a,gga-miR-16-1-3p,gga-miR-1717,gga-miR-15b-5p,novel_209	DAD1	DAD/Ost2
ENSGALG00000000199	gga-miR-144-3p,gga-miR-1685-3p,gga-miR-101-3p	-	Immunoglobulin-like domain||Immunoglobulin C1-set||CD80-like, immunoglobulin C2-set
ENSGALG00000000201	gga-miR-6553-5p,gga-miR-1397-5p,gga-miR-1306-3p,gga-miR-92-3p,gga-miR-184-3p,novel_227,gga-miR-6586-5p,gga-miR-133a-5p,gga-miR-1556,gga-miR-138-5p,gga-miR-6615-5p,gga-miR-1684a-5p,gga-miR-2954,gga-miR-383-3p,gga-miR-22-3p,gga-miR-128-3p,gga-miR-3530-5p,novel_130,gga-miR-1708,gga-miR-6669-3p,gga-miR-1651-3p,gga-miR-32-5p,gga-miR-1647,gga-miR-27b-3p	PLEKHM1	Zinc finger, FYVE/PHD-type||Pleckstrin homology domain||RUN
ENSGALG00000000206	gga-miR-29b-3p,gga-miR-206,gga-miR-130a-3p,gga-miR-181b-5p,gga-miR-3594-3p,gga-miR-7472-5p,gga-miR-30c-1-3p,gga-miR-146b-5p,gga-miR-1677-5p,gga-miR-6669-3p,gga-miR-222a,gga-miR-29a-3p,gga-miR-6685-5p,gga-miR-1729-5p,gga-miR-130b-3p,gga-miR-146c-5p,gga-let-7a-2-3p,gga-miR-130b-5p,gga-miR-29b-2-5p,gga-miR-6559-5p,gga-miR-181a-5p,gga-miR-30c-2-3p,gga-miR-6553-5p,gga-miR-1623,gga-miR-1724,gga-let-7c-…	RASSF2	Ras-association||SARAH domain||Ubiquitin-related domain
ENSGALG00000000209	gga-miR-6623-3p,gga-miR-3530-5p,gga-miR-16-5p,gga-miR-6547-3p,gga-miR-1635,gga-miR-3594-3p,gga-miR-92-5p,gga-miR-6550-3p,gga-miR-3535,gga-miR-16c-5p,gga-miR-1656,gga-miR-1774,gga-miR-2128,gga-miR-490-5p,gga-miR-449c-3p,gga-miR-1551-5p,gga-miR-15c-5p,gga-miR-92-3p,novel_85,gga-miR-140-3p,gga-miR-146a-3p,gga-miR-24-3p,gga-miR-1655-5p,gga-miR-6586-5p,gga-miR-449a,gga-miR-222b-5p,gga-miR-365b-5p,gga-…	PRNP	Major prion protein N-terminal domain||Prion protein||Prion/Doppel protein, beta-ribbon domain
ENSGALG00000000215	gga-miR-219b,gga-miR-2131-3p,gga-miR-1590,gga-miR-6590-3p,gga-miR-148a-5p,gga-miR-3536,gga-miR-31-5p,gga-miR-6639-5p,gga-miR-7,gga-miR-1467-5p,gga-miR-3064-3p,gga-miR-454-3p,gga-miR-1769-3p,gga-miR-429-3p,gga-miR-1452,gga-miR-20a-5p,gga-miR-1786,gga-miR-99a-3p,gga-miR-6631-5p,gga-miR-301a-3p,gga-miR-222b-3p,gga-miR-6565-5p,novel_109,gga-miR-7b,gga-miR-1563,gga-miR-148a-3p,gga-miR-32-3p,gga-miR-13…	DCP2	NUDIX hydrolase domain||NUDIX hydrolase domain-like||mRNA decapping protein 2, Box A
ENSGALG00000000218	gga-miR-2188-5p,gga-miR-1778,gga-miR-142-5p,gga-let-7f-5p,gga-miR-20b-5p,gga-miR-1559-3p,gga-let-7g-5p,gga-miR-3530-3p,gga-miR-144-3p,gga-miR-101-2-5p,gga-let-7k-5p,gga-miR-1776,gga-miR-1572,gga-miR-1712-3p,gga-miR-1685-3p,gga-miR-101-3p,gga-miR-6710-3p,gga-let-7b,gga-let-7a-5p,gga-miR-6516-5p,gga-miR-301a-5p,gga-let-7d,gga-miR-20a-5p,gga-let-7i,gga-miR-34b-5p,novel_130,gga-miR-1737,gga-miR-22-3p…	-	Signal recognition particle, SRP19 subunit
ENSGALG00000000225	gga-miR-1649-3p,gga-miR-1583,gga-miR-107-3p,gga-miR-365-2-5p,gga-miR-18a-3p,novel_122,gga-miR-6615-3p,gga-miR-1453,gga-miR-128-3p,gga-miR-3530-5p,novel_130,gga-miR-365-1-5p,gga-miR-1306-5p,gga-miR-22-3p,gga-miR-2129,gga-miR-1595-5p,gga-miR-1631,gga-miR-1590,gga-miR-103-3p,gga-miR-1659,gga-miR-181a-3p	MGAT4C	Glycosyl transferase, family 54
ENSGALG00000000226	gga-miR-1623,gga-miR-140-3p,gga-let-7g-3p,gga-miR-6553-5p,gga-miR-15c-5p,gga-miR-2130,gga-miR-138-5p,gga-miR-1674,gga-miR-130a-3p,gga-miR-16-5p,gga-miR-1580,gga-miR-301b-3p,gga-miR-222a,gga-miR-6669-3p,gga-miR-1677-5p,gga-miR-1672,gga-miR-460a-3p,gga-miR-20a-3p,gga-miR-216c,gga-miR-106-3p,gga-miR-460a-5p,gga-miR-1590,gga-miR-221-5p,gga-miR-17-3p,gga-miR-6663-5p,gga-miR-221-3p,gga-miR-454-3p,novel…	TMEM9	TMEM9
ENSGALG00000000227	gga-miR-6547-3p,gga-miR-7449-3p,gga-miR-135a-3-3p,gga-miR-6542-3p,novel_214	DPYSL2	Hydantoinase/dihydropyrimidinase||Amidohydrolase 1||Metal-dependent hydrolase, composite domain
ENSGALG00000000231	gga-miR-449c-3p,gga-miR-3531-3p,gga-miR-138-1-3p,gga-miR-6563-5p,gga-miR-1677-3p,gga-miR-301b-5p,gga-let-7g-3p,gga-miR-499-3p,gga-miR-24-3p,novel_208,gga-miR-490-3p,gga-miR-30d,gga-miR-138-5p,gga-miR-101-3p,gga-miR-34c-3p,gga-miR-3530-3p,gga-miR-130a-5p,gga-miR-144-3p,gga-miR-125b-3p,gga-miR-217-5p,gga-miR-222a,gga-miR-1416-5p,gga-miR-23b-3p,gga-miR-18b-5p,gga-miR-20b-5p,gga-miR-130c-5p,gga-miR-1…	BNIP3L	BNIP3
ENSGALG00000000233	gga-miR-6669-3p,gga-miR-1779,gga-miR-1774,gga-miR-7442-3p,gga-miR-6696-3p,gga-miR-7451-3p,gga-miR-3532-3p,gga-miR-206,gga-miR-6553-5p,gga-miR-7472-5p,gga-miR-6565-3p,gga-miR-18a-3p,gga-miR-193b-5p	SP2	Zinc finger, C2H2||Zinc finger, C2H2-like
ENSGALG00000000234	gga-miR-365-2-5p,gga-miR-1649-5p,gga-let-7c-3p,gga-miR-147,gga-miR-33-5p,gga-miR-1655-3p,gga-miR-6643-5p,gga-miR-451,gga-miR-6546-5p,gga-miR-6645-5p,gga-miR-181b-1-3p,gga-miR-7472-5p,gga-miR-125b-5p,gga-miR-199-5p,gga-miR-6548-5p,gga-miR-1635,gga-miR-1306-5p,gga-miR-130b-3p,novel_117,gga-miR-1756b,gga-miR-1597-5p,gga-let-7a-2-3p,gga-miR-1647,gga-miR-18a-3p,gga-miR-200a-3p,gga-miR-144-5p,gga-miR-6…	EPB41L4A	FERM, N-terminal||FERM, C-terminal PH-like domain||FERM domain||Band 4.1 domain||Ubiquitin-related domain||FERM adjacent (FA)||FERM central domain||Band 4.1 family
ENSGALG00000000238	gga-miR-1724,gga-miR-3530-5p	MVP	Shoulder domain||Major vault protein, N-terminal
ENSGALG00000000241	gga-miR-6663-5p,gga-miR-146a-5p,gga-miR-7438-5p,gga-miR-30e-5p,gga-miR-17-3p,gga-miR-365b-5p,gga-miR-1b-5p,gga-miR-23b-5p,gga-miR-7451-3p,novel_131,gga-miR-6631-5p,gga-miR-32-5p,gga-miR-15a,gga-miR-456-3p,gga-miR-3533,gga-miR-218-5p,novel_109,gga-miR-6552-3p,gga-miR-1803,gga-miR-1726,gga-miR-1727,gga-miR-106-3p,gga-miR-6660-3p,gga-miR-193b-3p,gga-miR-1663-5p,gga-miR-1781-5p,gga-miR-365-3p,gga-miR…	STARD4	START domain
ENSGALG00000000242	gga-miR-6659-3p,gga-miR-6559-3p,gga-miR-1726,gga-miR-33-3p,gga-miR-100-3p,gga-miR-1644,gga-miR-6710-3p,gga-miR-3539,novel_153,gga-miR-1778,gga-miR-1779,gga-miR-6669-3p,gga-miR-1744-3p,gga-miR-22-3p,gga-miR-187-3p,gga-miR-30c-1-3p,gga-miR-7472-5p	EBF2	IPT domain||Immunoglobulin E-set
ENSGALG00000000243	gga-miR-138-1-3p,gga-miR-6710-3p,gga-miR-1560-3p,gga-let-7b,gga-miR-375,gga-miR-140-3p,gga-miR-92-3p,gga-let-7c-5p,gga-miR-138-5p,gga-miR-489-3p,gga-miR-6643-5p,gga-miR-3529,gga-let-7k-5p,gga-let-7d,gga-miR-1717,gga-let-7a-5p,gga-miR-32-5p,gga-let-7g-5p,gga-miR-1662,gga-let-7f-5p,gga-miR-383-5p,gga-let-7i	RDM1	RNA recognition motif domain||Rad52/22 double-strand break repair protein
ENSGALG00000000247	gga-miR-1723,gga-miR-2131-5p,gga-miR-1662,gga-miR-29c-5p,gga-miR-1659,gga-miR-18b-3p,gga-miR-22-5p,gga-miR-3530-5p,gga-miR-2131-3p,gga-miR-6544-3p,novel_109	WDR36	Small-subunit processome, Utp21||WD40-repeat-containing domain||WD40 repeat||Soluble quinoprotein glucose/sorbosone dehydrogenase
ENSGALG00000000249	gga-miR-140-3p,gga-miR-6685-3p,gga-miR-1623	GH	Four-helical cytokine-like, core||Somatotropin hormone
ENSGALG00000000251	gga-miR-1774,gga-miR-1656,gga-miR-29a-3p,gga-let-7a-2-3p,gga-miR-6623-3p,gga-miR-29b-3p,gga-miR-2129,gga-miR-125b-5p,gga-miR-1747-5p,gga-miR-30b-3p,gga-miR-1655-5p,gga-miR-6568-3p,gga-miR-6586-5p,novel_208,gga-miR-455-5p,gga-miR-1619,gga-miR-1453,gga-miR-146a-3p,gga-let-7c-3p,gga-miR-103-3p,novel_209,gga-miR-23b-5p,gga-miR-1659,gga-miR-27b-3p,gga-miR-146c-3p,novel_130,gga-miR-3064-3p,gga-miR-128-…	CD79B	Immunoglobulin subtype||Immunoglobulin V-set domain||Immunoglobulin||Immunoglobulin V-set, subgroup||Phosphorylated immunoreceptor signalling ITAM||Immunoglobulin I-set
ENSGALG00000000253	gga-miR-1729-5p,gga-miR-2954,gga-miR-133c-5p,gga-miR-460b-5p,gga-miR-6590-3p,novel_109,gga-miR-148a-5p,gga-miR-455-3p,gga-miR-7447-5p,gga-miR-128-3p	SLC25A46	Mitochondrial substrate/solute carrier||Mitochondrial carrier domain
ENSGALG00000000255	gga-miR-1731-5p,gga-miR-1454,gga-miR-199-5p,gga-miR-34a-3p,gga-miR-206,gga-miR-1664-3p,gga-miR-383-5p,gga-miR-92-3p,gga-miR-1649-5p,gga-miR-1655-3p,gga-miR-6643-5p,gga-miR-30a-5p,gga-miR-551-5p,gga-miR-2954,gga-miR-216a,gga-miR-103-2-5p,gga-miR-181b-1-3p,gga-miR-6639-5p,gga-miR-214,gga-miR-3607-3p,gga-miR-30c-5p,gga-miR-1662,gga-miR-3064-5p,gga-miR-1563,gga-miR-144-5p,gga-miR-458a-3p,gga-miR-3539…	MAN2A1	Glycoside hydrolase family 38, N-terminal domain||Glycoside hydrolase/deacetylase, beta/alpha-barrel||Glycosyl hydrolase family 38, C-terminal||Galactose mutarotase-like domain||Glycoside hydrolase, family 38, central domain||Glycoside hydrolase, families 57/38, central domain
ENSGALG00000000259	gga-miR-6553-5p,gga-miR-15c-5p,gga-miR-33-3p,gga-miR-140-3p,gga-miR-1655-5p,gga-miR-6643-5p,gga-miR-551-5p,gga-miR-1635,gga-miR-16-5p,gga-miR-6623-3p,gga-miR-199-5p,gga-miR-30c-1-3p,gga-miR-16c-5p,gga-miR-199-3p,gga-miR-6550-3p,gga-miR-15c-3p,gga-miR-125b-5p,gga-miR-6696-3p,gga-miR-217-5p,gga-miR-6669-3p,gga-miR-20b-5p,gga-miR-6675-3p,gga-miR-3539,gga-miR-6565-5p,gga-miR-1560-3p,novel_178,gga-miR…	PSMF1	Fbxo7/PI31 domain||PI31 proteasome regulator
ENSGALG00000000264	gga-miR-301a-3p,gga-miR-30c-5p,gga-miR-1756a,gga-miR-3531-5p,gga-miR-1737,gga-miR-6575-5p,gga-miR-22-3p,gga-miR-455-3p,gga-miR-6565-3p,gga-miR-219b,gga-miR-130c-3p,gga-miR-7442-3p,gga-miR-1626-5p,gga-miR-187-5p,gga-miR-29b-1-5p,gga-miR-458a-3p,gga-miR-1644,gga-miR-107-5p,gga-miR-1626-3p,gga-miR-130b-3p,gga-miR-101-2-5p,gga-miR-1653,gga-miR-6548-5p,gga-miR-460b-5p,gga-miR-138-2-3p,gga-miR-103-2-5p…	-	Zinc finger, C3HC4 RING-type||Zinc finger, RING-type
ENSGALG00000000271	gga-miR-181b-2-3p,gga-miR-214,gga-miR-130a-3p,novel_130,gga-miR-454-3p,gga-miR-34b-5p,gga-miR-130b-3p,gga-miR-301b-3p,gga-miR-103-3p,gga-miR-24-5p,gga-miR-190a-5p,gga-miR-301a-3p,gga-miR-1778,gga-miR-6656-5p,gga-miR-140-3p,gga-miR-19a-3p,gga-miR-1563,gga-miR-107-3p,gga-miR-19b-3p,gga-miR-2128,gga-miR-6643-5p,gga-miR-181b-1-3p,gga-miR-194,gga-miR-130c-3p,gga-miR-1467-3p	C2CD2L	C2 domain
ENSGALG00000000272	gga-miR-29b-3p,gga-miR-6548-5p,gga-miR-138-2-3p,gga-miR-16c-5p,gga-miR-1653,gga-miR-1731-5p,gga-miR-6696-3p,gga-miR-1656,gga-miR-1651-3p,gga-miR-1756b,gga-miR-1744-3p,gga-miR-1551-5p,gga-miR-30c-2-3p,gga-miR-33-5p,gga-miR-6710-3p,gga-let-7b,gga-miR-216a,gga-miR-9-5p,gga-miR-6575-5p,gga-miR-29c-3p,gga-miR-133c-5p,gga-miR-214,gga-miR-6590-3p,gga-miR-15b-5p,gga-miR-200b-5p,gga-miR-6651-5p,gga-let-7a…	CDCA2	-
ENSGALG00000000274	gga-miR-1747-5p,gga-miR-30b-3p,novel_208,gga-miR-6659-3p,gga-miR-106-3p,gga-miR-1684a-5p,gga-miR-1728-3p,gga-miR-9-5p,novel_207,novel_85,gga-miR-24-3p,gga-miR-3530-5p,gga-miR-1580,gga-miR-2129,gga-miR-17-3p,gga-miR-1663-3p	-	GPCR, family 2, vasoactive intestinal peptide receptor 1||GPCR, family 2, secretin-like||GPCR, family 2-like||GPCR, family 2, extracellular hormone receptor domain
ENSGALG00000000275	gga-miR-1664-3p,gga-miR-146b-5p,gga-miR-6550-3p,gga-miR-16c-5p,gga-miR-30c-2-3p,gga-miR-1551-5p,gga-miR-6710-3p,gga-let-7b,gga-miR-6643-5p,gga-miR-383-3p,gga-miR-1737,novel_213,gga-miR-6685-3p,gga-miR-6590-3p,gga-miR-1329-5p,gga-miR-103-3p,gga-miR-15b-5p,gga-let-7a-5p,gga-miR-146b-3p,gga-miR-6651-5p,gga-miR-1662,gga-miR-1769-5p,gga-miR-3607-3p,gga-miR-20b-3p,gga-miR-1560-3p,gga-miR-107-3p,gga-miR…	KCTD9	Potassium channel tetramerisation-type BTB domain||BTB/POZ||Potassium channel, plant-type||Pentapeptide repeat||BTB/POZ-like||BTB/POZ fold
ENSGALG00000000276	gga-miR-200a-3p,gga-miR-107-3p,gga-miR-1626-3p,gga-miR-7b,gga-miR-219a,gga-miR-6582-5p,gga-miR-458a-3p,gga-miR-3539,gga-miR-1644,gga-miR-1690-5p,gga-miR-29b-1-5p,gga-miR-3525,gga-miR-6649-3p,gga-miR-1684a-5p,gga-miR-6659-3p,gga-miR-6582-3p,gga-miR-1626-5p,gga-miR-133c-5p,gga-miR-34a-5p,gga-miR-6590-3p,gga-miR-214,novel_214,gga-miR-1703-5p,gga-miR-22-3p,gga-miR-7,gga-miR-455-3p,gga-miR-222b-5p,gga…	FBXL17	F-box domain||Leucine-rich repeat, cysteine-containing subtype
ENSGALG00000000280	gga-miR-1710,gga-miR-1662,gga-miR-33-3p	EFNA5	Cupredoxin||Ephrin
ENSGALG00000000291	gga-miR-138-5p,gga-miR-301b-3p,gga-miR-26a-5p,gga-miR-21-5p,gga-miR-130b-3p,gga-miR-130a-3p,gga-miR-1451-3p,gga-miR-7445-3p,gga-miR-6544-3p,gga-miR-7472-5p,gga-miR-130c-3p,gga-miR-1781-5p,gga-miR-1663-5p,gga-miR-6615-3p,gga-miR-101-1-5p,gga-miR-148a-3p,gga-miR-6699-5p,novel_143,novel_109,gga-miR-107-3p,gga-miR-103-3p,gga-miR-456-3p,gga-miR-1734,gga-miR-6516-5p,gga-miR-301a-3p,gga-miR-32-5p,gga-mi…	HMBS	Porphobilinogen deaminase, N-terminal||Porphobilinogen deaminase, C-terminal||Tetrapyrrole biosynthesis, hydroxymethylbilane synthase
ENSGALG00000000296	gga-miR-1454	PCNX	Pecanex
ENSGALG00000000300	gga-miR-6544-3p,gga-miR-99a-5p,gga-miR-100-5p	VPS11	Vacuolar protein sorting protein 11, C-terminal||Vacuolar protein sorting-associated protein 11||WD40-repeat-containing domain||Zinc finger, RING-type||Clathrin, heavy chain/VPS, 7-fold repeat||Armadillo-type fold
ENSGALG00000000304	gga-miR-6651-5p,gga-miR-15a,gga-miR-301a-3p,gga-miR-15b-5p,gga-miR-34b-5p,gga-miR-6543-3p,gga-miR-1737,gga-miR-454-3p,gga-miR-6565-3p,gga-miR-17-3p,gga-miR-2131-3p,gga-miR-1467-3p,gga-miR-130c-3p,gga-miR-1626-5p,gga-miR-1b-3p,gga-miR-106-3p,gga-miR-1795,gga-miR-1663-5p,gga-miR-3525,gga-miR-7449-3p,gga-miR-126-5p,gga-miR-458a-3p,novel_109,gga-miR-200a-3p,gga-miR-200a-5p,gga-miR-1677-5p,gga-miR-177…	MTFR1	Mitochondrial fission regulator 1
ENSGALG00000000305	gga-miR-1416-5p,gga-miR-16-1-3p,gga-miR-222a,gga-miR-29a-5p,gga-miR-26a-5p,gga-miR-18b-5p,gga-miR-6685-5p,gga-miR-23b-3p,gga-miR-146c-5p,gga-miR-3530-5p,gga-miR-1631,gga-miR-3594-3p,gga-miR-125b-3p,gga-miR-194,gga-miR-1a-3p,gga-miR-3528,gga-miR-30d,gga-miR-138-1-3p,gga-miR-3531-3p,gga-miR-1623,gga-miR-215-3p,gga-miR-1677-3p,novel_153,gga-miR-2131-5p,gga-miR-6516-5p,gga-miR-32-5p,gga-miR-6631-5p,g…	METTL22	Nicotinamide N-methyltransferase-like||S-adenosyl-L-methionine-dependent methyltransferase-like
ENSGALG00000000307	gga-miR-183,gga-miR-34b-5p,gga-miR-7451-3p,gga-miR-135a-5p,gga-miR-101-2-5p,gga-miR-365-1-5p,gga-miR-6516-3p,gga-miR-125b-3p,gga-miR-6663-5p,gga-miR-7442-3p,gga-miR-187-5p,gga-miR-204,gga-miR-1712-3p,gga-miR-383-3p,gga-miR-489-3p,gga-miR-1690-5p,gga-miR-144-5p,gga-miR-216b,gga-miR-365-2-5p	-	TRAM/LAG1/CLN8 homology domain||Homeobox domain||Homeodomain-like||Longevity assurance, LAG1/LAC1
ENSGALG00000000313	gga-miR-1723,gga-miR-1659,gga-miR-3530-3p,gga-miR-15c-3p,gga-miR-92-5p,novel_214,gga-miR-30c-1-3p,gga-miR-6546-5p,novel_208,gga-miR-6643-5p,gga-miR-1453,gga-miR-3540,gga-miR-7449-3p,novel_136,gga-miR-22-5p,novel_109,gga-miR-6656-5p,gga-miR-6552-5p	TNNI1	Troponin
ENSGALG00000000314	gga-miR-107-3p,gga-miR-107-5p,gga-miR-6582-5p,gga-miR-130c-5p,gga-miR-6701-3p,gga-miR-1684a-5p,gga-miR-1728-3p,novel_178,gga-miR-7442-3p,gga-miR-1b-5p,gga-miR-222b-5p,gga-miR-6543-3p,gga-miR-7451-3p,gga-miR-103-3p,gga-miR-15b-5p,gga-miR-32-5p,gga-miR-15a,novel_153,gga-miR-22-5p,gga-miR-1655-3p,gga-miR-1551-5p,gga-miR-15c-5p,gga-miR-449c-3p,gga-miR-1619,gga-miR-181b-1-3p,gga-miR-103-2-5p,gga-miR-1…	NEFL	Intermediate filament head, DNA-binding domain||Intermediate filament protein||Keratin, type I
ENSGALG00000000317	gga-miR-24-3p,gga-miR-215-3p,gga-miR-92-3p,gga-miR-21-3p,gga-miR-200b-3p,novel_120,gga-miR-30d,gga-miR-6547-3p,gga-miR-135a-5p,gga-miR-222b-5p,gga-miR-1756a,gga-miR-1664-3p,gga-miR-32-5p,gga-miR-551-3p,gga-miR-429-3p,gga-miR-23b-5p	NEFM	Intermediate filament head, DNA-binding domain||Intermediate filament protein||Keratin, type I
ENSGALG00000000318	novel_208,gga-miR-6586-5p,gga-miR-490-3p,gga-miR-7442-3p,gga-miR-6546-5p,gga-miR-138-5p,gga-miR-6643-5p,gga-miR-15c-5p,gga-miR-1668-3p,gga-miR-456-3p,gga-miR-1723,gga-miR-302b-5p,gga-miR-15b-5p,gga-miR-1779,gga-miR-15a,gga-miR-1618-3p,gga-miR-1744-3p,gga-miR-383-5p,gga-miR-1659,gga-miR-16-5p,gga-miR-22-3p,gga-miR-1635,gga-miR-6547-3p,gga-miR-1737,gga-miR-6557-3p,gga-miR-214,gga-miR-6685-3p,gga-mi…	CSRP1	Zinc finger, LIM-type
ENSGALG00000000327	gga-miR-6586-5p,gga-miR-103-2-5p,gga-miR-9-5p,gga-miR-489-3p,gga-miR-2954,gga-miR-30c-2-3p,gga-miR-33-3p,gga-miR-1649-5p,gga-miR-1724,gga-miR-1774,gga-miR-183,gga-miR-1656,gga-miR-1647,gga-miR-1651-3p,gga-miR-130b-3p,gga-miR-6547-3p,gga-miR-1635,gga-miR-1306-5p,gga-miR-34a-3p,gga-miR-29b-3p,gga-miR-30c-1-3p,gga-miR-6553-3p,gga-miR-7442-3p,novel_183,gga-miR-1467-3p,gga-miR-130c-3p,gga-miR-6542-3p,…	FBN3	EGF-like calcium-binding domain||Epidermal growth factor-like domain||TB domain||Fibrillin/Microneme protein4
ENSGALG00000000329	gga-miR-1781-5p	AHCYL1	Adenosylhomocysteinase||D-isomer specific 2-hydroxyacid dehydrogenase, NAD-binding domain||S-adenosyl-L-homocysteine hydrolase, NAD binding domain||Acetohydroxy acid isomeroreductase, catalytic
ENSGALG00000000336	gga-miR-1649-5p,gga-miR-6656-5p,gga-miR-24-3p,gga-miR-1329-3p,gga-miR-1626-3p,gga-miR-203a,gga-miR-148a-3p,gga-miR-6643-5p,gga-miR-1451-5p,gga-miR-383-3p,gga-miR-1684a-5p,gga-miR-6586-5p,gga-miR-6546-5p,gga-miR-1708,gga-miR-3594-3p,gga-miR-34a-3p,gga-miR-128-3p,gga-miR-3530-5p,gga-miR-1559-3p,gga-miR-1659,gga-miR-1774,gga-miR-1656	PPP1R12B	Ankyrin repeat||Ankyrin repeat-containing domain||Protein phosphatase 1, regulatory subunit 12A/B/C, eukaryote
ENSGALG00000000337	gga-miR-18a-3p,gga-miR-1655-5p,gga-miR-6623-3p	CTXN1	Cortexin
ENSGALG00000000341	gga-miR-214,gga-miR-181b-2-3p,gga-miR-16c-5p,novel_85,gga-miR-2129,gga-miR-17-3p,gga-miR-1724,gga-miR-3539,gga-miR-16-5p,gga-miR-15c-5p,gga-miR-106-3p,gga-miR-1684a-5p,gga-miR-15a,gga-miR-6546-5p,gga-miR-15b-5p	JAC	-
ENSGALG00000000349	gga-miR-15a,gga-miR-15c-5p,gga-miR-15b-5p,gga-miR-16-5p,gga-miR-16c-5p,gga-miR-383-3p	PSMC5	DNA helicase, Holliday junction RuvB type, N-terminal||AAA+ ATPase domain||ATPase, dynein-related, AAA domain||P-loop containing nucleoside triphosphate hydrolase||ATPase, AAA-type, core||26S proteasome subunit P45
ENSGALG00000000356	novel_227,gga-miR-1795	SLC37A2	Major facilitator superfamily domain||Major facilitator superfamily||Major facilitator superfamily domain, general substrate transporter
ENSGALG00000000357	gga-miR-1559-5p,gga-miR-449a,gga-miR-383-3p,gga-miR-7469-5p,gga-miR-194,gga-miR-19a-3p,gga-miR-1724,gga-miR-133c-3p,gga-miR-1649-5p,gga-miR-29b-2-5p,gga-miR-3531-3p,gga-miR-2130,gga-miR-19b-3p,gga-miR-18b-3p,gga-miR-142-5p,gga-miR-3532-3p,gga-miR-1651-3p,gga-miR-302b-5p,gga-miR-7472-5p,gga-miR-7465-3p,gga-miR-1653,gga-miR-2129,gga-miR-1631,gga-miR-199-5p,gga-miR-29b-1-5p,novel_178,gga-miR-1626-3p…	-	Trypsin Inhibitor-like, cysteine rich domain||Peptidase M12B, propeptide||Blood coagulation inhibitor, Disintegrin||Peptidase M12B, ADAM/reprolysin||Epidermal growth factor-like domain||ADAM, cysteine-rich
ENSGALG00000000360	gga-miR-181b-1-3p,novel_227,gga-miR-9-5p,gga-miR-6615-5p,gga-miR-216a,gga-miR-223,gga-miR-101-3p,gga-miR-460b-3p,gga-miR-30c-2-3p,gga-miR-6559-5p,gga-miR-140-3p,gga-let-7g-3p,gga-let-7c-3p,gga-miR-6656-5p,gga-miR-222a,gga-miR-16-1-3p,gga-miR-6685-5p,gga-miR-1744-3p,gga-miR-1597-5p,gga-let-7a-2-3p,gga-miR-144-3p,gga-miR-3529,gga-miR-101-2-5p,gga-miR-2129,gga-miR-6659-3p,gga-miR-1626-5p,gga-miR-654…	-	Protein of unknown function DUF3518||ARID/BRIGHT DNA-binding domain||Armadillo-type fold
ENSGALG00000000362	gga-miR-6648-3p	NAV1	AAA+ ATPase domain||P-loop containing nucleoside triphosphate hydrolase
ENSGALG00000000363	gga-miR-217-5p,gga-miR-20b-5p,gga-miR-1559-3p,gga-miR-6685-5p,gga-miR-146c-5p,gga-miR-130a-3p,gga-miR-3530-5p,gga-miR-92-5p,gga-miR-30b-3p,gga-miR-138-5p,gga-miR-203a,gga-miR-6656-5p,gga-miR-24-3p,gga-miR-30a-3p,gga-miR-24-5p,gga-miR-6548-3p,gga-miR-3533,gga-miR-2131-5p,gga-miR-23b-5p,gga-miR-20a-5p,gga-miR-449b-5p,gga-miR-146a-5p,gga-miR-148a-5p,gga-miR-140-5p,gga-miR-30b-5p,gga-miR-17-5p,gga-mi…	SMARCD2	SWIB/MDM2 domain||SWIB domain
ENSGALG00000000366	gga-miR-138-2-3p,gga-miR-460b-5p,gga-miR-6548-5p,gga-miR-125b-5p,gga-miR-16c-5p,gga-miR-101-2-5p,gga-miR-6547-3p,gga-miR-193a-3p,gga-miR-18b-3p,gga-miR-1774,gga-miR-1651-3p,gga-miR-1647,gga-miR-1649-5p,gga-miR-33-3p,gga-miR-19b-3p,gga-miR-460b-3p,gga-miR-29b-2-5p,gga-miR-155,gga-miR-30e-3p,gga-miR-383-3p,gga-miR-6645-5p,gga-miR-6568-3p,novel_213,gga-miR-6590-3p,gga-miR-1737,gga-miR-1662,gga-miR-1…	RPS6KA	Lipopolysaccharide kinase||Ribosomal protein S6 kinase II||AGC-kinase, C-terminal||Protein kinase-like domain||Serine/threonine/dual specificity protein kinase, catalytic domain||Protein kinase, C-terminal||Tyrosine-protein kinase, catalytic domain||Protein kinase domain||Serine-threonine/tyrosine-protein kinase catalytic domain
ENSGALG00000000367	gga-miR-6615-3p,gga-miR-1572,gga-miR-1774	ASIC2	Epithelial sodium channel||Na+ channel, amiloride-sensitive
ENSGALG00000000368	gga-miR-200a-3p,gga-miR-1460,gga-miR-1803,gga-miR-1795,gga-miR-216c,gga-miR-130c-3p,gga-let-7c-5p,gga-miR-1b-3p,novel_178,gga-miR-6582-3p,gga-miR-21-3p,gga-miR-454-3p,gga-let-7j-3p,gga-miR-455-3p,gga-let-7i,gga-miR-6543-3p,gga-let-7a-5p,gga-let-7d,gga-let-7b,gga-miR-3538,gga-miR-6559-5p,gga-miR-30c-2-3p,gga-miR-6568-3p,gga-miR-1a-3p,gga-miR-181b-1-3p,gga-miR-1653,gga-miR-125b-5p,gga-let-7k-5p,gga…	GAS7	Variant SH3 domain||WW domain||SH3 domain||FCH domain
ENSGALG00000000371	gga-miR-1659,gga-miR-6631-5p,gga-miR-15a,gga-miR-1585,gga-miR-1708,novel_130,gga-miR-7473-5p,gga-miR-1710,gga-miR-1781-5p,gga-miR-216c,gga-miR-204,gga-miR-7460-3p,gga-miR-460a-5p,gga-miR-193b-5p,gga-miR-7449-3p,gga-miR-1727,gga-miR-142-5p,gga-miR-3532-3p,gga-miR-217-5p,gga-miR-92-5p,gga-miR-3594-3p,gga-miR-1451-3p,gga-miR-16-5p,gga-miR-3529,gga-miR-6544-5p,gga-miR-1453,gga-miR-138-5p,gga-miR-1771…	CRHR1	GPCR, family 2-like||GPCR, family 2, extracellular hormone receptor domain||GPCR, family 2, corticotropin releasing factor receptor||GPCR, family 2, secretin-like||GPCR, family 2, corticotropin releasing factor receptor, type 1||GPCR, family 2, diuretic hormone receptor
ENSGALG00000000372	gga-miR-6615-3p,gga-miR-106-3p,gga-miR-205b,gga-miR-460a-5p,novel_227,gga-miR-187-5p,gga-miR-21-3p,gga-miR-205a,gga-let-7g-3p,gga-miR-33-5p,gga-miR-3539,gga-miR-7447-5p,gga-miR-18b-3p,gga-miR-301a-5p,gga-miR-1595-5p,gga-miR-1720-5p,gga-miR-17-3p,gga-miR-6547-3p,gga-miR-101-2-5p	HMGN2	High mobility group nucleosome-binding domain-containing family
ENSGALG00000000374	gga-miR-6553-5p,gga-miR-2128,gga-miR-1724	RNPEP	Peptidase M1, membrane alanine aminopeptidase, N-terminal||Peptidase M1, leukotriene A4 hydrolase, aminopeptidase C-terminal||Armadillo-type fold
ENSGALG00000000377	gga-miR-1795,gga-miR-6552-3p,gga-miR-3064-3p,gga-miR-20b-3p	HNRNPM	Heterogeneous nuclear ribonucleoprotein M, PY nuclear localisation signal||RNA recognition motif domain
ENSGALG00000000379	gga-miR-29a-3p,gga-miR-6685-5p,gga-miR-1625-5p,gga-miR-1651-3p,gga-miR-1778,gga-miR-222a,gga-miR-1647,gga-miR-6548-5p,gga-miR-125b-5p,gga-miR-2129,gga-miR-29b-3p,gga-miR-6623-3p,gga-miR-3530-5p,gga-miR-1453,gga-miR-138-5p,gga-miR-1771,gga-miR-6544-5p,novel_227,gga-miR-6586-5p,novel_208,gga-miR-458b-5p,gga-miR-6645-5p,gga-miR-1655-5p,gga-miR-24-3p,gga-miR-1649-5p,gga-miR-216b,gga-miR-140-3p,gga-mi…	ITGB3	von Willebrand factor, type A||Integrin beta subunit, tail||Integrin beta subunit||Integrin beta subunit, cytoplasmic domain||EGF-like domain, extracellular||Plexin-like fold||Integrin beta subunit, N-terminal
ENSGALG00000000385	gga-miR-27b-3p,gga-miR-135a-3-3p,gga-miR-34b-5p,gga-miR-15a,gga-miR-146b-3p,gga-miR-6516-5p,gga-miR-6548-3p,gga-miR-301a-5p,gga-miR-15b-5p,gga-miR-103-3p,gga-miR-2131-5p,gga-miR-6639-5p,gga-miR-31-5p,gga-miR-34a-5p,gga-miR-221-5p,gga-miR-1756a,gga-miR-449b-5p,gga-miR-7473-5p,gga-miR-1641,gga-miR-1795,gga-miR-15b-3p,gga-miR-3525,gga-miR-202-5p,gga-miR-1781-5p,gga-miR-204,gga-miR-1551-3p,gga-miR-14…	DHDDS	Decaprenyl diphosphate synthase-like
ENSGALG00000000386	gga-miR-30b-3p,gga-miR-490-3p,gga-miR-1a-3p,gga-miR-138-5p,gga-miR-15c-5p,gga-miR-30a-3p,gga-miR-146a-3p,gga-miR-216b,gga-miR-24-3p,gga-miR-6656-5p,gga-miR-200a-5p,gga-miR-1677-5p,gga-miR-1778,gga-miR-6685-5p,gga-miR-29a-5p,gga-miR-1a-2-5p,gga-miR-1451-3p,gga-miR-3530-5p,gga-miR-16-5p,gga-miR-3529,gga-miR-199-3p,gga-miR-125b-3p,gga-miR-1710,gga-miR-1781-5p,gga-miR-1663-5p,gga-miR-27b-5p,gga-miR-1…	-	Vps4 oligomerisation, C-terminal||DNA helicase, Holliday junction RuvB type, N-terminal||AAA+ ATPase domain||ATPase, AAA-type, core||P-loop containing nucleoside triphosphate hydrolase
ENSGALG00000000388	gga-miR-1635,gga-miR-6547-3p,gga-miR-16-5p,gga-miR-1663-3p,gga-miR-30c-1-3p,gga-miR-16c-5p,gga-miR-2129,gga-miR-1653,gga-miR-125b-5p,gga-miR-15b-5p,gga-miR-456-3p,gga-miR-1774,gga-miR-15a,gga-miR-6631-5p,gga-miR-1659,gga-miR-15c-5p,gga-miR-1724,gga-miR-128-2-5p,gga-miR-146a-3p,gga-miR-18a-3p,gga-miR-138-5p,gga-miR-1453,gga-miR-128-1-5p	LIN28A	Zinc finger, CCHC-type||Nucleic acid-binding, OB-fold||Cold-shock protein, DNA-binding||Cold shock protein
ENSGALG00000000390	gga-miR-17-5p,gga-miR-383-3p,gga-miR-1795,gga-miR-1781-5p,gga-miR-1619,gga-miR-6582-3p,gga-miR-216b,gga-miR-222b-3p,gga-miR-215-3p,novel_143,gga-miR-449c-3p,gga-miR-6675-3p,gga-miR-1727,gga-miR-20a-5p,gga-miR-27b-3p,gga-miR-1782,gga-miR-26a-5p,gga-miR-20b-5p,gga-miR-6631-5p,gga-miR-222a,gga-miR-1677-5p,gga-miR-1651-3p,gga-miR-6696-3p,gga-miR-200b-5p,gga-miR-125b-5p,gga-miR-138-2-3p,novel_130,gga-…	ENTPD4	Nucleoside phosphatase GDA1/CD39
ENSGALG00000000394	gga-miR-18a-3p,gga-miR-107-3p,gga-miR-193b-5p,gga-miR-449c-3p,gga-miR-130c-5p,gga-miR-1727,gga-miR-7473-5p,gga-miR-1456-5p,gga-miR-130a-5p,gga-miR-10b-3p,gga-miR-6547-3p,gga-miR-1659,gga-miR-3064-5p,gga-miR-6662-3p,gga-miR-1651-3p,gga-miR-1656,gga-miR-103-3p	SLC6A17	Sodium:neurotransmitter symporter||Sodium:neurotransmitter symporter, orphan
ENSGALG00000000395	gga-miR-6553-5p,gga-miR-1551-5p,gga-miR-449b-5p,gga-miR-130a-5p,gga-miR-2128,gga-miR-130c-5p,gga-miR-34c-5p,gga-miR-34a-5p,gga-miR-2131-5p,gga-miR-200b-3p,gga-miR-429-3p,gga-miR-34b-5p,gga-miR-27b-3p,gga-miR-449a	BTF3	Nascent polypeptide-associated complex NAC domain
ENSGALG00000000396	gga-miR-6615-3p,gga-miR-15c-3p,gga-miR-6590-3p,gga-miR-7442-3p,gga-miR-1774,gga-miR-3533,gga-miR-6696-3p	METTL2	S-adenosyl-L-methionine-dependent methyltransferase-like||Methyltransferase type 11||Methyltransferase-like||Methyltransferase type 12||UbiE/COQ5 methyltransferase
ENSGALG00000000397	gga-miR-6546-5p,gga-miR-6643-5p,gga-miR-551-5p,gga-miR-19b-3p,gga-miR-30c-2-3p,gga-miR-460b-3p,gga-miR-1724,novel_85,gga-miR-183,gga-miR-1647,gga-miR-1756b,novel_117,gga-miR-1729-5p,gga-miR-6547-3p,gga-miR-1306-5p,gga-miR-199-5p,gga-miR-16c-5p,gga-miR-10a-5p,novel_133,gga-miR-7442-3p,gga-miR-6582-3p,gga-miR-1467-3p,gga-miR-106-5p,gga-miR-1684a-5p,gga-miR-6615-3p,gga-miR-1754-5p,novel_143,gga-miR-…	IPO9	Armadillo-type fold
ENSGALG00000000399	gga-miR-222b-5p,gga-miR-449b-5p,gga-miR-3536,gga-miR-34a-5p,gga-miR-15a,gga-miR-301a-5p,gga-miR-15b-5p,gga-miR-27b-3p,gga-miR-1707,gga-miR-1782,novel_143,gga-miR-1727,novel_109,gga-miR-34c-5p,gga-miR-6552-5p,gga-miR-1551-3p,gga-miR-1626-5p,novel_120,gga-miR-6615-3p,gga-miR-3525,gga-miR-3530-5p,gga-miR-181b-5p,gga-miR-16-5p,gga-miR-16c-5p,gga-miR-138-2-3p,gga-miR-1729-3p,gga-miR-6685-5p,gga-miR-44…	DUSP28	Dual specificity phosphatase, subgroup, catalytic domain||Protein-tyrosine phosphatase-like||Protein-tyrosine/Dual specificity phosphatase||Dual specificity phosphatase, catalytic domain
ENSGALG00000000400	gga-miR-1659,novel_131,gga-miR-1467-5p,gga-miR-214,gga-miR-17-3p,novel_213,gga-miR-204,gga-miR-106-3p,gga-miR-6615-3p,gga-miR-1684a-5p,gga-miR-1710,gga-miR-6649-3p,gga-miR-3539,gga-miR-7449-3p,gga-miR-137-3p,novel_109,gga-miR-205a,gga-miR-1560-3p,gga-miR-6669-3p,gga-miR-1618-3p,gga-miR-183,gga-miR-18b-3p,gga-miR-6623-3p,gga-miR-1306-5p,gga-miR-6550-3p,gga-miR-92-5p,gga-miR-3594-3p,gga-miR-30c-1-3…	KCNC4	Two pore domain potassium channel domain||Potassium channel, voltage dependent, Kv||Potassium channel, voltage dependent, Kv9||Potassium channel tetramerisation-type BTB domain||Potassium channel, voltage dependent, Kv3.4||BTB/POZ fold||Potassium channel, voltage dependent, Kv3||Potassium channel||Ion transport domain||Potassium channel, voltage dependent, Kv3, inactivation domain||BTB/POZ-like
ENSGALG00000000402	gga-miR-6669-3p,gga-miR-16-1-3p,gga-miR-1618-3p,gga-miR-1416-5p,gga-miR-29a-3p,gga-let-7f-5p,gga-miR-26a-5p,gga-miR-29a-5p,gga-let-7g-5p,gga-let-7a-2-3p,gga-miR-29b-3p,gga-miR-3530-5p,gga-miR-1720-3p,gga-miR-1454,gga-miR-92-5p,gga-let-7k-5p,gga-miR-103-2-5p,gga-miR-6568-3p,gga-miR-30b-3p,gga-miR-449a,gga-miR-2954,gga-miR-6544-5p,novel_136,gga-miR-6559-5p,gga-miR-30c-2-3p,gga-miR-6553-5p,gga-let-7…	LOXL2	SRCR-like domain||SRCR domain||Lysyl oxidase
ENSGALG00000000404	gga-miR-193b-5p,gga-miR-18a-3p,gga-miR-499-3p,gga-miR-100-3p,gga-miR-1726,gga-miR-15c-5p,gga-miR-1795,gga-miR-1685-3p,gga-miR-1467-3p,novel_178,gga-miR-19b-5p,gga-miR-16c-5p,gga-miR-31-5p,gga-miR-7438-5p,gga-miR-199-3p,gga-miR-16-5p,gga-miR-18b-3p,gga-miR-15a,gga-miR-15b-5p	COPS2	PCI/PINT associated module||Proteasome component (PCI) domain
ENSGALG00000000405	gga-miR-302b-5p,gga-miR-1647,gga-miR-1651-3p,gga-miR-1720-3p,gga-miR-1580,gga-miR-3530-3p,gga-miR-3530-5p,gga-miR-6548-5p,gga-miR-7445-3p,gga-miR-6550-3p,gga-miR-181b-1-3p,gga-miR-103-2-5p,gga-miR-223,gga-miR-6544-5p,gga-miR-6643-5p,gga-miR-30d,gga-miR-30a-5p,gga-miR-2128,gga-miR-6656-5p,gga-miR-146a-3p,gga-miR-140-3p,gga-let-7g-3p,gga-miR-24-5p,gga-miR-2131-5p,gga-miR-6631-5p,gga-miR-30c-5p,nove…	R3HCC1	Single-stranded nucleic acid binding R3H
ENSGALG00000000408	gga-miR-1467-3p,gga-miR-130c-3p,gga-miR-1626-5p,gga-miR-7442-3p,gga-miR-7473-5p,gga-miR-6660-3p,gga-miR-100-3p,gga-miR-1460,gga-miR-1726,gga-miR-1668-3p,gga-miR-301a-3p,gga-miR-1666,gga-miR-6516-5p,gga-miR-301a-5p,gga-miR-1662,gga-miR-365-1-5p,gga-miR-454-3p,gga-miR-1467-5p,gga-miR-181b-2-3p,gga-miR-214,gga-miR-140-5p,gga-miR-551-5p,gga-miR-6559-5p,gga-miR-181a-5p,gga-miR-30c-2-3p,gga-miR-365-2-5…	LSM7	Ribonucleoprotein LSM domain||Like-Sm (LSM) domain||U6 snRNA-associated Sm-like protein LSm7||Ribonucleoprotein LSM domain, eukaryotic/archaea-type
ENSGALG00000000409	gga-miR-1737,gga-miR-133c-5p,gga-miR-219b,gga-miR-29c-3p,gga-miR-214,gga-miR-3536,gga-miR-1720-5p,gga-miR-6639-5p,gga-miR-15b-5p,gga-miR-429-3p,gga-miR-148a-3p,gga-miR-100-3p,gga-miR-3539,gga-miR-1460,gga-miR-1416-3p,gga-miR-18a-3p,gga-miR-1626-3p,gga-miR-21-3p,novel_178,novel_183,gga-miR-200b-3p,gga-miR-1556,gga-miR-1635,gga-miR-6547-3p,gga-miR-29b-3p,gga-miR-138-2-3p,gga-miR-30c-1-3p,gga-miR-16…	CHMP7	Snf7
ENSGALG00000000410	gga-miR-365-1-5p,gga-miR-3531-5p,gga-miR-1737,gga-miR-6575-5p,novel_214,gga-miR-6565-3p,gga-miR-214,gga-miR-15b-5p,gga-miR-1786,gga-miR-18a-5p,gga-miR-1452,gga-miR-6543-3p,gga-miR-1649-3p,gga-miR-3539,gga-miR-1690-5p,gga-miR-20b-3p,gga-miR-200a-3p,gga-miR-144-5p,novel_183,novel_178,gga-miR-106-5p,gga-miR-6615-3p,gga-miR-3525,gga-miR-6547-3p,gga-miR-1306-5p,gga-miR-101-2-5p,gga-miR-16c-5p,gga-miR-…	TLK2	Serine/threonine/dual specificity protein kinase, catalytic domain||Protein kinase-like domain||Tyrosine-protein kinase, catalytic domain||Serine-threonine/tyrosine-protein kinase catalytic domain||Protein kinase domain
ENSGALG00000000412	gga-miR-128-3p,gga-miR-148a-3p,gga-miR-1663-5p	CCDC15	-
ENSGALG00000000419	gga-miR-1653,gga-miR-30c-1-3p,gga-miR-133c-5p,gga-miR-33-5p,gga-miR-6582-5p,gga-miR-1781-5p,gga-miR-133a-5p,gga-miR-302b-5p,gga-miR-460a-5p	HBXIP	-
ENSGALG00000000426	gga-miR-1771,gga-miR-148a-3p,gga-miR-6669-3p,gga-miR-6631-5p	IGSF21	Immunoglobulin-like domain||Immunoglobulin V-set domain||Immunoglobulin subtype
ENSGALG00000000427	gga-miR-1723,gga-miR-1618-3p,gga-miR-6669-3p,gga-miR-1756b,gga-miR-29a-3p,gga-miR-22-3p,gga-miR-455-3p,gga-miR-29b-3p,gga-miR-222b-5p,gga-miR-29c-3p,gga-miR-6586-5p,gga-miR-6546-5p,gga-miR-1781-5p,gga-miR-383-3p,gga-miR-1684a-5p,gga-miR-6553-5p,gga-miR-20b-3p,gga-miR-6559-5p,gga-miR-30c-2-3p,gga-miR-1648-5p,gga-miR-1649-3p,gga-miR-3539,gga-miR-499-3p,gga-let-7g-3p,novel_138,gga-miR-193b-5p	KDM5B	Lysine-specific demethylase-like domain||JmjC domain||ARID/BRIGHT DNA-binding domain||Zinc finger, FYVE/PHD-type||Zinc finger, PHD-finger||Zinc finger, PHD-type||Zinc finger, C5HC2-type
ENSGALG00000000428	gga-miR-103-3p,gga-miR-1460,gga-miR-1560-3p,gga-miR-107-3p	CHPKCI	Histidine triad (HIT) protein||HIT-like domain
ENSGALG00000000430	gga-miR-7b,gga-miR-1563,gga-miR-1626-3p,gga-miR-6552-5p,gga-miR-1329-3p,gga-miR-200a-3p,gga-miR-458a-3p,gga-miR-1690-5p,gga-miR-3539,gga-miR-148a-3p,gga-miR-106-5p,gga-miR-6649-3p,gga-miR-15b-3p,novel_183,gga-miR-21-3p,gga-miR-187-5p,gga-miR-6590-3p,gga-miR-6565-3p,gga-miR-1685-5p,gga-miR-1703-5p,gga-miR-219b,novel_213,gga-miR-29c-3p,gga-miR-6575-5p,gga-miR-7,gga-miR-6543-3p,gga-miR-34b-5p,gga-mi…	SPPL2B	Peptidase A22B, signal peptide peptidase||Protease-associated domain, PA||Presenilin/signal peptide peptidase
ENSGALG00000000437	novel_153,gga-miR-215-3p,novel_130	-	Aspartic peptidase, N-terminal||Aspartic peptidase domain||Aspartic peptidase
ENSGALG00000000438	gga-miR-499-3p,gga-miR-30a-3p,gga-miR-15c-5p,gga-miR-3531-3p,gga-miR-101-3p,gga-miR-1685-3p,gga-miR-30d,gga-miR-6544-5p,gga-miR-125b-3p,gga-miR-130a-3p,gga-miR-16-5p,gga-miR-144-3p,gga-miR-3530-5p,gga-miR-29a-5p,gga-miR-301b-3p,gga-miR-1677-5p,gga-miR-551-3p,gga-miR-6552-3p,novel_109,gga-miR-218-5p,gga-miR-1781-5p,gga-miR-30b-5p,gga-miR-1590,gga-miR-181b-2-3p,gga-miR-30e-5p,gga-miR-135a-5p,gga-mi…	ERMP1	Peptidase M20||Peptidase M28
ENSGALG00000000451	gga-miR-204,gga-miR-133a-5p,gga-miR-1467-3p,gga-miR-6696-3p,gga-miR-6660-3p,gga-miR-365-1-5p,gga-miR-365-2-5p,gga-miR-6552-3p,gga-miR-1329-3p,gga-miR-460b-5p,gga-miR-144-5p	MEIG1	-
ENSGALG00000000454	gga-miR-194	KPNB1	Armadillo-type fold||HEAT, type 2||Armadillo||HEAT
ENSGALG00000000456	novel_130	MRPS21	Ribosomal protein S21
ENSGALG00000000463	gga-miR-1663-5p,gga-miR-130b-5p,gga-miR-451,gga-miR-1795,gga-miR-1774,novel_227,gga-miR-6662-3p,gga-miR-6639-5p	DDX25	P-loop containing nucleoside triphosphate hydrolase||Helicase, superfamily 1/2, ATP-binding domain||RNA helicase, DEAD-box type, Q motif||Helicase, C-terminal||DEAD/DEAH box helicase domain
ENSGALG00000000464	gga-miR-1595-5p,novel_214,gga-miR-6685-3p,gga-miR-214,gga-miR-1663-3p,novel_213,gga-miR-1737,gga-miR-1662,gga-miR-181a-3p,gga-miR-6543-3p,gga-let-7a-5p,gga-miR-1626-3p,gga-miR-205a,gga-miR-1329-3p,gga-miR-1460,gga-miR-1648-5p,gga-miR-1795,gga-miR-6615-3p,gga-miR-6649-3p,gga-let-7c-5p,novel_178,gga-miR-6582-3p,gga-miR-1626-5p,gga-miR-199-5p,gga-miR-30c-1-3p,gga-miR-1306-5p,gga-miR-18b-3p,novel_85,…	RHOBTB2	Small GTP-binding protein domain||BTB/POZ||Small GTPase superfamily, Ras type||Small GTPase superfamily, Rho type||Mitochondrial Rho-like||BTB/POZ-like||Small GTPase superfamily||P-loop containing nucleoside triphosphate hydrolase||BTB/POZ fold||Small GTPase superfamily, Rab type
ENSGALG00000000479	gga-miR-1631,gga-miR-460b-5p,gga-miR-1623,gga-miR-214,gga-miR-2129,gga-miR-1703-5p,gga-miR-1626-3p,gga-miR-1460,novel_130,gga-miR-3064-5p,gga-miR-1771,gga-miR-2131-5p,gga-miR-302b-5p,gga-miR-456-3p,gga-miR-30b-3p	PADI3	Protein-arginine deiminase, C-terminal||Protein-arginine deiminase (PAD) N-terminal||Protein-arginine deiminase (PAD), central domain||Cupredoxin||Protein-arginine deiminase, subgroup
ENSGALG00000000490	gga-miR-1737,gga-miR-6639-5p,gga-miR-219b,gga-miR-133c-5p,gga-miR-17-3p,gga-miR-1590,gga-miR-15a,gga-miR-2131-5p,gga-miR-15b-5p,gga-miR-1329-5p,gga-miR-7451-3p,gga-miR-1659,novel_131,gga-miR-458a-3p,gga-miR-7449-3p,gga-miR-7447-5p,gga-miR-1727,gga-miR-1626-3p,gga-miR-122-5p,gga-miR-204,gga-miR-7442-3p,gga-miR-1684a-5p,gga-miR-6615-3p,gga-miR-106-3p,gga-miR-1781-5p,gga-miR-6649-3p,gga-miR-6623-3p,…	LONP1	PUA-like domain||Ribosomal protein S5 domain 2-type fold||ATPase, dynein-related, AAA domain||Peptidase S16, Lon C-terminal||ATPase, AAA-type, core||DNA helicase, Holliday junction RuvB type, N-terminal||Peptidase S16, lon N-terminal||Lon protease, bacterial/eukaryotic-type||AAA+ ATPase domain||PrkA AAA domain||P-loop containing nucleoside triphosphate hydrolase
ENSGALG00000000495	novel_227,gga-miR-6645-5p,gga-miR-30b-3p,gga-miR-383-3p,gga-miR-22-5p,novel_225,gga-miR-155,gga-miR-449c-3p,gga-miR-24-3p,gga-miR-301b-5p,novel_153,gga-miR-1656,gga-miR-1647,gga-miR-10b-5p,gga-miR-1618-3p,gga-miR-1756b,gga-miR-130b-5p,gga-miR-23b-3p,gga-miR-6547-3p,gga-miR-6550-3p,gga-miR-125b-5p,gga-miR-10a-5p,novel_133,novel_178,gga-miR-6542-3p,gga-miR-6649-3p,gga-miR-1754-5p,gga-miR-1684a-5p,g…	MCRS1	SMAD/FHA domain||Forkhead-associated (FHA) domain
ENSGALG00000000504	gga-miR-460b-3p,gga-miR-2130,gga-miR-460a-3p,gga-miR-6552-3p,gga-miR-6568-3p,gga-miR-1655-5p,gga-miR-6649-3p,gga-miR-9-5p,gga-miR-1451-5p,gga-miR-383-3p,gga-miR-1710,gga-miR-3530-5p,gga-miR-6623-3p,gga-miR-1737,gga-miR-1590,gga-miR-214,gga-miR-2129,gga-miR-1656,gga-miR-6548-3p,gga-miR-1677-5p	ETV7	Ets domain||Sterile alpha motif/pointed domain||Pointed domain
ENSGALG00000000508	gga-miR-1559-3p	-	Alpha-helical ferredoxin||Succinate dehydrogenase/fumarate reductase iron-sulphur protein||2Fe-2S ferredoxin-type domain
ENSGALG00000000509	gga-miR-19b-5p,gga-miR-204,gga-miR-1663-5p,gga-miR-106-3p,gga-miR-7449-3p,gga-miR-34c-5p,novel_109,gga-miR-1668-3p,gga-miR-15a,gga-miR-1659,gga-miR-449b-5p,gga-miR-17-3p,gga-miR-205b,gga-miR-1747-5p,gga-miR-1453,gga-miR-6615-5p,gga-miR-449a,gga-miR-15c-5p,gga-miR-6553-5p,gga-miR-6656-5p,gga-miR-146a-3p,gga-miR-200a-5p,gga-miR-6669-3p,gga-miR-1618-3p,gga-miR-10b-5p,gga-miR-1778,gga-miR-16-5p,gga-m…	AIM1L	Ricin B lectin domain||Gamma-crystallin-related||Beta/gamma crystallin
ENSGALG00000000510	gga-miR-187-3p,gga-miR-3531-5p,gga-miR-1769-3p,gga-miR-1737,gga-miR-29c-3p,novel_213,gga-miR-1703-5p,gga-miR-6639-5p,gga-miR-6590-3p,novel_217,gga-miR-301a-5p,gga-miR-3064-5p,gga-miR-30c-5p,gga-miR-1397-5p,gga-miR-10a-3p,gga-miR-137-3p,gga-miR-200a-3p,gga-miR-18a-3p,gga-miR-1626-5p,gga-miR-187-5p,gga-miR-21-3p,gga-miR-101-2-5p,gga-miR-29b-3p,gga-miR-6548-5p,gga-miR-7445-3p,gga-miR-7472-5p,gga-miR…	DCAF7	WD40-repeat-containing domain||WD40 repeat
ENSGALG00000000513	gga-miR-6590-5p,gga-miR-383-3p,gga-miR-1625-5p,gga-miR-6586-5p,gga-miR-6696-3p,gga-miR-1647,gga-miR-215-3p,gga-miR-200a-3p,gga-miR-1590,gga-miR-92-5p,gga-miR-30c-2-3p,gga-miR-6559-5p,gga-miR-1726,gga-miR-100-3p,gga-miR-1460	ZNF276	Zinc finger, AD-type||Zinc finger, C2H2||Zinc finger, C2H2-like
ENSGALG00000000514	gga-miR-551-5p,gga-miR-106-3p,gga-miR-26a-5p,gga-miR-6586-5p,gga-miR-193b-5p,gga-let-7g-3p,gga-miR-17-3p,gga-miR-7449-3p,gga-miR-1737,gga-miR-22-3p,gga-miR-455-3p	-	Ribosomal protein S16 domain||Ribosomal protein S16
ENSGALG00000000521	gga-miR-1779,gga-miR-15a,gga-miR-15b-5p,gga-miR-16-5p,gga-miR-15c-5p,gga-miR-1703-5p,gga-miR-146a-3p,gga-miR-16c-5p	SPIRE2	Zinc finger, FYVE/PHD-type||KIND
ENSGALG00000000527	gga-miR-1727,gga-miR-148a-3p,gga-miR-460a-3p,gga-miR-200a-3p,gga-miR-1668-3p,gga-miR-7b,gga-miR-1626-3p,gga-miR-460a-5p,gga-miR-1781-5p,gga-miR-6615-3p,gga-miR-1451-5p,gga-miR-7,gga-miR-1467-5p,gga-miR-1737,novel_130,gga-miR-181b-2-3p,gga-miR-214,gga-miR-6663-5p,gga-miR-301a-5p,gga-miR-6516-5p,gga-miR-6662-3p,gga-miR-6651-5p,gga-miR-1662,gga-miR-460b-3p,gga-miR-449c-3p,gga-miR-2130,gga-miR-6599-3…	SH3BGRL3	Thioredoxin-like fold||Glutaredoxin||SH3-binding, glutamic acid-rich protein
ENSGALG00000000528	gga-miR-6669-3p,gga-miR-1677-5p,gga-miR-222a,gga-miR-1656,gga-miR-20a-5p,gga-miR-20b-5p,gga-miR-6623-3p,gga-miR-3064-3p,gga-miR-187-3p,gga-miR-22-3p,gga-miR-221-3p,gga-miR-6547-3p,gga-miR-1590,gga-miR-1655-5p,gga-miR-6586-5p,gga-miR-6615-5p,gga-miR-17-5p,gga-miR-106-5p,gga-miR-128-1-5p,gga-miR-137-3p,gga-miR-148a-3p,gga-miR-6553-5p,gga-miR-1397-5p,gga-miR-146a-3p,gga-miR-6552-5p,gga-miR-128-2-5p,…	DBNDD1	Dysbindin
ENSGALG00000000533	gga-miR-383-5p,novel_85,gga-miR-6544-5p,gga-miR-133c-5p	SRSF3	RNA recognition motif domain
ENSGALG00000000534	gga-miR-1690-5p,gga-miR-3540,gga-miR-7449-3p,gga-miR-128-2-5p,gga-miR-1604,gga-miR-122-5p,gga-miR-1672,novel_153,gga-miR-140-3p,novel_227,novel_133,gga-miR-6645-5p,gga-miR-30b-3p,gga-miR-1453,gga-miR-128-1-5p,gga-miR-1684a-5p,gga-miR-1720-3p,gga-miR-455-3p,gga-miR-3529,gga-miR-3530-5p,gga-miR-30c-1-3p,gga-miR-214,gga-miR-6550-3p,gga-miR-7465-3p,gga-miR-2129,gga-miR-1729-3p,gga-miR-1778,novel_131,…	IL-1BETA	Cytokine, IL-1-like||Interleukin-1 alpha/beta||Interleukin-1 family||Interleukin-1 propeptide
ENSGALG00000000540	gga-miR-1774,novel_130,gga-miR-1623,gga-miR-1595-5p	GAS8	-
ENSGALG00000000542	gga-miR-7451-3p,gga-miR-1756b,gga-miR-15a,gga-miR-15b-5p,gga-miR-16c-5p,gga-miR-221-5p,novel_130,gga-miR-16-5p,gga-miR-383-3p,novel_120,gga-miR-103-2-5p,novel_183,gga-miR-7442-3p,novel_85,gga-miR-301b-5p,gga-miR-200a-3p,gga-miR-15c-5p,gga-miR-107-5p	ZNF593	Zinc finger, U1-type||Zinc finger, C2H2||Zinc finger, double-stranded RNA binding
ENSGALG00000000543	gga-miR-1727,gga-miR-18a-3p,gga-miR-1668-3p,gga-miR-218-5p,gga-miR-200a-3p,gga-miR-1672,gga-miR-133a-5p,gga-miR-187-5p,novel_133,gga-miR-6660-3p,gga-miR-1781-5p,gga-miR-6649-3p,gga-miR-1737,gga-miR-6565-3p,gga-miR-133c-5p,gga-miR-29c-3p,gga-miR-6662-3p,gga-miR-190a-5p,gga-miR-6631-5p,gga-miR-2131-5p,gga-miR-1769-5p,gga-miR-449c-3p,gga-miR-301b-5p,gga-miR-24-3p,gga-miR-1623,gga-miR-1655-5p,gga-miR…	TNFRSF9	TNFR/NGFR cysteine-rich region
ENSGALG00000000546	gga-miR-27b-3p,gga-miR-1659,gga-miR-1782,gga-miR-456-3p,gga-miR-30e-5p,gga-miR-6663-5p,gga-miR-1708,gga-miR-3064-3p,gga-miR-221-3p,gga-miR-3607-5p,gga-miR-135a-5p,gga-miR-133a-5p,gga-miR-30b-5p,gga-miR-204,gga-miR-7460-3p,gga-miR-19b-5p,gga-miR-460a-5p,gga-miR-1668-3p,gga-miR-460a-3p,gga-miR-1672,gga-miR-1726,gga-miR-23b-3p,gga-miR-29a-3p,gga-miR-18b-5p,gga-miR-6669-3p,gga-miR-16-1-3p,gga-miR-222…	FBXO38	F-box domain
ENSGALG00000000547	gga-miR-2129,gga-miR-17-3p,gga-miR-128-3p,gga-miR-3532-3p,gga-miR-217-5p,novel_209,gga-miR-1724,gga-miR-1649-5p,gga-miR-33-5p,gga-miR-1460,gga-miR-203a,gga-miR-6544-5p,gga-miR-6615-3p,gga-miR-106-3p,novel_183,gga-miR-460a-5p	CNKSR1	Sterile alpha motif domain||Pleckstrin homology domain||CRIC domain, Chordata||Sterile alpha motif/pointed domain||PDZ domain
ENSGALG00000000549	gga-miR-6615-3p,gga-miR-455-5p	-	Transthyretin/hydroxyisourate hydrolase, superfamily||Hydroxyisourate hydrolase||Transthyretin/hydroxyisourate hydrolase
ENSGALG00000000550	gga-miR-6552-5p,gga-miR-6552-3p,gga-miR-200a-3p,gga-miR-1644,gga-miR-458a-3p,gga-miR-107-5p,gga-miR-1641,gga-miR-1728-3p,novel_183,gga-miR-133a-5p,gga-miR-21-3p,gga-miR-7442-3p,gga-miR-6565-3p,gga-miR-29c-3p,gga-miR-222b-5p,gga-miR-365b-5p,gga-miR-1769-3p,gga-miR-3064-3p,novel_130,gga-miR-22-3p,gga-miR-6575-5p,gga-miR-1467-5p,gga-miR-7451-3p,gga-miR-3607-3p,gga-miR-1585,gga-miR-456-3p,novel_85,gg…	STRADA	Protein kinase domain||Serine-threonine/tyrosine-protein kinase catalytic domain||Tyrosine-protein kinase, catalytic domain||Serine/threonine/dual specificity protein kinase, catalytic domain||Protein kinase-like domain
ENSGALG00000000556	gga-miR-6645-5p,gga-miR-6669-3p,gga-miR-1460,gga-miR-551-5p,gga-miR-1653,gga-miR-29a-5p	UTS2	Urotensin II
ENSGALG00000000560	novel_183,gga-miR-6568-3p,gga-miR-1572,gga-miR-6615-3p,gga-miR-6643-5p,gga-miR-383-3p,gga-miR-1781-5p,gga-miR-3539,gga-miR-27b-5p,gga-miR-18a-3p,gga-miR-140-3p,gga-miR-6656-5p,gga-miR-1585,gga-miR-22-3p,gga-miR-3529,novel_217,gga-miR-214,gga-miR-2129,gga-miR-1590	PI16	CAP domain||Cysteine-rich secretory protein, allergen V5/Tpx-1-related
ENSGALG00000000564	gga-miR-1597-5p,gga-miR-196-5p,gga-miR-1729-5p,gga-miR-27b-3p,gga-miR-3533,gga-miR-24-5p,gga-miR-142-3p,gga-miR-219b,gga-miR-7438-5p,gga-miR-6663-5p,gga-miR-22-3p,gga-miR-181b-5p,gga-miR-128-3p,gga-miR-1580,gga-miR-6660-3p,gga-miR-1728-3p,gga-miR-383-3p,gga-miR-181b-1-3p,gga-miR-1572,gga-miR-1781-3p,gga-miR-6552-3p,gga-miR-1626-3p,gga-miR-1727,gga-miR-181a-5p,gga-miR-138-1-3p,gga-miR-6675-3p,gga-…	CCDC47	Protein of unknown function DUF1682
ENSGALG00000000568	gga-miR-34a-5p,gga-miR-34c-5p,gga-miR-1583,gga-miR-6675-3p,gga-miR-6553-5p,gga-miR-449b-5p,gga-miR-449a,gga-miR-34b-5p	LGR6	Leucine-rich repeat-containing N-terminal||Leucine-rich repeat, typical subtype||Glycoprotein hormone receptor family||G protein-coupled receptor, rhodopsin-like||GPCR, rhodopsin-like, 7TM||Leucine-rich repeat
ENSGALG00000000569	gga-miR-103-3p,gga-miR-15b-5p,gga-miR-1329-5p,gga-miR-1786,gga-miR-190a-5p,gga-miR-6662-3p,gga-miR-6543-3p,gga-miR-181a-3p,gga-miR-6575-5p,gga-miR-365-1-5p,gga-miR-1737,gga-miR-219b,gga-miR-6565-3p,novel_214,gga-miR-6639-5p,gga-miR-1703-5p,gga-miR-214,gga-miR-6685-3p,novel_178,gga-miR-7442-3p,gga-miR-21-3p,novel_122,gga-miR-1467-3p,gga-miR-3525,gga-miR-1728-3p,gga-miR-1795,gga-miR-1397-5p,gga-miR…	SDC3	Syndecan/Neurexin domain||Neurexin/syndecan/glycophorin C
ENSGALG00000000573	gga-miR-15b-3p,gga-miR-1781-5p,gga-miR-1782,gga-miR-21-5p,gga-miR-7473-5p,gga-miR-1655-5p,gga-miR-219a,gga-miR-2130,gga-miR-1756a,gga-miR-6623-3p,gga-miR-3540	PER3	PAS fold-3||PAS fold||Period circadian-like, C-terminal||PAS domain
ENSGALG00000000576	gga-miR-383-3p,gga-miR-6651-5p,novel_130	RRNAD1	S-adenosyl-L-methionine-dependent methyltransferase-like
ENSGALG00000000577	gga-miR-1737,gga-miR-128-3p,gga-miR-365-1-5p,gga-miR-1467-5p,gga-miR-455-3p,gga-miR-22-3p,gga-miR-135a-5p,gga-miR-214,gga-miR-1595-5p,gga-miR-6639-5p,novel_213,gga-miR-1329-5p,gga-miR-1659,gga-miR-146c-3p,gga-miR-196-5p,gga-miR-3064-5p,gga-miR-458a-3p,gga-miR-1690-5p,gga-miR-1727,gga-miR-20b-3p,gga-miR-1397-5p,gga-miR-6649-5p,novel_109,gga-miR-20a-3p,gga-miR-1563,gga-miR-6552-3p,gga-miR-200a-3p,g…	RANBP3	Ran binding domain
ENSGALG00000000581	gga-miR-29b-1-5p,gga-miR-1684a-5p,gga-miR-1728-3p,gga-miR-153-3p,novel_178,gga-miR-1551-3p,gga-miR-204,gga-miR-1556,gga-miR-1781-3p,gga-miR-1560-3p,gga-miR-6552-3p,gga-miR-205a,gga-miR-148a-3p,gga-miR-1727,gga-miR-107-5p,gga-miR-1397-5p,gga-miR-7449-3p,gga-miR-6543-3p,gga-miR-2131-5p,gga-miR-1786,gga-miR-15b-5p,gga-miR-15a,gga-miR-29c-3p,gga-miR-214,gga-miR-6590-3p,gga-miR-6663-5p,gga-miR-1737,gg…	DDX42	P-loop containing nucleoside triphosphate hydrolase||RNA helicase, DEAD-box type, Q motif||Helicase, superfamily 1/2, ATP-binding domain||Helicase, C-terminal||DEAD/DEAH box helicase domain
ENSGALG00000000584	gga-miR-15a,gga-let-7d,gga-miR-6548-3p,gga-miR-1659,gga-let-7i,novel_131,gga-miR-6590-5p,gga-miR-1467-5p,gga-miR-2131-3p,gga-miR-1708,gga-miR-133b,gga-miR-7449-3p,gga-miR-6675-3p,gga-miR-133a-3p,gga-miR-460a-3p,gga-miR-1778,gga-miR-6669-3p,gga-miR-1677-5p,gga-let-7f-5p,gga-miR-29a-3p,gga-miR-23b-3p,gga-miR-3532-3p,gga-let-7g-5p,gga-miR-3530-5p,gga-miR-6623-3p,gga-miR-16-5p,gga-miR-1720-3p,gga-miR…	-	Protein-tyrosine phosphatase-like||Protein-tyrosine/Dual specificity phosphatase||Fibronectin, type III||Protein-tyrosine phosphatase, catalytic||Protein-tyrosine phosphatase, receptor/non-receptor type
ENSGALG00000000585	gga-miR-24-3p,novel_213,gga-miR-1703-5p,gga-miR-490-5p,gga-miR-3532-3p,gga-miR-18b-5p,gga-miR-18a-5p,gga-miR-1572,gga-miR-1647,gga-miR-7460-3p	MYL4	EF-hand domain
ENSGALG00000000587	gga-miR-130a-3p,gga-miR-3530-5p,gga-miR-6623-3p,gga-miR-92-5p,gga-miR-301b-3p,gga-miR-6669-3p,gga-miR-1677-5p,gga-miR-1618-3p,gga-miR-6553-5p,gga-miR-2130,gga-miR-499-3p,gga-miR-146a-3p,gga-miR-1655-5p,gga-miR-1453,gga-miR-1771,gga-miR-3528,gga-miR-6615-5p,gga-miR-454-3p,novel_130,gga-miR-6663-5p,gga-miR-6548-3p,gga-miR-1666,gga-miR-6631-5p,gga-miR-32-5p,gga-miR-1782,gga-miR-6590-5p,gga-miR-23b-5…	PLEKHA6	Pleckstrin homology domain
ENSGALG00000000589	gga-miR-1653,gga-miR-6590-5p,gga-miR-1782,gga-miR-146c-3p,gga-miR-2188-5p,gga-miR-1651-3p,gga-miR-205a,gga-miR-460a-3p,gga-miR-29b-2-5p,gga-miR-460b-3p,gga-miR-1655-3p,novel_120,gga-miR-29b-1-5p,gga-miR-1747-5p,gga-miR-205b,gga-miR-6659-3p	BTN1A1	SPRY-associated||CD80-like, immunoglobulin C2-set||Immunoglobulin V-set, subgroup||Concanavalin A-like lectin/glucanases superfamily||Immunoglobulin subtype 2||Immunoglobulin-like domain||Immunoglobulin V-set domain||Immunoglobulin subtype||Immunoglobulin I-set||SPRY domain||Butyrophylin-like||B30.2/SPRY domain
ENSGALG00000000593	gga-miR-1720-5p,gga-miR-6663-5p,gga-miR-7445-3p,gga-miR-1635,gga-miR-18a-5p,gga-miR-18b-5p,gga-miR-1662,gga-miR-2131-5p,gga-miR-30a-3p,gga-miR-499-3p,gga-miR-100-3p,gga-miR-1726,gga-miR-383-3p,gga-miR-30e-3p,gga-miR-1663-5p,gga-miR-138-5p	-	Sel1-like
ENSGALG00000000596	gga-miR-15b-5p,gga-miR-32-5p,gga-miR-15a,gga-miR-429-3p,gga-miR-222b-5p,gga-miR-21-3p,gga-miR-7442-3p,gga-miR-1626-5p,gga-miR-200b-3p,gga-miR-1805-3p,gga-miR-202-5p,gga-miR-6699-5p,gga-miR-1397-5p,gga-miR-1416-3p,gga-miR-200a-3p,novel_109,gga-miR-20a-3p,gga-miR-302b-5p,gga-miR-1651-3p,gga-miR-217-5p,gga-miR-1778,gga-miR-6685-5p,gga-miR-16-5p,gga-miR-3530-5p,gga-miR-6548-5p,gga-miR-6553-3p,gga-miR…	CDC27	Tetratricopeptide repeat||Tetratricopeptide TPR1||Tetratricopeptide repeat-containing domain||Tetratricopeptide TPR2
ENSGALG00000000597	gga-miR-1649-3p,gga-miR-29b-2-5p,gga-miR-214,gga-let-7c-3p,gga-miR-6548-5p,gga-miR-6656-5p,gga-miR-1717,gga-miR-1626-5p,gga-miR-1329-5p,gga-miR-29b-1-5p,gga-miR-1453	PUM1	Armadillo-type fold||Pumilio RNA-binding repeat
ENSGALG00000000599	novel_130,gga-miR-1456-5p,gga-miR-1556,gga-miR-24-3p,gga-miR-184-3p	2015-03-02	Zinc finger, C3HC4 RING-type||Zinc finger, RING-CH-type
ENSGALG00000000600	gga-miR-19a-3p,gga-miR-19b-3p,gga-miR-6553-5p,gga-miR-1572,novel_227,gga-miR-1655-5p,gga-miR-30b-3p,gga-miR-30c-1-3p,gga-miR-146b-5p,gga-miR-2129,gga-miR-1653,gga-miR-130a-3p,gga-miR-6547-3p,gga-miR-6623-3p,gga-miR-3530-5p,gga-miR-146c-5p,gga-miR-130b-3p,gga-miR-301b-3p,gga-miR-122-5p,gga-miR-18a-3p,gga-miR-1668-3p,gga-miR-1563,gga-miR-1626-3p,gga-miR-148a-3p,gga-miR-3539,gga-miR-202-5p,gga-miR-6…	PTPN7	Protein-tyrosine phosphatase, receptor/non-receptor type||Protein-tyrosine phosphatase, catalytic||Protein-tyrosine phosphatase-like||Protein-tyrosine/Dual specificity phosphatase||Protein-tyrosine phosphatase, KIM-containing
ENSGALG00000000607	gga-miR-216c,gga-miR-6649-3p,gga-miR-6615-3p,gga-miR-203a,gga-miR-15c-5p,gga-miR-6553-5p,gga-miR-1623,gga-miR-193b-5p,gga-miR-15b-5p,gga-miR-6669-3p,gga-miR-1717,gga-miR-1677-5p,gga-miR-15a,gga-miR-6543-3p,gga-miR-1659,gga-miR-16-5p,gga-miR-31-5p,gga-miR-125b-5p,gga-miR-16c-5p	GPR37L1	G protein-coupled receptor 37 orphan||GPCR, rhodopsin-like, 7TM||G protein-coupled receptor, rhodopsin-like
ENSGALG00000000608	gga-miR-6623-3p,gga-miR-130a-5p,gga-miR-6548-5p,gga-miR-6557-3p,gga-miR-30c-1-3p,gga-miR-6639-5p,gga-miR-1595-5p,gga-miR-125b-5p,gga-miR-31-5p,gga-miR-1723,gga-miR-183,gga-miR-1677-5p,gga-miR-130b-5p,gga-miR-203a,gga-miR-148a-3p,gga-miR-2130,gga-miR-130c-5p,gga-miR-3540,gga-miR-1672,gga-miR-1724,novel_109,novel_153,gga-miR-21-3p,gga-miR-1655-5p,gga-miR-29c-5p,gga-miR-6615-3p,gga-miR-1754-5p	CDH1	Cadherin||Cadherin prodomain||Cadherin, cytoplasmic domain||Cadherin-like
ENSGALG00000000611	gga-miR-455-3p,gga-miR-22-3p,gga-miR-29c-3p,gga-miR-301a-3p,gga-miR-429-3p,gga-miR-1460,gga-miR-20b-3p,gga-miR-148a-3p,gga-miR-205a,gga-miR-144-5p,gga-miR-200b-3p,gga-miR-130c-3p,gga-miR-1467-3p,gga-miR-6659-3p,novel_178,gga-miR-21-3p,gga-miR-106-5p,gga-miR-1795,gga-miR-15b-3p,gga-miR-29b-3p,gga-miR-101-2-5p,gga-miR-6548-5p,gga-miR-1651-3p,gga-miR-1774,gga-miR-6696-3p,gga-miR-1744-3p,gga-miR-18b-…	PPP1R15B	Protein phosphatase 1, regulatory subunit 15A/B, C-terminal
ENSGALG00000000613	gga-miR-92-5p,gga-miR-1a-2-5p,gga-miR-3530-5p,gga-miR-181b-5p,gga-miR-144-3p,gga-miR-16-5p,gga-miR-23b-3p,gga-miR-6685-5p,gga-miR-26a-5p,gga-miR-1778,gga-miR-1677-5p,gga-miR-1729-3p,gga-miR-24-3p,gga-miR-15c-5p,gga-miR-181a-5p,gga-miR-101-3p,gga-miR-1a-3p,novel_208,gga-miR-181b-2-3p,gga-miR-140-5p,gga-miR-17-3p,gga-miR-221-5p,novel_130,gga-miR-1b-5p,gga-miR-6631-5p,gga-miR-15a,gga-miR-1723,gga-mi…	RAB11B	P-loop containing nucleoside triphosphate hydrolase||Ran GTPase||Elongation factor, GTP-binding domain||Small GTPase superfamily, Rab type||Mitochondrial Rho-like||Small GTPase superfamily||Small GTPase superfamily, ARF/SAR type||Small GTPase superfamily, Ras type||Small GTPase superfamily, Rho type||Small GTP-binding protein domain
ENSGALG00000000616	gga-miR-1662,gga-miR-6685-5p,gga-miR-2131-5p,gga-miR-1656,gga-miR-1734,gga-miR-32-5p,gga-miR-6631-5p,gga-miR-17-3p,gga-miR-214,gga-miR-2129,gga-miR-3529,gga-miR-6547-3p,gga-miR-128-3p,gga-miR-30e-3p,gga-miR-106-3p,gga-miR-6660-3p,gga-miR-1684a-5p,gga-miR-1754-5p,novel_178,gga-miR-1467-3p,gga-miR-6552-3p,gga-miR-1649-5p,gga-miR-1724,gga-miR-1563,gga-miR-92-3p,gga-miR-1648-5p,gga-miR-148a-3p,gga-mi…	ELF3	Pointed domain||Sterile alpha motif/pointed domain||Ets domain
ENSGALG00000000618	gga-miR-214,gga-miR-6565-3p,novel_131,gga-miR-15a,gga-miR-15b-5p,gga-miR-456-3p,gga-miR-1460,gga-miR-3539,gga-miR-1644,gga-miR-193b-3p,gga-miR-7473-5p,gga-miR-1556,gga-miR-21-3p,gga-miR-6550-3p,gga-miR-3594-3p,gga-miR-1731-5p,gga-miR-16c-5p,gga-miR-6548-5p,gga-miR-16-5p,gga-miR-6547-3p,gga-miR-1597-5p,gga-miR-193a-3p,gga-miR-217-5p,gga-miR-1647,gga-miR-6696-3p,gga-miR-302b-5p,gga-miR-6656-5p,gga-…	ZCCHC17	Ribosomal protein S1, RNA-binding domain||RNA-binding domain, S1||Zinc finger, CCHC-type||Nucleic acid-binding, OB-fold
ENSGALG00000000619	gga-miR-1781-5p,gga-miR-1663-5p,gga-miR-460a-5p,gga-miR-30b-5p,gga-miR-34c-5p,gga-miR-1672,gga-miR-1727,gga-miR-6675-3p,gga-miR-7449-3p,gga-miR-6590-5p,gga-miR-1659,gga-miR-6548-3p,gga-miR-1779,gga-miR-6631-5p,gga-miR-6557-3p,gga-miR-30e-5p,gga-miR-140-5p,gga-miR-449b-5p,gga-miR-1453,gga-miR-6615-5p,gga-miR-449a,gga-miR-30d,gga-miR-6544-5p,gga-miR-194,gga-miR-1655-5p,gga-miR-24-3p,gga-miR-6656-5p…	ANGPTL4	Fibrinogen, alpha/beta/gamma chain, C-terminal globular domain
ENSGALG00000000620	gga-miR-383-3p,novel_109,gga-miR-6615-5p,gga-miR-6615-3p,gga-miR-6649-3p,gga-miR-21-3p	FABP3	Lipocalin/cytosolic fatty-acid binding domain||Cytosolic fatty-acid binding||Calycin-like
ENSGALG00000000623	gga-miR-1306-5p,gga-miR-6547-3p,gga-miR-92-5p,gga-miR-1631,gga-miR-1677-5p,gga-miR-1647,gga-miR-6696-3p,gga-miR-1774,gga-miR-1729-5p,gga-miR-1559-3p,gga-miR-193a-3p,gga-miR-460b-3p,gga-miR-184-3p,gga-miR-1623,gga-miR-6656-5p,gga-miR-6645-5p,gga-miR-30b-3p,novel_227,gga-miR-30a-5p,gga-miR-30d,gga-miR-30e-5p,gga-miR-1720-5p,gga-miR-1708,gga-miR-1585,gga-miR-3607-3p,gga-miR-135a-3-3p,gga-miR-30c-5p,…	PIK3C2B	Phosphatidylinositol 3-kinase Ras-binding (PI3K RBD) domain||C2 domain||Protein kinase-like domain||Ubiquitin-related domain||Phosphoinositide 3-kinase, accessory (PIK) domain||Phosphatidylinositol 3-kinase, C2 domain||Phox homologous domain||Armadillo-type fold||Phosphatidylinositol 3-/4-kinase, catalytic domain
ENSGALG00000000624	gga-miR-218-5p,gga-miR-146a-3p,gga-miR-1649-5p,gga-miR-1641,gga-miR-383-3p,gga-miR-216a,gga-miR-3525,novel_133,novel_217,gga-miR-6565-3p,gga-miR-2129,gga-miR-29c-3p,gga-miR-6548-5p,gga-miR-128-3p,gga-miR-29b-3p,gga-miR-29a-3p,gga-miR-142-5p,gga-miR-1329-5p	-	Domain of unknown function DUF2411||Domain of unknown function DUF2435||Armadillo-type fold
ENSGALG00000000625	novel_85,gga-miR-460b-5p,gga-miR-3539,gga-miR-3530-3p,gga-miR-1786	MAPT	Microtubule associated protein, tubulin-binding repeat
ENSGALG00000000628	gga-let-7a-5p,gga-miR-146b-3p,gga-miR-15b-5p,gga-miR-3607-3p,gga-miR-18a-5p,gga-miR-1769-5p,gga-miR-3064-5p,gga-miR-22-3p,gga-miR-6565-3p,gga-miR-1720-5p,novel_213,gga-miR-130c-3p,gga-let-7c-5p,gga-miR-1467-3p,gga-miR-21-3p,gga-miR-1728-3p,gga-miR-6615-3p,gga-miR-1690-5p,gga-miR-1397-5p,gga-miR-219a,gga-miR-148a-3p,gga-miR-222b-3p,gga-miR-1560-3p,gga-miR-1774,gga-miR-1656,gga-miR-130b-3p,gga-miR-…	KIF21B	P-loop containing nucleoside triphosphate hydrolase||WD40 repeat||WD40-repeat-containing domain||Prefoldin||Kinesin, motor domain
ENSGALG00000000629	gga-miR-1651-3p,gga-miR-1556,gga-miR-1685-3p,gga-miR-1803,gga-miR-6559-5p,gga-miR-30c-2-3p,gga-miR-19b-3p,gga-miR-138-1-3p,gga-miR-1731-5p,gga-miR-30a-3p,gga-miR-1677-3p,gga-miR-6639-5p,gga-miR-19a-3p	-	NADH:ubiquinone oxidoreductase subunit B14.5a
ENSGALG00000000632	gga-miR-6553-5p,gga-miR-1397-5p,gga-miR-3540,gga-miR-458a-3p,gga-miR-2130,gga-miR-1649-5p,gga-miR-146a-3p,novel_208,gga-miR-7460-3p,gga-miR-138-5p,gga-miR-1685-3p,gga-miR-383-3p,gga-miR-10b-3p,gga-miR-222b-5p,novel_130,gga-miR-214,gga-miR-1774,gga-miR-6669-3p,gga-miR-6651-5p	CHTF8	Chromosome transmission fidelity protein 8
ENSGALG00000000634	gga-miR-27b-3p,gga-miR-20a-5p,gga-miR-23b-5p,gga-miR-6516-5p,gga-miR-15a,gga-miR-6631-5p,gga-miR-3064-3p,gga-miR-17-5p,gga-miR-204,gga-miR-7460-3p,gga-miR-6552-3p,gga-miR-193b-5p,novel_109,gga-miR-218-5p,gga-miR-6699-5p,gga-miR-20b-5p,gga-miR-1677-5p,gga-miR-200a-5p,gga-miR-3594-3p,gga-miR-92-5p,gga-miR-125b-3p,gga-miR-16-5p,gga-miR-6544-5p,gga-miR-30b-3p,gga-miR-1623,gga-miR-140-3p,gga-miR-15c-5…	KLHL21	Kelch repeat type 1||BTB/POZ fold||BTB/POZ-like||Kelch repeat type 2||Kelch-like protein, gigaxonin type||BTB/Kelch-associated||BTB/POZ
ENSGALG00000000637	gga-miR-184-3p,gga-miR-1626-3p,gga-let-7c-3p,gga-miR-7449-3p,gga-miR-1690-5p,gga-miR-6559-5p,gga-miR-30c-2-3p,gga-miR-33-3p,gga-miR-1781-5p,gga-miR-1703-5p,gga-miR-1685-5p,gga-miR-92-5p,gga-miR-6516-3p,gga-miR-1737,gga-miR-27b-3p,gga-let-7a-2-3p,gga-miR-1618-3p,gga-miR-16-1-3p	ZBTB48	BTB/POZ fold||Zinc finger, C2H2-like||Zinc finger, C2H2||BTB/POZ-like||BTB/POZ
ENSGALG00000000638	gga-miR-460b-3p,gga-miR-460a-3p,gga-miR-6548-5p	CIRH1A	WD40 repeat||WD40-repeat-containing domain||Quinonprotein alcohol dehydrogenase-like superfamily
ENSGALG00000000644	gga-miR-155,gga-miR-33-5p,gga-miR-30c-2-3p,gga-miR-1649-5p,gga-miR-6568-3p,gga-miR-103-2-5p,gga-let-7f-3p,gga-miR-6586-5p,gga-miR-181b-1-3p,gga-let-7a-3p,gga-miR-489-3p,gga-miR-383-3p,gga-miR-6547-3p,gga-miR-1647,gga-miR-1656,gga-miR-1774,gga-miR-130b-3p,gga-miR-18b-3p,gga-miR-1597-5p,gga-miR-6582-5p,gga-miR-458a-3p,gga-miR-1644,gga-miR-489-5p,gga-miR-1416-3p,gga-miR-148a-3p,gga-miR-20b-3p,gga-mi…	NFASC	Fibronectin, type III||Immunoglobulin I-set||Immunoglobulin subtype 2||Immunoglobulin||Immunoglobulin-like domain||Immunoglobulin subtype
ENSGALG00000000650	gga-miR-1635,gga-miR-1708,gga-miR-6656-5p,gga-miR-6548-5p,gga-miR-214,novel_214,novel_85,gga-miR-7472-5p,gga-miR-1774,gga-miR-138-5p,gga-miR-6643-5p	NIP7	Ribosome biogenesis factor, NIP7||PUA-like domain||Ribosome biogenesis factor NIP7-like||PUA domain
ENSGALG00000000652	gga-miR-27b-3p,novel_104,gga-miR-1653,novel_130,gga-miR-181b-5p,gga-miR-6615-5p,gga-miR-1451-5p,gga-miR-9-5p,gga-miR-7473-5p,gga-miR-128-1-5p,gga-miR-30e-3p,gga-miR-6645-5p,gga-miR-6586-5p,gga-miR-6563-5p,gga-miR-30a-3p,gga-miR-128-2-5p,gga-miR-1724,gga-miR-1649-5p,gga-miR-181a-5p	ACOT7	HotDog domain||Thioesterase superfamily
ENSGALG00000000653	gga-miR-6645-5p,gga-miR-21-3p,gga-miR-383-3p,gga-miR-1453,gga-miR-216a,novel_85,gga-miR-92-3p,gga-miR-18a-3p,gga-miR-200a-3p,gga-miR-6656-5p,gga-miR-32-5p,gga-miR-6548-3p,gga-miR-1585,gga-miR-1659,gga-miR-29a-3p,novel_117,gga-miR-29b-3p,gga-miR-6547-3p,gga-miR-135a-5p,gga-miR-6663-5p,gga-miR-1703-5p,gga-miR-92-5p,novel_217,gga-miR-199-5p,gga-miR-29c-3p	CNTN2	Immunoglobulin V-set domain||Immunoglobulin subtype||Immunoglobulin-like domain||Immunoglobulin||Immunoglobulin subtype 2||Immunoglobulin I-set||Fibronectin, type III
ENSGALG00000000654	gga-miR-1728-5p,gga-miR-1668-3p,gga-miR-6565-3p,gga-miR-7472-5p,gga-miR-6548-3p	-	GOLD
ENSGALG00000000657	gga-miR-6643-5p,gga-miR-187-5p,gga-miR-1467-3p,gga-miR-200b-3p,gga-miR-1556,gga-miR-1649-5p,gga-miR-6559-5p,gga-miR-30c-2-3p,gga-miR-6553-5p,gga-miR-429-3p,gga-miR-2131-5p,gga-miR-301a-5p,gga-miR-1778,gga-miR-30c-1-3p,gga-miR-219b,gga-miR-3536,gga-miR-31-5p,gga-miR-7472-5p,novel_214,gga-miR-1737,gga-miR-222b-5p	TERF2	Homeodomain-like||SANT/Myb domain||Telomere repeat-binding factor, dimerisation domain||Myb-like domain
ENSGALG00000000660	gga-let-7k-5p,gga-miR-3535,gga-miR-3064-3p,gga-miR-1684b-3p,gga-let-7g-5p,gga-let-7i,gga-let-7f-5p,gga-miR-7451-3p,gga-let-7d,gga-miR-301a-5p,gga-miR-1647,gga-let-7a-5p,gga-miR-133c-3p,gga-let-7b,gga-miR-1560-3p,gga-miR-1551-5p,gga-miR-133a-3p,gga-miR-133b,gga-miR-383-3p,gga-miR-451,gga-miR-1684a-5p,gga-miR-1626-5p,gga-miR-1684a-3p,gga-let-7c-5p,gga-miR-1467-3p	CYB5B	Cytochrome b5-like heme/steroid binding domain
ENSGALG00000000667	gga-miR-6615-5p,gga-miR-6544-5p,gga-miR-1453,gga-miR-1747-5p,gga-miR-19a-3p,gga-miR-216b,gga-miR-499-3p,gga-miR-15c-5p,novel_225,gga-miR-6553-5p,gga-miR-23b-3p,gga-miR-21-5p,gga-miR-20b-5p,gga-miR-29a-5p,gga-miR-1677-5p,gga-miR-6669-3p,gga-miR-222a,gga-miR-301b-3p,gga-miR-26a-3p,gga-miR-3530-5p,gga-miR-130a-3p,gga-miR-16-5p,gga-miR-17-5p,gga-miR-1710,gga-miR-1781-5p,gga-miR-204,gga-miR-1668-3p,gg…	EDN2	Bibrotoxin/Sarafotoxin-D||Endothelin-like toxin
ENSGALG00000000668	gga-miR-6675-3p,gga-miR-148a-3p,gga-miR-3539,gga-miR-6649-3p,gga-miR-1710,gga-miR-7442-3p,gga-miR-21-3p,gga-miR-7460-3p,gga-miR-221-5p,novel_214,gga-miR-7438-5p,gga-miR-6575-5p,gga-miR-455-3p,gga-miR-187-3p,gga-miR-222b-5p,gga-miR-3064-5p,gga-miR-34b-5p,gga-miR-15b-5p,gga-miR-2131-5p,gga-miR-15a,gga-miR-499-3p,novel_85,gga-miR-1677-3p,gga-miR-15c-5p,gga-miR-455-5p,gga-miR-551-5p,gga-miR-490-3p,gg…	RBBP5	WD40-repeat-containing domain||WD40 repeat
ENSGALG00000000670	gga-miR-218-5p,gga-miR-6565-3p,gga-miR-1710,gga-miR-106-3p,gga-miR-3594-3p,gga-miR-17-3p	DSTYK	Serine/threonine/dual specificity protein kinase, catalytic domain||Protein kinase-like domain||Tyrosine-protein kinase, catalytic domain||Serine-threonine/tyrosine-protein kinase catalytic domain||Protein kinase domain
ENSGALG00000000671	gga-miR-1306-5p,gga-miR-3530-5p,gga-miR-1631,gga-miR-17-3p,gga-miR-1685-5p,gga-miR-200b-5p,gga-miR-1734,gga-miR-16-1-3p,gga-miR-6631-5p,gga-miR-1559-3p,gga-miR-130b-5p,gga-miR-193a-3p,gga-miR-27b-3p,gga-miR-458a-3p,gga-miR-194,gga-miR-21-3p,gga-miR-7442-3p,gga-miR-1626-5p,gga-miR-1456-5p,gga-miR-216a,gga-miR-6615-3p,gga-miR-193b-3p,gga-miR-106-3p	NFAT5	Rel homology domain||Nuclear factor of activated T cells (NFAT)||p53-like transcription factor, DNA-binding||Immunoglobulin E-set||IPT domain
ENSGALG00000000673	gga-miR-1625-5p,gga-miR-21-5p,gga-miR-6669-3p,gga-miR-301b-3p,gga-miR-2129,gga-miR-1580,gga-miR-1720-3p,gga-miR-6615-5p,gga-miR-449a,gga-miR-1453,gga-miR-1655-5p,novel_227,novel_208,gga-miR-19a-3p,gga-let-7g-3p,gga-miR-1677-3p,gga-miR-133c-3p,gga-miR-1623,gga-miR-449c-3p,gga-miR-2130,novel_225,gga-miR-6553-5p,gga-miR-6559-5p,gga-miR-1659,novel_131,gga-miR-456-3p,gga-miR-1708,gga-miR-128-3p,gga-mi…	TMCC2	Predicted transmembrane/coiled-coil 2 protein
ENSGALG00000000674	gga-miR-6553-5p	MYO1D	Myosin head, motor domain||IQ motif, EF-hand binding site||P-loop containing nucleoside triphosphate hydrolase||Myosin tail 2
ENSGALG00000000675	novel_183,novel_178,gga-miR-1754-5p,gga-miR-1684a-5p,gga-miR-1781-5p,gga-miR-1460,gga-miR-148a-3p,gga-miR-1668-3p,gga-miR-460a-3p,gga-miR-1604,gga-miR-6548-3p,gga-miR-1737,gga-miR-22-3p,gga-miR-6565-3p,gga-miR-1663-3p,gga-miR-1747-5p,gga-miR-30b-3p,gga-miR-100-5p,gga-miR-1655-5p,gga-miR-99a-5p,gga-miR-6586-5p,gga-miR-2954,gga-miR-460b-3p,gga-miR-1655-3p,gga-miR-6553-5p,gga-miR-140-3p,gga-miR-1649…	CTPS1	P-loop containing nucleoside triphosphate hydrolase||CTP synthase, N-terminal||Class I glutamine amidotransferase-like||CTP synthase||Peptidase C26||Glutamine amidotransferase
ENSGALG00000000678	gga-miR-6631-5p,gga-miR-15a,gga-miR-6516-5p,gga-miR-15b-5p,novel_130,gga-miR-222b-5p,gga-miR-3064-3p,gga-miR-22-3p,gga-miR-455-3p,gga-miR-6575-5p,gga-miR-1703-5p,gga-miR-6565-3p,gga-miR-214,gga-miR-17-3p,gga-miR-106-3p,gga-miR-6649-3p,gga-miR-6701-3p,gga-miR-458a-3p,gga-miR-6675-3p,gga-miR-219a,gga-miR-6649-5p,novel_109,gga-miR-302b-5p,gga-miR-1656,gga-miR-16-5p,gga-miR-1653,gga-miR-16c-5p,gga-mi…	CITED3	CITED
ENSGALG00000000680	gga-miR-214,gga-miR-140-3p,gga-miR-24-3p,gga-miR-1708,gga-miR-3064-3p,gga-miR-1306-5p,gga-miR-6553-5p,gga-miR-6547-3p,gga-miR-9-5p,gga-miR-1710,gga-miR-383-3p,gga-miR-1659,gga-miR-1453,gga-miR-1756b,gga-miR-30b-3p	NUAK2	Tyrosine-protein kinase, catalytic domain||Protein kinase domain||Serine-threonine/tyrosine-protein kinase catalytic domain||Serine/threonine/dual specificity protein kinase, catalytic domain||Protein kinase-like domain||Lipopolysaccharide kinase
ENSGALG00000000681	gga-miR-6649-3p,gga-miR-184-5p,gga-miR-187-5p,gga-miR-6659-3p,novel_143,gga-miR-107-5p,gga-miR-146c-3p,gga-miR-1662,gga-miR-34b-5p,gga-miR-6651-5p,gga-miR-301a-3p,gga-miR-1786,gga-miR-301a-5p,gga-miR-214,novel_214,gga-miR-1685-5p,gga-miR-6639-5p,gga-miR-29c-3p,gga-miR-1737,gga-miR-1756a,gga-miR-551-5p,gga-miR-216a,gga-miR-1619,gga-miR-33-3p,gga-miR-383-5p,gga-miR-1756b,gga-miR-302b-5p,gga-miR-747…	PAK1	Protein kinase domain||Serine-threonine/tyrosine-protein kinase catalytic domain||Tyrosine-protein kinase, catalytic domain||Serine/threonine/dual specificity protein kinase, catalytic domain||Protein kinase-like domain||CRIB domain
ENSGALG00000000684	novel_209,gga-miR-1677-5p,gga-miR-1663-3p,gga-miR-221-5p,gga-miR-1653,gga-miR-214,gga-miR-455-3p,novel_130,gga-miR-3530-3p,gga-miR-6649-3p,gga-miR-1453,gga-miR-383-3p,gga-miR-6582-3p,gga-miR-187-5p,novel_183,gga-miR-200a-3p,gga-miR-1649-5p,gga-miR-6656-5p,gga-miR-1626-3p,gga-miR-140-3p,gga-miR-18a-3p,gga-miR-6675-3p,novel_143,gga-miR-1690-5p	KLHDC8A	Kelch repeat type 2||Kelch repeat type 1
ENSGALG00000000687	gga-miR-1710,gga-miR-1795,gga-miR-6649-3p,gga-miR-216a,gga-miR-1453,gga-miR-1776,gga-miR-1556,gga-miR-181b-1-3p,gga-miR-458a-3p,gga-miR-15c-5p,gga-miR-6553-5p,gga-miR-6543-3p,gga-miR-15a,gga-miR-1651-3p,gga-miR-6669-3p,gga-miR-15b-5p,gga-miR-16c-5p,gga-miR-1635,gga-miR-16-5p	KIAA0556	-
ENSGALG00000000690	gga-miR-1781-5p,gga-miR-1684a-5p,gga-miR-6615-5p,novel_133,gga-miR-181b-1-3p,gga-miR-1556,gga-miR-6645-5p,gga-miR-6552-3p,gga-miR-365-2-5p,gga-miR-6563-5p,gga-miR-6699-5p,gga-miR-138-1-3p,gga-miR-6559-5p,gga-miR-30c-2-3p,novel_136,gga-miR-489-5p,gga-miR-3540,gga-miR-3539,gga-miR-3064-5p,gga-miR-1782,gga-miR-383-5p,gga-miR-456-3p,gga-miR-1774,gga-miR-2131-5p,novel_214,gga-miR-1703-5p,gga-miR-6565-…	GDPD4	PLC-like phosphodiesterase, TIM beta/alpha-barrel domain
ENSGALG00000000693	gga-miR-456-3p,gga-miR-6553-5p,gga-miR-204,gga-miR-7469-5p,gga-miR-215-3p,gga-miR-1453	NOB1	D-site 20S pre-rRNA nuclease||Nin one binding (NOB1) Zn-ribbon-like
ENSGALG00000000699	gga-miR-199-5p,gga-miR-6548-5p,gga-miR-30c-1-3p,gga-miR-34a-3p,gga-miR-29b-3p,gga-let-7a-2-3p,gga-miR-1656,gga-miR-92-3p,gga-miR-365-2-5p,gga-miR-1724,gga-let-7c-3p,gga-miR-6643-5p,gga-miR-383-3p,gga-miR-214,gga-miR-29c-3p,gga-miR-219b,gga-miR-365-1-5p,gga-miR-1737,gga-miR-1329-5p,gga-miR-15b-5p,gga-miR-1626-3p,gga-miR-18a-3p,novel_120,gga-miR-6542-3p,novel_122,gga-miR-1467-3p,gga-miR-2129,gga-mi…	WWP2	C2 domain||WW domain||HECT
ENSGALG00000000701	gga-miR-6590-5p,gga-miR-20a-5p,gga-miR-3533,gga-miR-1585,gga-miR-2131-5p,gga-miR-456-3p,gga-miR-6516-5p,gga-miR-6631-5p,gga-miR-15a,gga-miR-32-5p,gga-miR-17-3p,gga-miR-1590,gga-miR-30e-5p,gga-miR-140-5p,gga-miR-146a-5p,gga-miR-1467-5p,gga-miR-449b-5p,gga-miR-454-3p,novel_130,gga-miR-1663-5p,gga-miR-106-3p,gga-miR-6660-3p,gga-miR-17-5p,gga-miR-7473-5p,gga-miR-19b-5p,gga-miR-460a-5p,gga-miR-1b-3p,g…	ELK4	Ets domain
ENSGALG00000000703	gga-miR-6586-5p,gga-miR-6568-3p,gga-miR-2954,gga-miR-383-3p,gga-miR-30c-2-3p,gga-miR-1649-5p,gga-miR-1724,gga-miR-1774,gga-miR-1647,gga-miR-18b-3p,gga-miR-6547-3p,gga-miR-6548-5p,gga-miR-21-3p,gga-miR-7442-3p,gga-miR-1626-5p,gga-miR-6542-3p,gga-miR-6615-3p,gga-miR-1728-3p,gga-miR-1397-5p,gga-miR-1460,gga-miR-1560-3p,gga-miR-18a-3p,gga-miR-1563,gga-miR-1626-3p,gga-miR-103-3p,gga-miR-15b-5p,gga-miR…	SLC45A3	Major facilitator superfamily domain, general substrate transporter||Major facilitator superfamily
ENSGALG00000000710	gga-miR-6685-3p,gga-miR-1720-5p,gga-miR-6565-3p,novel_213,gga-miR-22-3p,gga-miR-6575-5p,gga-miR-1769-5p,gga-miR-18a-5p,gga-miR-3064-5p,gga-miR-135a-3-3p,gga-miR-15b-5p,gga-miR-18a-3p,gga-miR-1626-3p,gga-miR-1560-3p,gga-miR-3539,gga-miR-1644,gga-miR-3523,gga-miR-6615-3p,gga-miR-1805-3p,gga-miR-153-3p,gga-miR-7442-3p,gga-miR-101-2-5p,gga-miR-6547-3p,gga-miR-1744-3p,gga-let-7a-2-3p,gga-miR-1647,gga-…	RNF207	Zinc finger, RING-type||Zinc finger, B-box
ENSGALG00000000720	gga-miR-223,gga-miR-383-3p,gga-miR-30d,gga-miR-2954,gga-miR-30a-5p,gga-miR-200b-3p,gga-miR-200a-3p,gga-let-7c-3p,gga-miR-6552-5p,gga-miR-19a-3p,gga-miR-19b-3p,gga-miR-203a,gga-miR-429-3p,gga-let-7a-2-3p,gga-miR-1778,gga-miR-3594-3p,gga-miR-30e-5p,gga-miR-6547-3p	-	P-loop containing nucleoside triphosphate hydrolase||Guanylate-binding protein, N-terminal||Guanylate-binding protein, C-terminal
ENSGALG00000000721	gga-miR-6623-3p,gga-miR-3530-5p,gga-miR-16-5p,gga-miR-144-3p,gga-miR-2129,gga-miR-125b-3p,gga-miR-16-1-3p,gga-miR-6669-3p,gga-miR-1778,gga-miR-217-5p,gga-miR-6685-5p,gga-miR-18b-5p,gga-miR-6559-5p,gga-miR-203a,novel_225,gga-miR-15c-5p,novel_153,gga-miR-146a-3p,gga-miR-140-3p,gga-miR-1623,gga-miR-24-3p,gga-miR-1655-5p,gga-miR-30b-3p,gga-miR-1453,gga-miR-101-3p,gga-miR-3528,novel_130,gga-miR-1467-5…	SLC41A1	SLC41 divalent cation transporters, integral membrane domain
ENSGALG00000000723	gga-miR-100-3p,gga-miR-148a-3p,gga-miR-1726,gga-miR-1795,gga-miR-106-3p,gga-miR-1684a-5p,gga-miR-7473-5p,gga-miR-130c-3p,gga-miR-200b-3p,gga-miR-187-5p,gga-miR-7442-3p,gga-miR-1626-5p,gga-miR-140-5p,gga-miR-6590-3p,gga-miR-17-3p,gga-miR-454-3p,novel_130,gga-miR-455-3p,gga-miR-1b-5p,gga-miR-1467-5p,gga-miR-7451-3p,gga-miR-429-3p,gga-miR-32-5p,gga-miR-301a-3p,gga-miR-92-3p,gga-miR-19a-3p,gga-miR-65…	STX12	Syntaxin, N-terminal domain||t-SNARE||Target SNARE coiled-coil domain||Herpesvirus US9
ENSGALG00000000724	gga-miR-3539,gga-miR-6582-5p,gga-miR-148a-3p,novel_109,gga-miR-6649-5p,gga-miR-1563,gga-miR-1560-3p,gga-miR-130c-3p,gga-miR-187-5p,gga-miR-21-3p,gga-miR-460a-5p,gga-miR-1684a-5p,gga-miR-29b-1-5p,gga-miR-6649-3p,gga-miR-3525,gga-miR-184-5p,gga-miR-1663-5p,gga-miR-454-3p,gga-miR-1737,novel_130,gga-miR-214,gga-miR-181b-2-3p,gga-miR-29c-3p,gga-miR-15a,gga-miR-301a-3p,gga-miR-15b-5p,gga-miR-27b-3p,gga…	PM20D1	Peptidase M20, dimerisation domain||Peptidase M20
ENSGALG00000000726	gga-miR-223,gga-miR-1595-5p,novel_120	ELAVL1	Splicing factor ELAV/HuD||Paraneoplastic encephalomyelitis antigen||RNA recognition motif domain
ENSGALG00000000729	gga-miR-20b-3p,gga-miR-100-3p,gga-miR-458a-3p,novel_143,gga-miR-6552-5p,gga-miR-205a,gga-miR-1626-3p,gga-miR-21-3p,gga-miR-7442-3p,novel_183,gga-miR-200b-3p,gga-miR-1641,novel_120,gga-miR-3531-5p,gga-miR-1769-3p,gga-miR-1737,gga-miR-1805-5p,gga-miR-200b-5p,gga-miR-146b-3p,gga-miR-429-3p,gga-let-7c-3p,gga-miR-6586-5p,gga-miR-6645-5p,gga-miR-551-5p,gga-miR-101-2-5p,gga-miR-6547-3p,gga-miR-206,gga-m…	PPP1R8	Forkhead-associated (FHA) domain||SMAD/FHA domain
ENSGALG00000000730	gga-miR-1647,gga-miR-10b-5p,gga-miR-6548-3p,gga-miR-1656,novel_209,gga-miR-1585,gga-miR-1625-5p,gga-miR-23b-5p,gga-miR-3064-3p,gga-miR-6623-3p,gga-miR-1737,gga-miR-6547-3p,gga-miR-1467-5p,gga-miR-1685-5p,gga-miR-1720-5p,gga-miR-214,gga-miR-10a-5p,gga-miR-1590,gga-miR-1655-5p,gga-miR-6586-5p,gga-miR-383-3p,gga-miR-6643-5p,gga-miR-2954,gga-miR-15b-3p,gga-miR-3539,gga-miR-140-3p,gga-miR-1563,gga-miR…	CACNA1S	Voltage-dependent calcium channel, alpha-1 subunit||Voltage-dependent calcium channel, L-type, alpha-1S subunit||Voltage-dependent calcium channel, L-type, alpha-1 subunit||Ion transport domain||Polycystin cation channel, PKD1/PKD2||Voltage-dependent calcium channel, alpha-1 subunit, IQ domain
ENSGALG00000000731	gga-miR-6662-3p,gga-miR-6659-3p,gga-miR-6582-3p,novel_208,gga-miR-1662,gga-miR-6649-3p,gga-miR-1452,gga-miR-1781-5p,gga-miR-449c-3p,novel_136,gga-miR-1690-5p,gga-miR-1727,gga-miR-7472-5p,gga-miR-1653,gga-miR-125b-5p	THEMIS2	-
ENSGALG00000000734	gga-miR-203a,gga-miR-3530-5p,gga-miR-365-1-5p,gga-miR-1720-5p,gga-miR-365-2-5p,gga-miR-214,gga-miR-21-3p,gga-miR-1651-3p,gga-miR-1747-5p,gga-miR-18b-5p,gga-miR-1771,gga-miR-1684a-5p,gga-miR-18a-5p	RPA2	OB-fold nucleic acid binding domain, AA-tRNA synthetase-type||Nucleic acid-binding, OB-fold||Replication protein A, C-terminal||Replication factor A protein 2
ENSGALG00000000737	novel_178,gga-miR-7442-3p,gga-miR-187-5p,gga-miR-1467-3p,gga-miR-365-3p,gga-miR-6649-3p,gga-miR-1663-5p,gga-miR-1728-3p,gga-miR-6675-3p,gga-miR-133a-3p,gga-miR-107-5p,gga-miR-1727,gga-miR-133b,gga-miR-1649-3p,gga-miR-1690-5p,gga-miR-1604,gga-miR-7b,gga-miR-456-3p,gga-miR-1329-5p,gga-miR-6631-5p,gga-miR-1779,gga-miR-34b-5p,gga-miR-7451-3p,gga-miR-27b-3p,gga-miR-7,gga-miR-22-3p,gga-miR-1737,gga-miR…	SMPDL3B	Calcineurin-like phosphoesterase domain, apaH type||Metallo-dependent phosphatase-like||Acid sphingomyelinase-like phosphodiesterase, predicted
ENSGALG00000000739	gga-miR-219b,gga-miR-29c-3p,gga-miR-6552-3p,gga-miR-3594-3p,gga-miR-6639-5p,gga-miR-148a-3p,gga-miR-29b-3p,novel_130,gga-miR-29a-3p,gga-miR-1774,gga-miR-6669-3p	XKR8	Transport protein XK
ENSGALG00000000740	gga-miR-449c-3p,gga-miR-6553-5p,novel_207,gga-let-7b,gga-miR-6656-5p,gga-miR-1623,gga-miR-147,gga-miR-6643-5p,gga-miR-9-5p,gga-miR-449a,gga-miR-2954,gga-miR-1771,gga-miR-1453,gga-miR-29b-3p,gga-miR-10a-5p,gga-let-7k-5p,gga-miR-10b-5p,gga-miR-6669-3p,gga-miR-183,gga-let-7f-5p,gga-miR-29a-3p,gga-let-7g-5p,gga-miR-1727,gga-miR-18a-3p,gga-miR-34c-5p,gga-miR-204,novel_122,gga-miR-1556,gga-let-7c-5p,gg…	APBA3	PTB/PI domain||PDZ domain
ENSGALG00000000742	gga-let-7a-2-3p,gga-miR-26a-5p,gga-miR-1778,gga-miR-16c-5p,gga-miR-6548-5p,gga-miR-6623-3p,gga-miR-16-5p,gga-miR-551-5p,gga-miR-383-3p,gga-miR-1619,gga-miR-1655-5p,gga-let-7g-3p,gga-miR-24-3p,gga-let-7c-3p,gga-miR-460b-3p,gga-miR-3531-3p,gga-miR-33-5p,novel_225,gga-miR-15c-5p,gga-miR-6543-3p,gga-miR-1452,gga-miR-15a,gga-miR-2131-5p,gga-miR-15b-5p,gga-miR-6685-3p,gga-miR-214,gga-miR-6639-5p,novel_…	PIM1	Serine/threonine/dual specificity protein kinase, catalytic domain||Protein kinase-like domain||Lipopolysaccharide kinase||Tyrosine-protein kinase, catalytic domain||Protein kinase domain||Serine-threonine/tyrosine-protein kinase catalytic domain
ENSGALG00000000750	gga-miR-153-3p,novel_133,gga-miR-7442-3p,gga-miR-1626-5p,gga-miR-6659-3p,gga-miR-1467-3p,gga-miR-184-5p,gga-miR-6649-3p,gga-miR-3525,gga-miR-1805-3p,gga-miR-1754-5p,gga-miR-6615-3p,gga-miR-106-5p,gga-miR-1397-5p,gga-miR-1690-5p,gga-miR-3539,gga-miR-6649-5p,gga-miR-18a-3p,gga-miR-205a,gga-miR-1626-3p,gga-miR-1786,gga-miR-1734,gga-miR-6662-3p,gga-miR-6543-3p,gga-miR-30c-5p,gga-miR-3607-3p,gga-miR-1…	CAPN5	Peptidase C2, calpain family||C2 domain||Peptidase C2, calpain, domain III||Peptidase C2, calpain, catalytic domain||Peptidase C2, calpain, large subunit, domain III
ENSGALG00000000753	gga-miR-1649-5p,gga-miR-6586-5p,gga-miR-383-3p,gga-miR-9-5p,gga-miR-6643-5p,gga-miR-1306-5p,gga-miR-101-2-5p,gga-miR-29b-3p,gga-miR-30c-1-3p,gga-miR-7472-5p,gga-miR-1653,gga-miR-125b-5p,gga-miR-10a-5p,gga-miR-183,gga-miR-1774,gga-miR-1656,novel_117,gga-miR-383-5p,gga-miR-1690-5p,gga-miR-3539,gga-miR-18a-3p,gga-miR-107-3p,novel_133,gga-miR-187-5p,novel_122,novel_183,gga-miR-200b-3p,gga-miR-6559-3p…	TBC1D22B	Rab-GTPase-TBC domain
ENSGALG00000000764	gga-miR-30b-3p,gga-miR-365-3p,gga-miR-6568-3p,gga-miR-365-2-5p,gga-miR-1604,gga-miR-460a-3p,gga-miR-449c-3p,gga-miR-460b-3p,gga-miR-203a,gga-miR-1727,novel_209,gga-miR-7472-5p,gga-miR-6565-3p,gga-miR-1653,gga-miR-214,gga-miR-365-1-5p	SSR2	Translocon-associated protein subunit beta
ENSGALG00000000766	gga-miR-6553-5p,gga-let-7g-3p,gga-miR-30a-3p,gga-let-7c-3p,gga-miR-1551-3p,gga-miR-490-3p,gga-miR-7442-3p,gga-miR-1684a-5p,gga-miR-1712-3p,gga-miR-3530-5p,gga-miR-1737,gga-miR-3594-3p,gga-miR-7438-5p,gga-miR-181b-2-3p,gga-miR-1653,gga-miR-6639-5p,gga-miR-6669-3p,gga-miR-1778,gga-miR-183,gga-miR-1769-5p,gga-miR-1744-3p,gga-let-7a-2-3p	ZMAT2	Zinc finger, U1-type||Zinc finger, double-stranded RNA binding||Zinc finger, U1-C type
ENSGALG00000000771	gga-miR-200b-3p,gga-miR-130c-3p,gga-miR-216c,gga-miR-1728-3p,gga-miR-107-5p,gga-miR-1717,gga-miR-6631-5p,gga-miR-301a-3p,gga-miR-429-3p,gga-miR-6590-5p,gga-let-7j-3p,gga-miR-455-3p,gga-miR-128-3p,gga-miR-454-3p,gga-miR-365b-5p,gga-miR-3531-5p,gga-miR-1769-3p,gga-miR-1756a,gga-miR-148a-5p,gga-miR-6590-3p,gga-miR-34b-3p,gga-miR-6565-3p,gga-miR-146a-5p,gga-miR-1685-5p,gga-miR-101-3p,gga-miR-1685-3p,…	PLA2G15	Lecithin:cholesterol/phospholipid:diacylglycerol acyltransferase||Alpha/Beta hydrolase fold
ENSGALG00000000775	gga-miR-1656,gga-miR-1451-5p,gga-miR-106-3p,gga-miR-3607-3p,gga-miR-6701-3p,gga-miR-3539,gga-miR-146a-3p,gga-miR-7438-5p,gga-miR-30c-1-3p,gga-miR-17-3p	CTSS	Peptidase C1A, papain C-terminal||Proteinase inhibitor I29, cathepsin propeptide
ENSGALG00000000777	gga-miR-6623-3p,gga-miR-3530-5p,gga-miR-6547-3p,gga-miR-1653,gga-miR-1647,gga-miR-16-1-3p,gga-miR-1651-3p,gga-miR-1774,gga-miR-6696-3p,gga-let-7a-2-3p,gga-miR-1597-5p,gga-miR-33-5p,novel_85,gga-miR-92-3p,gga-miR-146a-3p,gga-let-7c-3p,gga-miR-24-3p,gga-miR-6645-5p,gga-miR-6568-3p,gga-miR-1655-5p,gga-miR-383-3p,gga-miR-6643-5p,gga-miR-1619,gga-miR-222b-5p,gga-miR-1467-5p,gga-miR-6565-3p,novel_214,g…	EYA3	EYA domain||HAD-like domain
ENSGALG00000000779	gga-miR-6651-5p,gga-miR-6548-3p,gga-miR-1659,gga-miR-7451-3p,gga-miR-146c-3p,gga-miR-222b-5p,gga-miR-1737,gga-miR-6575-5p,gga-miR-1467-5p,novel_217,gga-miR-6590-3p,gga-miR-148a-5p,gga-miR-140-5p,gga-miR-133c-5p,gga-miR-7442-3p,gga-miR-460a-5p,gga-miR-153-3p,gga-miR-7473-5p,gga-miR-1710,gga-miR-1754-5p,gga-miR-6660-3p,gga-miR-100-3p,gga-miR-1726,gga-miR-1727,gga-miR-107-5p,gga-miR-1651-3p,gga-miR-…	MYH13	Prefoldin||IQ motif, EF-hand binding site||Myosin, N-terminal, SH3-like||Myosin head, motor domain||Myosin tail||P-loop containing nucleoside triphosphate hydrolase
ENSGALG00000000780	gga-miR-1626-3p,gga-miR-18a-3p,gga-miR-222b-3p,novel_143,gga-miR-1416-3p,gga-miR-1644,gga-miR-20b-3p,gga-miR-107-5p,gga-miR-148a-3p,gga-miR-1728-3p,novel_120,gga-miR-106-5p,gga-miR-6615-3p,gga-miR-1684a-5p,gga-miR-1795,gga-miR-1805-3p,gga-miR-1556,gga-miR-200b-3p,gga-miR-6659-3p,gga-miR-7442-3p,gga-miR-6565-3p,gga-miR-6639-5p,novel_217,gga-miR-29c-3p,gga-miR-3531-5p,gga-miR-1769-5p,gga-miR-3607-3…	SMPD3	Endonuclease/exonuclease/phosphatase
ENSGALG00000000781	gga-miR-1656,gga-miR-183,gga-miR-1774,gga-miR-1647,novel_117,gga-miR-1635,gga-miR-16c-5p,gga-miR-6586-5p,gga-miR-6645-5p,gga-miR-9-5p,gga-miR-6643-5p,gga-miR-383-3p,gga-miR-1724,gga-miR-1786,gga-miR-15b-5p,gga-miR-3064-5p,gga-miR-22-3p,gga-miR-6575-5p,gga-miR-1737,novel_213,gga-miR-6685-3p,gga-miR-6639-5p,novel_214,gga-miR-6565-3p,gga-miR-1703-5p,gga-miR-6648-3p,gga-miR-1684a-5p,gga-miR-1560-3p,g…	MLLT11	-
ENSGALG00000000785	gga-miR-383-3p,gga-miR-140-5p,gga-miR-3525,gga-miR-128-3p,gga-miR-1551-5p	HYAL1	Hyaluronidase||Glycoside hydrolase, superfamily
ENSGALG00000000790	gga-miR-23b-5p,gga-miR-1659,gga-miR-29a-3p,gga-miR-6516-5p,gga-miR-29c-3p,gga-miR-34a-5p,gga-miR-1653,gga-miR-15c-3p,gga-miR-449b-5p,gga-miR-1467-5p,gga-miR-6623-3p,gga-miR-128-3p,gga-miR-29b-3p,gga-miR-1685-3p,gga-miR-6701-3p,gga-miR-1453,gga-miR-6660-3p,gga-miR-449a,gga-miR-6586-5p,gga-miR-181b-1-3p,novel_183,gga-miR-1655-5p,gga-miR-34c-5p,gga-miR-216b,gga-miR-6559-5p,gga-miR-1727,gga-miR-30c-2…	DNAJC8	DnaJ domain
ENSGALG00000000793	gga-miR-6639-5p,gga-miR-18b-3p	VPS72	YL1 nuclear, C-terminal||YL1 nuclear
ENSGALG00000000794	gga-miR-449b-5p,gga-miR-6623-3p,gga-miR-3530-5p,novel_130,gga-miR-34a-5p,gga-miR-3594-3p,gga-miR-1685-5p,gga-miR-1659,gga-miR-1460,gga-miR-34c-5p,gga-miR-6586-5p,novel_183,gga-miR-1655-5p,gga-miR-1781-5p,gga-miR-6649-3p,gga-miR-449a,gga-miR-1710	HARS	Aminoacyl-tRNA synthetase, class II (G/ H/ P/ S), conserved domain||Histidine-tRNA ligase/ATP phosphoribosyltransferase regulatory subunit||WHEP-TRS||Anticodon-binding||Aminoacyl-tRNA synthetase, class II||Histidine-tRNA ligase||S15/NS1, RNA-binding
ENSGALG00000000795	novel_138,novel_109,gga-miR-140-3p,gga-miR-19a-3p,gga-miR-128-2-5p,gga-miR-24-3p,gga-miR-460a-3p,gga-miR-460b-3p,gga-miR-1460,gga-miR-19b-3p,gga-miR-6553-5p,gga-miR-106-5p,gga-miR-17-5p,gga-miR-128-1-5p,gga-miR-1453,novel_122,gga-miR-1434,gga-miR-6547-3p,gga-miR-20a-5p,gga-miR-20b-5p,gga-miR-1618-3p	MFSD12	Major facilitator superfamily domain, general substrate transporter
ENSGALG00000000800	gga-miR-499-3p	PRMT7	Protein arginine N-methyltransferase PRMT7||S-adenosyl-L-methionine-dependent methyltransferase-like||Ribosomal L11 methyltransferase, PrmA
ENSGALG00000000802	novel_133,gga-miR-6582-3p,gga-miR-1572,gga-miR-1655-5p,gga-miR-3525,gga-miR-1781-5p,gga-miR-1728-3p,gga-miR-106-3p,gga-miR-449a,gga-miR-6675-3p,novel_225,gga-miR-148a-3p,gga-miR-1648-5p,gga-miR-499-3p,gga-miR-34c-5p,gga-miR-1659,gga-miR-1625-5p,gga-miR-449b-5p,novel_130,gga-miR-1580,gga-miR-1737,gga-miR-6623-3p,gga-miR-34a-5p,gga-miR-17-3p,gga-miR-2129,gga-miR-31-5p	DHODH	Dihydroorotate dehydrogenase, class 1/ 2||Dihydroorotate dehydrogenase, class 2
ENSGALG00000000811	gga-miR-15b-5p,gga-miR-200b-5p,gga-miR-15a,gga-miR-17-3p,gga-miR-6639-5p,gga-miR-140-5p,gga-miR-214,novel_130,gga-miR-1769-3p,gga-miR-1737,gga-miR-1663-5p,gga-miR-202-5p,gga-miR-1781-5p,gga-miR-1684a-5p,gga-miR-106-3p,gga-miR-1b-3p,novel_178,gga-miR-133a-5p,gga-miR-1560-3p,gga-miR-18a-3p,gga-miR-1727,gga-miR-130c-5p,gga-miR-1690-5p,gga-miR-3532-3p,gga-let-7a-2-3p,gga-miR-142-5p,gga-miR-1774,gga-m…	IST1	Domain of unknown function DUF292, eukaryotic
ENSGALG00000000814	gga-miR-1690-5p,gga-miR-1583,novel_85,gga-miR-6590-3p,novel_109,gga-miR-7438-5p,gga-let-7g-3p,gga-miR-6552-3p,gga-miR-219b,gga-miR-1651-3p,gga-miR-1659,gga-miR-135a-3-3p,gga-miR-1685-3p	HNRNPR	HnRNP R/Q splicing factor||RNA recognition motif domain
ENSGALG00000000817	gga-miR-30c-5p,gga-miR-30d,gga-miR-30a-5p,gga-miR-7442-3p,gga-miR-30b-5p,gga-miR-6669-3p,gga-miR-125b-5p,gga-let-7g-3p,gga-miR-3529,gga-miR-6553-5p,gga-miR-6575-5p,gga-miR-1664-3p,gga-miR-3540,gga-miR-1460,gga-miR-3530-3p	ZNF821	Zinc finger, C2H2||Zinc finger, C2H2-like
ENSGALG00000000823	gga-miR-455-5p,gga-miR-138-5p,gga-miR-1685-3p,gga-miR-30b-3p,gga-miR-1747-5p,gga-miR-1a-3p,gga-miR-215-3p,gga-miR-15c-5p,gga-miR-146c-5p,gga-let-7f-5p,gga-miR-1677-5p,gga-miR-3530-5p,gga-miR-6623-3p,gga-miR-130a-3p,gga-miR-16-5p,gga-miR-1451-5p,gga-miR-1710,gga-miR-1781-5p,gga-miR-1726,gga-miR-27b-3p,gga-miR-7451-3p,gga-let-7i,gga-miR-196-5p,gga-miR-1717,gga-miR-1666,gga-miR-2131-5p,gga-miR-24-5p…	BAZ1B	WSTF/Acf1/Cbp146
ENSGALG00000000833	novel_130,gga-miR-1635,gga-miR-7472-5p,gga-miR-2129,gga-miR-1703-5p,gga-miR-1595-5p,gga-miR-214,gga-miR-199-5p,gga-miR-30c-1-3p,gga-miR-456-3p,gga-miR-383-5p,gga-miR-3532-3p,gga-let-7a-2-3p,gga-miR-6553-5p,gga-let-7c-3p,gga-miR-6582-3p,gga-miR-383-3p	IK	RED-like, N-terminal||Protein RED, C-terminal
ENSGALG00000000834	gga-miR-31-5p,gga-miR-17-3p,novel_130,gga-let-7j-3p,gga-miR-1467-5p,gga-miR-27b-3p,novel_131,gga-miR-1782,gga-miR-15a,novel_209,gga-miR-2131-5p,gga-miR-193b-5p,gga-miR-1668-3p,gga-miR-7449-3p,gga-miR-130c-5p,gga-miR-133b,gga-miR-6675-3p,gga-miR-133a-3p,gga-miR-1727,gga-miR-1710,gga-miR-106-3p,gga-miR-1663-5p,gga-miR-1781-5p,gga-miR-6701-3p,gga-miR-7460-3p,gga-miR-204,gga-miR-365-3p,gga-miR-460a-5…	RASSF5	Ras-association||Ubiquitin-related domain||SARAH domain
ENSGALG00000000837	gga-miR-1635,gga-miR-6623-3p,novel_213,gga-miR-1663-3p,gga-let-7k-5p,gga-let-7d,gga-miR-1585,gga-let-7a-5p,gga-miR-146c-3p,gga-let-7g-5p,gga-let-7f-5p,gga-let-7i,gga-miR-7451-3p,gga-miR-1769-5p,gga-miR-6553-5p,gga-miR-22-5p,gga-let-7b,gga-let-7c-5p,gga-miR-1655-5p,gga-miR-6701-3p,gga-miR-455-5p	FKBP6	Tetratricopeptide repeat||Peptidyl-prolyl cis-trans isomerase, FKBP-type, domain||Tetratricopeptide repeat-containing domain
ENSGALG00000000839	gga-miR-449c-3p,gga-miR-1727,gga-miR-1795,gga-miR-1781-5p,gga-miR-1747-5p,gga-miR-1551-3p,gga-miR-1655-5p,novel_178,gga-miR-6663-5p,gga-miR-1653,gga-miR-6623-3p,gga-miR-1769-3p,gga-miR-101-2-5p,gga-miR-1467-5p,gga-miR-7451-3p,gga-miR-1756b,novel_117,gga-miR-1651-3p,gga-miR-6548-3p	WNT11	Wnt
ENSGALG00000000840	gga-miR-383-3p,gga-miR-6568-3p,gga-miR-181b-1-3p,novel_85,gga-miR-1649-5p,gga-miR-2188-5p,gga-miR-1647,gga-miR-1774,gga-miR-1656,gga-miR-16c-5p,gga-miR-7472-5p,gga-miR-1731-5p,gga-miR-6544-3p,gga-miR-125b-5p,gga-miR-15c-3p,gga-miR-6548-5p,gga-miR-460b-5p,gga-miR-30c-1-3p,gga-miR-29b-3p,gga-miR-1684a-5p,novel_183,gga-miR-7442-3p,gga-miR-1626-3p,gga-miR-107-3p,gga-miR-200a-3p,novel_143,gga-miR-3539…	KDM1A	Pyridine nucleotide-disulphide oxidoreductase, NAD-binding domain||Alanine dehydrogenase/pyridine nucleotide transhydrogenase, NAD(H)-binding domain||Amine oxidase||Histone lysine-specific demethylase||Homeodomain-like||FAD dependent oxidoreductase||SWIRM domain||FAD binding domain||Pyridine nucleotide-disulphide oxidoreductase, FAD/NAD(P)-binding domain
ENSGALG00000000842	gga-miR-200a-5p,novel_183,novel_117	NDUFA2	NADH dehydrogenase [ubiquinone] (complex I), alpha subcomplex, subunit 2||Ribosomal protein/NADH dehydrogenase domain||Thioredoxin-like fold
ENSGALG00000000843	gga-miR-138-5p,gga-miR-2130,gga-miR-30a-3p,gga-miR-6599-3p,gga-let-7b,gga-miR-1651-3p,gga-miR-1677-5p,gga-miR-29a-3p,gga-miR-146c-5p,gga-miR-23b-3p,gga-let-7f-5p,novel_117,gga-let-7g-5p,gga-miR-3530-5p,gga-miR-29b-3p,gga-miR-6544-3p,gga-miR-3535,gga-let-7k-5p,gga-miR-146b-5p,gga-let-7c-5p,gga-miR-153-3p,gga-miR-1644,gga-miR-3539,gga-miR-1690-5p,gga-miR-1648-5p,gga-miR-7447-5p,gga-miR-1560-3p,gga-…	DOT1L	S-adenosyl-L-methionine-dependent methyltransferase-like||Histone H3-K79 methyltransferase, metazoa||Histone methylation DOT1
ENSGALG00000000844	gga-miR-20b-5p,novel_117,gga-miR-1651-3p,gga-miR-7445-3p,gga-miR-1731-5p,gga-miR-6544-3p,gga-miR-1451-3p,gga-miR-3530-5p,gga-miR-1685-3p,gga-miR-1619,gga-miR-6544-5p,gga-miR-1724,gga-miR-138-1-3p,gga-miR-33-3p,gga-miR-33-5p,gga-miR-3064-5p,gga-miR-429-3p,gga-miR-20a-5p,gga-miR-301a-5p,gga-miR-103-3p,gga-miR-1590,gga-miR-6663-5p,gga-miR-1805-5p,gga-miR-222b-5p,gga-miR-17-5p,gga-miR-106-5p,gga-miR-…	SLC26A8	STAS domain||Sulphate transporter
ENSGALG00000000848	gga-miR-6548-5p,gga-miR-144-3p,gga-miR-29b-3p,gga-miR-206,gga-miR-20b-5p,novel_117,gga-miR-130b-5p,gga-miR-29a-3p,gga-miR-1656,gga-miR-6669-3p,gga-miR-1677-5p,gga-miR-1778,gga-miR-499-3p,gga-let-7g-3p,gga-miR-30a-3p,gga-miR-146a-3p,gga-miR-30c-2-3p,gga-miR-6559-5p,gga-miR-22-5p,gga-miR-449c-3p,gga-miR-101-3p,gga-miR-1685-3p,gga-miR-551-5p,gga-miR-181b-1-3p,gga-miR-29c-3p,novel_213,gga-miR-34b-3p,…	AP1G1	Clathrin adaptor, gamma-adaptin, appendage||Clathrin adaptor, alpha/beta/gamma-adaptin, appendage, Ig-like subdomain||Adaptor protein complex AP-1, gamma subunit||Clathrin/coatomer adaptor, adaptin-like, N-terminal||Coatomer/clathrin adaptor appendage, Ig-like subdomain||Armadillo-type fold
ENSGALG00000000852	gga-miR-1672,gga-miR-1604,gga-miR-193b-5p,gga-miR-3540,gga-miR-7449-3p,gga-miR-1781-5p,gga-miR-1663-5p,gga-miR-106-3p,gga-miR-1710,gga-miR-7473-5p,gga-miR-460a-5p,gga-miR-365-3p,gga-miR-17-3p,gga-miR-221-5p,gga-miR-128-3p,novel_130,gga-miR-6590-5p,gga-miR-1684b-3p,gga-miR-1782,gga-miR-27b-3p,gga-miR-23b-5p,gga-miR-1585,gga-miR-6548-3p,gga-miR-456-3p,gga-miR-1723,gga-miR-15a,gga-miR-1623,gga-miR-6…	TMEM173	-
ENSGALG00000000855	gga-miR-6699-5p,gga-miR-6675-3p,gga-miR-107-3p,gga-miR-200b-3p,gga-miR-3525,gga-miR-1663-5p,gga-miR-1710,gga-miR-6590-3p,gga-miR-7438-5p,gga-miR-6639-5p,gga-miR-2131-5p,gga-miR-15b-5p,gga-miR-103-3p,gga-miR-429-3p,gga-miR-1769-5p,gga-miR-181a-5p,gga-miR-1655-3p,gga-miR-15c-5p,gga-miR-490-5p,gga-miR-3531-3p,novel_136,gga-miR-1623,gga-miR-499-3p,gga-miR-301b-5p,gga-miR-216b,gga-let-7f-3p,gga-miR-30…	ZMPSTE24	Peptidase M48
ENSGALG00000000856	gga-miR-301b-5p,gga-miR-216b,gga-miR-6559-5p,gga-miR-203a,gga-miR-6553-5p,gga-miR-15c-5p,gga-miR-449c-3p,gga-miR-449a,gga-miR-6544-5p,novel_227,gga-miR-1a-3p,gga-miR-1456-5p,gga-miR-1747-5p,gga-miR-199-3p,gga-miR-16-5p,gga-miR-144-3p,gga-miR-1580,gga-miR-34c-5p,gga-miR-6552-3p,gga-miR-20a-3p,gga-miR-1668-3p,gga-miR-1727,gga-miR-216c,gga-miR-1b-3p,gga-miR-31-5p,gga-miR-135a-5p,gga-miR-449b-5p,gga-…	EIF2D	PUA domain||Translation initiation factor SUI1||SWIB/MDM2 domain||PUA-like domain
ENSGALG00000000857	gga-miR-1737,gga-miR-6656-5p,gga-miR-140-3p,gga-miR-1662,gga-miR-6649-3p,gga-miR-1559-3p,gga-miR-6643-5p,gga-miR-6615-5p,gga-miR-489-3p	NMT1	Myristoyl-CoA:protein N-myristoyltransferase, C-terminal||Acyl-CoA N-acyltransferase||Myristoyl-CoA:protein N-myristoyltransferase, N-terminal||Myristoyl-CoA:protein N-myristoyltransferase
ENSGALG00000000863	novel_225	DYRK3	Serine/threonine/dual specificity protein kinase, catalytic domain||Protein kinase-like domain||Tyrosine-protein kinase, catalytic domain||Protein kinase domain||Serine-threonine/tyrosine-protein kinase catalytic domain
ENSGALG00000000864	gga-miR-3530-3p,gga-miR-1664-3p,gga-miR-30c-1-3p,gga-miR-26a-3p,gga-miR-146b-5p,gga-miR-6550-3p,gga-miR-199-3p,gga-miR-302b-5p,gga-miR-23b-3p,gga-miR-146c-5p,gga-miR-1625-5p,gga-miR-138-1-3p,gga-miR-155,gga-miR-33-5p,gga-miR-499-3p,gga-miR-301b-5p,gga-miR-1677-3p,novel_227,gga-miR-138-5p,gga-miR-551-5p,gga-miR-9-5p,gga-miR-6544-5p,gga-miR-455-5p,gga-miR-3531-5p,gga-miR-1769-3p,gga-miR-219b,gga-mi…	FBXW2	F-box domain||G-protein beta WD-40 repeat||WD40 repeat||WD40-repeat-containing domain
ENSGALG00000000865	gga-miR-1560-3p,gga-miR-6548-5p,gga-miR-214,gga-miR-187-5p,gga-miR-21-3p,novel_183,gga-miR-1556,gga-miR-1647,gga-miR-1684a-5p,gga-miR-383-3p	-	Zinc finger, C3HC4 RING-type||Zinc finger, RING-type||SPRY-associated||Concanavalin A-like lectin/glucanases superfamily||Zinc finger, B-box||Butyrophylin-like||SPRY domain||B30.2/SPRY domain
ENSGALG00000000866	gga-let-7j-3p,gga-miR-7472-5p,gga-miR-92-5p,gga-miR-181b-2-3p,gga-miR-6550-3p,gga-miR-32-5p,gga-miR-6631-5p,novel_131,gga-miR-34b-5p,gga-miR-146a-3p,gga-miR-1649-5p,gga-miR-30b-3p,gga-miR-1434,gga-miR-6659-3p,gga-miR-21-3p,gga-miR-6544-5p,gga-miR-551-5p	SELENBP1	Selenium-binding protein||Lactonase, 7-bladed beta propeller
ENSGALG00000000868	gga-miR-6547-3p,gga-miR-3530-5p,gga-miR-6599-3p,gga-miR-193b-5p,gga-miR-184-3p,gga-miR-7472-5p,gga-miR-6565-3p,gga-miR-6615-5p,gga-miR-1684a-5p	RNF121	Zinc finger, RING-type
ENSGALG00000000869	novel_117,gga-miR-3532-3p,gga-miR-146b-3p,gga-miR-32-5p,gga-miR-1774,gga-miR-214,gga-miR-125b-5p,novel_214,gga-miR-2129,gga-miR-222b-5p,novel_130,gga-miR-135a-5p,gga-miR-6643-5p,gga-miR-383-3p,gga-miR-6544-5p,gga-miR-30b-3p,novel_227,gga-miR-18a-3p,gga-miR-92-3p,gga-miR-146a-3p,gga-miR-24-3p,gga-miR-6656-5p,gga-miR-460a-3p,gga-miR-460b-3p,novel_207,gga-miR-1583	ZDHHC18	Zinc finger, DHHC-type, palmitoyltransferase
ENSGALG00000000875	gga-miR-6649-3p,gga-miR-1781-5p,gga-miR-17-5p,novel_120,gga-miR-106-5p,gga-miR-6615-3p,gga-miR-1684a-5p,gga-miR-460a-5p,gga-miR-1626-5p,gga-miR-204,novel_183,gga-miR-30b-5p,gga-miR-200a-3p,gga-miR-1727,gga-miR-1644,gga-miR-458a-3p,gga-miR-1690-5p,gga-miR-30c-5p,gga-miR-20a-5p,gga-miR-15b-5p,gga-miR-15a,gga-miR-6631-5p,gga-miR-6565-3p,gga-miR-6639-5p,gga-miR-30e-5p,gga-miR-1467-5p,gga-miR-1805-5p,…	PHLPP2	Leucine-rich repeat||Protein phosphatase 2C (PP2C)-like domain||Leucine-rich repeat, typical subtype
ENSGALG00000000878	gga-miR-19a-3p,gga-miR-1623,gga-miR-2128,gga-miR-19b-3p,gga-miR-6553-5p,gga-miR-15c-5p,gga-miR-6559-5p,gga-miR-30c-2-3p,gga-miR-383-3p,gga-miR-138-5p,gga-miR-30b-3p,gga-miR-1747-5p,novel_208,gga-miR-16c-5p,gga-miR-30c-1-3p,gga-miR-3530-5p,gga-miR-16-5p,gga-miR-1306-5p,gga-miR-130a-3p,gga-miR-130b-3p,gga-miR-3532-3p,gga-miR-1618-3p,gga-miR-301b-3p,gga-miR-1656,gga-miR-1668-3p,gga-miR-137-3p,gga-mi…	KIF18B	P-loop containing nucleoside triphosphate hydrolase||Kinesin, motor domain
ENSGALG00000000881	gga-miR-1659,gga-miR-2129,gga-miR-214,gga-miR-1664-3p	GPATCH3	G-patch domain
ENSGALG00000000883	novel_207,gga-miR-6559-5p,novel_225,gga-miR-15c-5p,gga-miR-6553-5p,gga-miR-3531-3p,gga-miR-2130,gga-miR-449c-3p,gga-miR-1623,gga-miR-6656-5p,gga-miR-499-3p,novel_153,gga-let-7g-3p,gga-miR-1677-3p,gga-miR-140-3p,gga-miR-146a-3p,gga-miR-19a-3p,novel_227,gga-miR-1572,gga-miR-490-3p,gga-miR-1a-3p,gga-miR-30b-3p,gga-miR-1456-5p,gga-miR-1453,gga-miR-6615-5p,gga-miR-16-5p,gga-miR-3529,gga-miR-144-3p,gga…	MAPKAPK2	Protein kinase domain||Serine-threonine/tyrosine-protein kinase catalytic domain||Tyrosine-protein kinase, catalytic domain||Protein kinase-like domain||Serine/threonine/dual specificity protein kinase, catalytic domain
ENSGALG00000000884	gga-miR-15b-5p,gga-miR-15a,gga-miR-6631-5p,gga-miR-32-5p,gga-miR-6662-3p,novel_131,gga-miR-1782,novel_214,gga-miR-6565-3p,gga-miR-214,gga-miR-6685-3p,gga-miR-6659-3p,gga-miR-7442-3p,gga-miR-21-3p,gga-miR-29b-1-5p,gga-miR-1710,novel_120,gga-miR-6615-3p,gga-miR-6699-5p,gga-miR-148a-3p,gga-miR-1727,gga-miR-219a,gga-miR-6582-5p,gga-miR-1774,gga-miR-551-3p,gga-miR-217-5p,gga-miR-6669-3p,gga-miR-18b-3p…	CXXC5	Zinc finger, CXXC-type
ENSGALG00000000886	gga-miR-106-3p,gga-miR-138-5p,gga-miR-218-5p,gga-miR-1724,gga-let-7c-3p,gga-miR-1649-5p,gga-miR-2128,gga-miR-6685-5p,gga-let-7a-2-3p,gga-miR-1677-5p,gga-miR-6669-3p,gga-miR-6631-5p,gga-miR-301a-5p,gga-miR-456-3p,gga-miR-140-5p,gga-miR-6565-3p,gga-miR-17-3p,gga-miR-6548-5p,gga-miR-1306-5p	CCDC113	-
ENSGALG00000000887	gga-miR-22-3p,gga-miR-449b-5p,gga-miR-3064-3p,gga-miR-222b-5p,novel_130,gga-miR-34a-5p,gga-miR-34b-3p,gga-miR-6663-5p,gga-miR-200b-5p,gga-miR-2131-5p,gga-miR-103-3p,gga-miR-429-3p,gga-miR-1662,gga-miR-1452,gga-miR-7451-3p,gga-miR-148a-3p,gga-miR-1397-5p,gga-miR-137-3p,gga-miR-34c-5p,gga-miR-1560-3p,gga-miR-6565-5p,gga-miR-18a-3p,gga-miR-107-3p,gga-miR-19b-5p,gga-miR-7442-3p,gga-miR-6659-3p,gga-mi…	NR0B2	Nuclear hormone receptor, ligand-binding||Steroid hormone receptor||Nuclear hormone receptor, ligand-binding, core
ENSGALG00000000889	gga-miR-19b-5p,gga-miR-30b-5p,gga-miR-144-5p,gga-miR-3539,gga-miR-3540,gga-miR-30c-5p,gga-miR-3607-3p,gga-miR-6548-3p,gga-miR-456-3p,gga-miR-6631-5p,gga-miR-219b,gga-miR-30e-5p,gga-miR-3064-3p,gga-miR-128-3p,gga-miR-6643-5p,gga-miR-9-5p,gga-miR-6544-5p,gga-miR-30d,gga-miR-30a-5p,gga-miR-140-3p,gga-miR-6553-5p,gga-miR-181a-5p,gga-miR-155,gga-miR-3531-3p,gga-miR-1559-3p,gga-miR-23b-3p,gga-miR-1656,…	CSNK2A2	Aminoglycoside phosphotransferase||Tyrosine-protein kinase, catalytic domain||Serine-threonine/tyrosine-protein kinase catalytic domain||Protein kinase domain||Protein kinase-like domain||Serine/threonine/dual specificity protein kinase, catalytic domain
ENSGALG00000000893	novel_183,gga-miR-204,gga-miR-7442-3p,gga-miR-6659-3p,gga-miR-193b-3p,gga-miR-1781-5p,gga-miR-29b-1-5p,gga-miR-1690-5p,gga-miR-148a-3p,gga-miR-107-5p,gga-miR-1626-3p,gga-miR-34c-5p,gga-miR-15a,gga-miR-24-5p,gga-miR-15b-5p,gga-miR-7451-3p,gga-miR-34b-5p,gga-miR-449b-5p,gga-miR-214,novel_217,gga-miR-34a-5p,gga-miR-6645-5p,gga-miR-103-2-5p,gga-miR-449a,gga-miR-29b-2-5p,gga-miR-6553-5p,gga-miR-15c-5p…	TAT	Tyrosine transaminase||Aminotransferase, class I/classII||Tyrosine aminotransferase ubiquitination region||Tyrosine/nicotianamine aminotransferase||Aromatic amino acid beta-eliminating lyase/threonine aldolase||Tyrosine aminotransferase||DegT/DnrJ/EryC1/StrS aminotransferase||Pyridoxal phosphate-dependent transferase||Aminotransferase class V domain
ENSGALG00000000894	gga-miR-216c,gga-miR-106-3p,gga-miR-106-5p,gga-miR-17-5p,gga-miR-21-3p,gga-miR-130c-3p,gga-miR-1560-3p,gga-miR-3539,gga-miR-6590-5p,gga-miR-181a-3p,gga-miR-20b-5p,gga-miR-3064-5p,gga-miR-130b-3p,gga-miR-383-5p,gga-miR-20a-5p,gga-miR-301b-3p,gga-miR-301a-3p,gga-miR-17-3p,gga-miR-6548-5p,gga-miR-2129,gga-miR-6663-5p,gga-miR-130a-3p,gga-miR-455-3p,gga-miR-6547-3p,gga-miR-454-3p	APCDD1	-
ENSGALG00000000895	gga-miR-1583,gga-miR-1727,gga-miR-130c-5p,novel_178,novel_133,gga-miR-7460-3p,gga-miR-1556,gga-miR-365-3p,gga-miR-29b-1-5p,gga-miR-1781-5p,gga-miR-106-3p,gga-miR-193b-3p,gga-miR-6575-5p,gga-miR-22-3p,gga-miR-1467-5p,gga-miR-3064-3p,gga-miR-3531-5p,gga-miR-17-3p,gga-miR-6663-5p,gga-miR-214,gga-miR-15b-5p,gga-miR-456-3p,gga-miR-15a,gga-miR-6631-5p,gga-miR-135a-3-3p,gga-miR-6590-5p,gga-miR-6543-3p,g…	NUDC	HSP20-like chaperone||CS domain
ENSGALG00000000897	gga-miR-1451-5p,gga-miR-1710,gga-miR-1641,gga-miR-449a,gga-miR-21-3p,novel_208,gga-miR-1456-5p,gga-miR-6645-5p,gga-let-7c-3p,gga-miR-460a-3p,gga-miR-34c-5p,gga-miR-18a-3p,gga-miR-6553-5p,novel_207,gga-miR-7449-3p,gga-miR-460b-3p,gga-miR-2128,gga-miR-1690-5p,gga-miR-130b-5p,gga-let-7a-2-3p,gga-miR-3533,gga-miR-1666,gga-miR-34a-5p,gga-miR-1685-5p,gga-miR-6685-3p,gga-miR-92-5p,gga-miR-449b-5p,gga-mi…	LHFPL5	Lipoma HMGIC fusion partner-like protein||PMP-22/EMP/MP20/Claudin superfamily
ENSGALG00000000898	novel_227,gga-miR-1467-3p,gga-miR-130b-5p,gga-miR-1769-5p,gga-miR-449a,gga-miR-449b-5p,gga-miR-20b-3p,gga-miR-34a-5p,gga-miR-6552-3p,gga-miR-34c-5p,gga-miR-24-3p,novel_85,gga-miR-2129,novel_217	C11H16ORF80	Protein of unknown function DUF667
ENSGALG00000000899	gga-miR-1684b-3p,gga-miR-6516-5p,gga-miR-2131-5p,novel_209,gga-miR-1585,gga-miR-31-5p,gga-miR-1590,gga-miR-17-3p,novel_130,gga-miR-3064-3p,gga-miR-449b-5p,gga-miR-1710,gga-miR-106-3p,gga-miR-1663-5p,gga-miR-204,novel_138,gga-miR-122-5p,gga-miR-6565-5p,gga-miR-460a-3p,gga-miR-34c-5p,gga-miR-133b,gga-miR-130c-5p,gga-miR-1583,gga-miR-6699-5p,gga-miR-133a-3p,gga-miR-142-5p,gga-miR-29a-3p,gga-miR-18b-…	PSD2	Pleckstrin homology domain, spectrin-type||Sec7 domain||Pleckstrin homology domain
ENSGALG00000000900	gga-miR-128-3p,gga-miR-1668-3p,gga-miR-7472-5p,gga-miR-140-3p,gga-miR-6565-3p,gga-miR-1329-5p,gga-miR-1647,gga-miR-6643-5p	CLPS	Colipase, C-terminal||Colipase, N-terminal||Colipase
ENSGALG00000000903	gga-miR-1684a-3p,gga-miR-1774,gga-miR-6516-5p,gga-miR-551-5p,gga-miR-1684b-3p,novel_131,gga-miR-3064-3p,gga-miR-30a-3p,gga-miR-6550-3p,gga-miR-215-3p	TERF2IP	Homeodomain-like||BRCT domain||Rap1 Myb domain
ENSGALG00000000904	gga-miR-2131-5p,gga-miR-7460-3p,gga-miR-6645-5p,novel_183,gga-miR-200a-5p,gga-miR-1551-5p,gga-miR-1727,gga-miR-34a-3p,gga-miR-449c-3p,gga-miR-1724,gga-miR-219b,gga-miR-7472-5p,gga-miR-6565-3p,gga-miR-301b-5p	USB1	U6 snRNA phosphodiesterase Usb1
ENSGALG00000000908	gga-miR-1712-3p,gga-miR-383-3p,gga-miR-2954,gga-miR-181b-1-3p,gga-miR-499-3p,gga-miR-92-3p,novel_153,gga-miR-30a-3p,gga-miR-15c-5p,gga-miR-449c-3p,gga-miR-155,gga-miR-1647,gga-miR-16-1-3p,gga-miR-1651-3p,gga-miR-6548-5p,gga-miR-16c-5p,gga-miR-16-5p,gga-miR-34c-3p,gga-miR-1a-2-5p,gga-miR-1781-5p,gga-miR-1684a-5p,gga-miR-7442-3p,gga-miR-1626-5p,gga-miR-200a-3p,gga-miR-6552-5p,gga-miR-1668-3p,gga-mi…	ADAT1	Adenosine deaminase/editase
ENSGALG00000000909	gga-miR-1a-3p,gga-miR-30b-3p,gga-miR-6645-5p,gga-miR-138-5p,gga-miR-3528,gga-miR-6643-5p,gga-miR-489-3p,gga-miR-6559-5p,gga-miR-30c-2-3p,gga-miR-1724,gga-miR-1623,gga-miR-6656-5p,gga-miR-140-3p,gga-miR-146a-3p,gga-miR-183,gga-miR-1774,gga-miR-1677-5p,gga-miR-1625-5p,gga-miR-1635,gga-miR-6547-3p,gga-miR-206,gga-miR-6548-5p,gga-miR-30c-1-3p,gga-miR-125b-5p,gga-miR-1b-3p,gga-miR-187-5p,gga-miR-365-3…	GFAP	RNA polymerase, subunit omega/K/RPB6||Intermediate filament protein||Intermediate filament head, DNA-binding domain
ENSGALG00000000911	gga-miR-146b-5p,gga-miR-146a-5p,gga-miR-181a-5p,gga-miR-148a-3p,gga-miR-6553-5p,gga-miR-181b-5p,gga-miR-128-3p,gga-miR-146c-5p,gga-miR-23b-5p,novel_209,gga-miR-1585,novel_133,gga-miR-6669-3p	IL19	Four-helical cytokine-like, core||Interleukin-24
ENSGALG00000000913	gga-miR-6548-5p,gga-miR-216a,gga-miR-365b-5p	-	P-loop containing nucleoside triphosphate hydrolase||Carbohydrate sulfotransferase||Sulfotransferase domain
ENSGALG00000000919	gga-miR-1651-3p,gga-miR-1647,gga-miR-1656,gga-miR-1774,gga-miR-130b-3p,gga-miR-383-5p,gga-miR-1306-5p,gga-miR-6547-3p,gga-miR-125b-5p,gga-miR-6550-3p,gga-miR-16c-5p,gga-miR-7472-5p,gga-miR-30c-1-3p,gga-miR-6568-3p,gga-miR-6586-5p,gga-miR-30a-5p,gga-miR-551-5p,gga-miR-383-3p,gga-miR-375,gga-miR-92-3p,gga-miR-1724,gga-miR-1649-5p,gga-miR-301a-3p,gga-miR-200b-5p,gga-miR-15b-5p,gga-miR-3607-3p,gga-mi…	PIGR	Immunoglobulin-like domain||Immunoglobulin V-set domain||Immunoglobulin subtype||Immunoglobulin V-set, subgroup
ENSGALG00000000920	gga-miR-1756b,gga-miR-1659,gga-miR-6615-5p,gga-miR-1656,gga-miR-6669-3p,gga-miR-1590,gga-miR-1649-5p,gga-miR-6656-5p,gga-miR-214,gga-miR-6553-5p,novel_130	CGN	Prefoldin||Myosin tail
ENSGALG00000000921	gga-miR-1306-5p,gga-miR-6566-5p,gga-miR-30c-1-3p,gga-miR-460b-5p,gga-miR-7472-5p,gga-miR-10a-5p,gga-miR-1774,gga-miR-1647,gga-miR-2188-5p,gga-miR-193a-3p,novel_117,gga-miR-18b-3p,gga-miR-1649-5p,gga-miR-6546-5p,gga-miR-6645-5p,gga-miR-383-3p,gga-miR-9-5p,gga-miR-6643-5p,gga-miR-2954,gga-miR-455-3p,gga-miR-1737,novel_213,gga-miR-1663-3p,gga-miR-6565-3p,novel_217,gga-miR-34b-3p,gga-miR-6685-3p,gga-…	NHE1	NarG-like domain||Na+/H+ exchanger, isoform 1 (NHE1)||Cation/H+ exchanger||Na+/H+ exchanger
ENSGALG00000000927	gga-miR-19b-3p,gga-miR-33-3p,gga-miR-22-5p,gga-let-7c-3p,gga-let-7f-3p,gga-miR-216a,gga-miR-383-3p,gga-let-7a-3p,gga-miR-6548-5p,gga-miR-7445-3p,gga-miR-30c-1-3p,gga-miR-7472-5p,gga-miR-3535,gga-miR-6553-3p,gga-miR-1774,gga-miR-1651-3p,gga-miR-130b-5p,gga-miR-1756b,gga-miR-1729-5p,gga-miR-1744-3p,gga-miR-1644,gga-miR-1460,gga-miR-100-3p,gga-miR-222b-3p,gga-miR-205a,gga-miR-7442-3p,gga-miR-1626-5p…	ANGPTL2	Fibrinogen, alpha/beta/gamma chain, C-terminal globular domain
ENSGALG00000000930	novel_207,gga-miR-6553-5p,gga-miR-15c-5p,gga-miR-19b-3p,gga-miR-24-3p,gga-miR-140-3p,gga-miR-19a-3p,gga-miR-1572,gga-miR-6586-5p,gga-miR-1453,gga-miR-2954,gga-miR-6643-5p,gga-miR-16-5p,gga-miR-1635,gga-miR-3530-5p,gga-miR-29b-3p,gga-miR-16c-5p,gga-miR-1656,gga-miR-1774,gga-miR-3532-3p,gga-miR-29a-3p,gga-miR-18b-3p,novel_109,gga-miR-18a-3p,gga-miR-6659-3p,novel_183,gga-miR-1684a-5p,gga-miR-1756a,g…	HIP1	Armadillo-type fold||Epsin domain, N-terminal||I/LWEQ domain||AP180 N-terminal homology (ANTH) domain||ENTH/VHS||Epsin-like, N-terminal
ENSGALG00000000934	gga-miR-138-1-3p,gga-miR-1644,gga-miR-1580,gga-miR-138-2-3p,gga-miR-6639-5p,gga-miR-1656,gga-miR-200b-3p,gga-miR-1467-3p,gga-miR-429-3p,gga-miR-6544-5p,gga-miR-1728-3p	ZBTB43	Zinc finger, C2H2-like||Zinc finger, C2H2||BTB/POZ-like||BTB/POZ||BTB/POZ fold
ENSGALG00000000935	gga-miR-7b,gga-miR-18a-3p,gga-miR-200a-3p,gga-miR-6552-5p,gga-miR-34c-5p,gga-miR-3539,gga-miR-1460,gga-miR-1727,gga-miR-1641,gga-miR-29c-5p,gga-miR-6649-3p,gga-miR-7460-3p,gga-miR-6565-3p,gga-miR-6663-5p,gga-miR-181b-2-3p,gga-miR-1663-3p,gga-miR-34a-5p,gga-miR-1737,gga-miR-449b-5p,gga-miR-455-3p,gga-miR-7,gga-miR-1659,gga-miR-34b-5p,novel_131,gga-miR-6543-3p,gga-miR-15a,gga-miR-6651-5p,gga-miR-15…	TUFT1	-
ENSGALG00000000936	gga-miR-1685-5p,gga-miR-2129,gga-miR-1703-5p,gga-miR-214,gga-miR-3607-5p,gga-miR-455-3p,gga-miR-3540,gga-miR-1690-5p,gga-miR-3064-5p,novel_117	LMX1B	Zinc finger, LIM-type||Homeobox domain||Homeodomain-like
ENSGALG00000000943	gga-miR-17-3p,gga-miR-1782,gga-miR-34b-5p,gga-miR-1656,gga-miR-456-3p,gga-miR-1774,novel_109,gga-miR-18a-3p,gga-miR-200a-3p,gga-miR-3531-3p,gga-miR-3539,gga-miR-30c-2-3p,gga-miR-6559-5p,gga-miR-148a-3p,gga-miR-6675-3p,gga-miR-106-3p,gga-miR-133a-5p,gga-miR-153-3p	WDTC1	Tetratricopeptide repeat||WD40-repeat-containing domain||WD40 repeat||Tetratricopeptide repeat-containing domain
ENSGALG00000000944	gga-miR-1595-5p,gga-miR-301b-5p,gga-miR-1724,gga-miR-130b-5p,gga-miR-6547-3p,gga-miR-6553-5p,gga-miR-22-3p	SUPT4H1	Transcription initiation Spt4||Spt4/RpoE2 zinc finger||RNA polymerase subunit RPABC4/transcription elongation factor Spt4
ENSGALG00000000946	gga-miR-2188-5p,gga-miR-6586-5p,gga-miR-194,gga-miR-383-3p,gga-miR-6660-3p,gga-miR-1690-5p,gga-miR-22-3p,gga-miR-214	PFDN1	Prefoldin||Prefoldin beta-like
ENSGALG00000000947	gga-miR-214,novel_214,gga-miR-29c-3p,gga-miR-34a-5p,gga-miR-1663-3p,gga-miR-1737,gga-miR-1756a,gga-miR-7,gga-miR-6543-3p,gga-miR-34b-5p,gga-miR-146b-3p,gga-miR-15b-5p,gga-miR-103-3p,gga-miR-107-3p,gga-miR-7b,gga-miR-1560-3p,gga-miR-1690-5p,gga-miR-1460,gga-miR-137-3p,gga-miR-148a-3p,gga-miR-3523,gga-miR-1684a-5p,gga-miR-6649-3p,gga-miR-1467-3p,gga-miR-7442-3p,novel_178,gga-miR-1626-5p,gga-miR-125…	FKBP51	Tetratricopeptide TPR2||Tetratricopeptide repeat-containing domain||Tetratricopeptide TPR1||Peptidyl-prolyl cis-trans isomerase, FKBP-type, domain||Tetratricopeptide repeat
ENSGALG00000000949	gga-miR-301a-5p,gga-let-7d,gga-let-7a-5p,gga-let-7c-5p,gga-let-7g-5p,gga-let-7f-5p,gga-let-7i,gga-miR-221-5p,gga-let-7k-5p,gga-miR-1663-3p,gga-let-7b,novel_138,gga-miR-6565-3p,gga-miR-7472-5p	HBEGF	Epidermal growth factor-like domain
ENSGALG00000000950	gga-miR-1647,gga-miR-130b-3p,gga-miR-6547-3p,gga-miR-7469-5p,gga-miR-6586-5p,gga-let-7f-3p,gga-miR-383-3p,gga-let-7a-3p,gga-miR-2954,gga-miR-155,gga-miR-6710-3p,gga-miR-460b-3p,novel_85,gga-miR-365-2-5p,gga-miR-1649-5p,gga-miR-103-3p,gga-miR-15b-5p,gga-miR-1329-5p,gga-miR-222b-5p,gga-miR-7,gga-miR-6575-5p,gga-miR-22-3p,gga-miR-6565-3p,gga-miR-34b-3p,gga-miR-130c-3p,gga-miR-1467-3p,gga-miR-6582-3p…	FAM125B	FAM125
ENSGALG00000000951	gga-miR-458a-3p,gga-miR-30a-3p,gga-miR-27b-3p,gga-miR-138-2-3p,gga-miR-6656-5p,gga-miR-30e-3p	CCL4	Chemokine interleukin-8-like domain
ENSGALG00000000955	gga-miR-27b-3p,novel_131,gga-miR-15a,gga-miR-1666,gga-miR-1723,gga-miR-456-3p,gga-miR-1585,gga-miR-6557-3p,novel_130,gga-miR-128-3p,gga-miR-454-3p,gga-miR-3064-3p,gga-miR-1781-5p,gga-miR-215-5p,gga-miR-193b-5p,gga-miR-7449-3p,gga-miR-6675-3p,gga-miR-1625-5p,gga-miR-6685-5p,gga-miR-3532-3p,gga-miR-18b-5p,gga-miR-551-3p,gga-miR-1778,gga-miR-1618-3p,gga-miR-6669-3p,gga-miR-301b-3p,gga-miR-2129,gga-m…	TMEM222	Protein of unknown function DUF778
ENSGALG00000000956	gga-miR-6669-3p,gga-miR-1779,gga-miR-1729-5p,gga-miR-142-5p,gga-miR-429-3p,gga-miR-1756b,gga-miR-7472-5p,gga-miR-1653,gga-miR-17-3p,gga-miR-200b-3p,gga-miR-205b,gga-miR-106-3p,gga-miR-489-3p,gga-miR-19b-3p,gga-miR-205a,gga-miR-19a-3p,gga-miR-1649-5p	CCL4	Chemokine interleukin-8-like domain
ENSGALG00000000958	gga-miR-383-5p,gga-miR-130b-3p,gga-miR-135a-3-3p,gga-miR-6590-5p,gga-miR-301a-3p,gga-miR-301b-3p,gga-miR-454-3p,gga-miR-3530-3p,gga-miR-130a-3p,gga-miR-128-1-5p,gga-miR-30b-3p,gga-miR-130c-3p,novel_178,gga-miR-181b-1-3p,gga-miR-19a-3p,gga-miR-499-3p,gga-miR-128-2-5p,gga-miR-19b-3p,gga-miR-1583,gga-miR-148a-3p	SNX27	PDZ domain||Ubiquitin-related domain||Ras-association||Phox homologous domain
ENSGALG00000000959	gga-miR-17-3p,novel_138,gga-miR-216b,gga-miR-3530-5p,gga-miR-130b-5p,gga-miR-551-5p,gga-miR-106-3p,gga-miR-1551-3p,gga-miR-6568-3p,gga-miR-30b-3p	YTHDF2	YTH domain
ENSGALG00000000966	gga-miR-222b-5p,gga-miR-6623-3p,gga-miR-128-3p,gga-miR-6565-3p,gga-miR-17-3p,gga-miR-1585,gga-miR-3607-3p,gga-miR-1659,gga-miR-146c-3p,gga-miR-1662,gga-miR-1690-5p,gga-miR-33-5p,gga-miR-148a-3p,gga-miR-1397-5p,gga-miR-140-3p,gga-miR-146a-3p,gga-miR-6656-5p,gga-miR-1655-5p,gga-miR-30b-3p,gga-miR-106-3p,gga-miR-455-5p,gga-miR-6643-5p,gga-miR-383-3p,gga-miR-1453,gga-miR-1781-5p	NPHP4	-
ENSGALG00000000972	gga-miR-101-3p,gga-miR-6643-5p,gga-miR-106-5p,gga-miR-17-5p,gga-miR-187-5p,gga-miR-194,gga-miR-7460-3p,gga-miR-301b-5p,gga-miR-1726,gga-miR-1655-3p,novel_136,gga-miR-100-3p,gga-miR-20b-5p,gga-miR-20a-5p,gga-miR-144-3p,gga-miR-1467-5p	PBX3	Homeodomain-like||Homeobox domain||PBX
ENSGALG00000000975	gga-miR-365-1-5p,gga-miR-1737,gga-miR-1769-3p,gga-miR-6565-3p,gga-miR-6663-5p,gga-miR-6639-5p,gga-miR-1703-5p,gga-miR-146a-5p,gga-miR-301a-5p,gga-miR-456-3p,gga-miR-3533,gga-miR-200b-5p,gga-miR-2131-5p,gga-miR-1659,gga-miR-30c-5p,gga-miR-429-3p,gga-miR-3540,gga-miR-107-5p,gga-miR-6649-5p,gga-miR-20a-3p,gga-miR-200a-3p,gga-miR-30b-5p,novel_183,gga-miR-200b-3p,gga-miR-460a-5p,gga-miR-19b-5p,gga-miR…	C1orf174	-
ENSGALG00000000977	gga-miR-6566-5p,gga-miR-6553-5p	MAPKAP1	Stress-activated map kinase interacting 1
ENSGALG00000000979	gga-miR-140-3p,gga-miR-1720-5p,gga-miR-365-2-5p,gga-miR-144-5p,gga-miR-365-1-5p,gga-miR-137-3p,gga-miR-33-5p,gga-miR-365b-5p,gga-miR-3539,gga-miR-181b-5p,gga-miR-181a-5p,gga-miR-1771,gga-miR-1778,gga-miR-1786	-	Haem peroxidase||Haem peroxidase, animal
ENSGALG00000000980	novel_227,gga-miR-1712-3p,gga-miR-138-5p,gga-miR-223,gga-miR-33-5p,gga-miR-138-1-3p,gga-miR-181a-5p,novel_85,gga-miR-1677-3p,gga-miR-1649-5p,gga-miR-24-3p,gga-miR-1618-3p,gga-miR-217-5p,gga-miR-1651-3p,gga-miR-1774,gga-miR-383-5p,gga-miR-29a-3p,gga-miR-21-5p,gga-miR-29b-3p,gga-miR-181b-5p,gga-miR-1454,gga-miR-3594-3p,gga-miR-6548-5p,gga-miR-460a-5p,novel_120,gga-miR-106-3p,gga-miR-3540,novel_109,…	LRRC47	Leucine-rich repeat, typical subtype||B3/B4 tRNA-binding domain||Leucine-rich repeat, ribonuclease inhibitor subtype||Leucine-rich repeat
ENSGALG00000000981	gga-miR-107-3p,gga-miR-148a-3p,gga-miR-1649-3p,gga-miR-3539,gga-miR-1644,gga-miR-1754-5p,gga-miR-21-3p,gga-miR-29c-3p,gga-miR-34a-5p,gga-miR-133c-5p,novel_214,gga-miR-1595-5p,gga-miR-1703-5p,gga-miR-455-3p,gga-miR-1756a,gga-miR-34b-5p,gga-miR-3607-3p,gga-miR-103-3p,gga-miR-15b-5p,gga-miR-1649-5p,gga-miR-92-3p,gga-miR-30c-2-3p,gga-miR-6643-5p,gga-miR-6568-3p,gga-miR-30c-1-3p,gga-miR-16c-5p,gga-miR…	GMEB1	SAND domain||SAND domain-like
ENSGALG00000000982	gga-miR-1786,gga-miR-301a-5p,gga-miR-15b-5p,gga-miR-3607-3p,gga-miR-3064-5p,gga-miR-1737,gga-miR-1756a,gga-miR-187-3p,gga-miR-214,novel_217,gga-miR-6565-3p,gga-miR-34a-5p,gga-miR-29c-3p,novel_183,novel_133,gga-miR-1684a-5p,gga-miR-106-5p,gga-miR-128-1-5p,gga-miR-15b-3p,gga-miR-1644,gga-miR-3539,gga-miR-1460,novel_143,gga-miR-1649-3p,gga-miR-148a-3p,gga-miR-1648-5p,gga-miR-1397-5p,gga-miR-18a-3p,g…	CCDC27	-
ENSGALG00000000988	gga-miR-6559-5p,gga-miR-15c-5p,gga-miR-6553-5p,novel_225,gga-miR-24-3p,gga-miR-140-3p,gga-miR-1572,novel_227,gga-miR-30b-3p,gga-miR-1453,gga-miR-6615-5p,gga-miR-16-5p,gga-miR-3529,gga-miR-130a-5p,gga-miR-92-5p,gga-miR-6669-3p,gga-miR-146c-5p,gga-miR-130c-5p,gga-miR-460a-3p,gga-miR-1672,gga-miR-1668-3p,gga-miR-1451-5p,novel_130,gga-miR-1708,gga-miR-1590,gga-miR-146a-5p,gga-miR-456-3p,gga-miR-1779,…	EFTUD2	Translation elongation factor EFG/EF2, domain IV||Mitochondrial Rho-like||P-loop containing nucleoside triphosphate hydrolase||Translation elongation factor EFG, V domain||Translation protein, beta-barrel domain||Translation elongation factor EFTu/EF1A, domain 2||Elongation factor, GTP-binding domain||Ribosomal protein S5 domain 2-type fold||Elongation factor G, III-V domain||Small GTP-binding pr…
ENSGALG00000000990	gga-miR-460b-5p,gga-miR-33-3p,gga-miR-301a-5p,gga-miR-1467-3p,gga-miR-6631-5p	SRSF6	RNA-binding motif||RNA recognition motif domain
ENSGALG00000000991	gga-miR-17-3p,gga-miR-1703-5p,gga-miR-125b-3p,gga-miR-429-3p,gga-miR-3532-3p,gga-miR-1452,gga-miR-7451-3p,gga-miR-2128,gga-miR-3540,gga-miR-6552-5p,gga-miR-200a-3p,gga-miR-6565-5p,gga-miR-216b,novel_178,gga-miR-200b-3p,gga-miR-1467-3p,gga-miR-106-3p,gga-miR-6660-3p	TAF12	Histone-fold||Transcription initiation factor TFIID||Histone core||Transcription factor CBF/NF-Y/archaeal histone
ENSGALG00000000993	gga-miR-101-3p,gga-miR-1619,gga-miR-138-5p,gga-let-7a-3p,gga-miR-1712-3p,gga-miR-6544-5p,gga-miR-181b-1-3p,gga-miR-6568-3p,gga-miR-133c-3p,gga-miR-499-3p,gga-let-7c-3p,gga-let-7g-3p,gga-miR-30a-3p,gga-miR-6559-5p,gga-miR-30c-2-3p,gga-miR-181a-5p,gga-let-7a-2-3p,gga-miR-193a-3p,gga-miR-18b-3p,gga-miR-7472-5p,gga-miR-181b-5p,gga-miR-144-3p,gga-miR-130a-5p,gga-miR-6660-3p,gga-miR-193b-3p,gga-miR-153…	GAPVD1	Ras GTPase-activating protein||Vacuolar sorting protein 9, subgroup||Vacuolar sorting protein 9||Rho GTPase activation protein
ENSGALG00000000996	gga-miR-193b-5p,gga-miR-460a-3p,gga-miR-3540,gga-miR-1726,gga-miR-1727,gga-miR-1710,gga-miR-106-3p,gga-miR-1b-3p,gga-miR-7438-5p,gga-miR-148a-5p,gga-miR-17-3p,gga-miR-1708,novel_130,gga-miR-1467-5p,gga-miR-1659,gga-miR-15a,gga-miR-24-5p,gga-miR-1723,gga-miR-2131-5p,gga-miR-3533,gga-miR-6563-5p,gga-miR-6656-5p,gga-miR-449c-3p,gga-miR-6553-5p,gga-miR-15c-5p,novel_207,gga-miR-6559-5p,gga-miR-1712-3p…	AP3D1	Adaptor protein complex AP-3, delta subunit||Bovine leukaemia virus receptor||Armadillo-type fold||Clathrin/coatomer adaptor, adaptin-like, N-terminal
ENSGALG00000000997	gga-miR-6543-3p,gga-miR-429-3p,gga-miR-29a-3p,gga-miR-1774,gga-miR-103-3p,gga-miR-1723,gga-miR-1631,gga-miR-199-5p,gga-miR-29c-3p,gga-miR-29b-3p,gga-miR-1451-3p,gga-miR-29b-1-5p,gga-miR-3525,gga-miR-6660-3p,gga-miR-200b-3p,gga-miR-107-3p,gga-miR-29b-2-5p	GJC1	Connexin||Gap junction protein, cysteine-rich domain||Gap junction alpha-6 protein (Cx45)||Connexin, N-terminal
ENSGALG00000000998	gga-miR-15b-5p,gga-miR-2131-5p,gga-miR-15a,gga-miR-15c-5p,gga-miR-148a-3p,gga-miR-16-5p,gga-miR-27b-5p,gga-miR-3539,gga-miR-16c-5p	MTFR1L	Mitochondrial fission regulator 1
ENSGALG00000000999	gga-miR-30c-1-3p,gga-miR-15c-3p,gga-miR-6550-3p,gga-miR-125b-5p,gga-miR-16c-5p,gga-miR-7472-5p,gga-miR-29b-3p,gga-miR-6566-5p,gga-miR-1756b,gga-miR-1597-5p,gga-miR-1744-3p,gga-miR-2188-5p,gga-miR-1649-5p,gga-miR-19b-3p,gga-miR-1655-3p,gga-miR-6645-5p,gga-miR-6546-5p,gga-miR-219b,gga-miR-34a-5p,gga-miR-1663-3p,gga-miR-29c-3p,novel_217,gga-miR-214,gga-miR-6639-5p,gga-miR-1703-5p,gga-miR-6565-3p,gga…	ZNF319	Zinc finger, C2H2-like||Zinc finger, C2H2
ENSGALG00000001000	novel_213,gga-miR-30e-5p,gga-miR-148a-5p,gga-miR-181b-5p,gga-miR-30c-5p,gga-miR-1559-3p,gga-miR-1774,gga-miR-1563,gga-let-7g-3p,gga-miR-181a-5p,gga-miR-1460,novel_120,gga-miR-30d,gga-miR-30a-5p,gga-miR-1626-5p,gga-miR-16-2-3p,gga-miR-30b-5p	HSPA5	Cell shape determining protein MreB/Mrl||Heat shock protein 70 family||Heat shock protein 70kD, C-terminal domain||Heat shock protein 70kD, peptide-binding domain
ENSGALG00000001001	gga-miR-128-3p,novel_130,gga-miR-1467-5p,gga-miR-449b-5p,gga-miR-148a-5p,gga-miR-31-5p,gga-miR-146a-5p,gga-miR-17-3p,gga-miR-1590,gga-miR-15a,gga-miR-32-5p,gga-miR-2131-5p,gga-miR-6516-5p,gga-miR-130c-5p,gga-miR-126-5p,gga-miR-133b,gga-miR-133a-3p,gga-miR-1727,gga-miR-1726,gga-miR-1668-3p,novel_138,novel_109,gga-miR-34c-5p,gga-miR-1551-3p,gga-miR-1781-3p,gga-miR-7460-3p,gga-miR-106-3p,gga-miR-145…	MAP2K4	Tyrosine-protein kinase, catalytic domain||Protein kinase domain||Serine-threonine/tyrosine-protein kinase catalytic domain||Protein kinase-like domain||Serine/threonine/dual specificity protein kinase, catalytic domain
ENSGALG00000001002	gga-miR-31-5p,gga-miR-6623-3p,gga-miR-1655-5p,gga-miR-187-5p	RABEPK	Kelch repeat type 1||Kelch repeat type 2
ENSGALG00000001003	gga-miR-3594-3p,gga-miR-9-5p,novel_143,gga-miR-148a-3p,gga-miR-3533	SEPN1	-
ENSGALG00000001004	gga-miR-200b-5p,gga-miR-6631-5p,gga-miR-7469-5p,gga-miR-6568-3p,gga-miR-1685-3p,gga-miR-23b-5p,gga-miR-2130,gga-miR-1460,gga-miR-3539,gga-miR-1560-3p,gga-miR-6649-5p,gga-miR-1677-3p	-	Haem peroxidase||Haem peroxidase, animal
ENSGALG00000001005	gga-miR-1635,gga-miR-214,gga-miR-1663-3p,gga-miR-6656-5p,gga-miR-6651-5p,gga-miR-1677-5p,gga-miR-7442-3p,novel_208,gga-miR-21-3p,gga-miR-6643-5p,gga-miR-142-5p,gga-miR-1684a-5p,gga-miR-29a-5p	STT3A	Oligosaccharyl transferase, STT3 subunit
ENSGALG00000001006	gga-miR-1727,gga-miR-1726,gga-miR-3540,gga-miR-193b-5p,gga-miR-460a-5p,gga-miR-133a-5p,gga-miR-204,gga-miR-1663-5p,gga-miR-1451-5p,gga-miR-221-5p,gga-miR-148a-5p,gga-miR-456-3p,gga-miR-1782,gga-miR-6590-5p,novel_131,gga-miR-2130,gga-miR-449c-3p,gga-miR-1623,gga-miR-301b-5p,gga-miR-1655-5p,gga-miR-3530-5p,gga-miR-6623-3p,gga-miR-92-5p,gga-miR-3594-3p,gga-miR-6669-3p,gga-miR-29a-5p,gga-miR-3532-3p,…	TP73	p53-like transcription factor, DNA-binding||p53, DNA-binding domain||p53 tumour suppressor family
ENSGALG00000001007	gga-miR-29b-3p,gga-miR-3594-3p,gga-miR-214,gga-miR-7472-5p,gga-miR-6565-3p,novel_213,gga-miR-29c-3p,gga-miR-1677-5p,gga-miR-6669-3p,gga-miR-217-5p,gga-miR-1618-3p,gga-miR-1647,gga-miR-1585,gga-miR-1656,gga-miR-456-3p,gga-miR-18b-3p,gga-miR-29a-3p,gga-miR-1659,gga-miR-6543-3p,gga-miR-1648-5p,gga-miR-18a-3p,novel_109,gga-miR-193b-5p,gga-miR-128-2-5p,gga-miR-1672,gga-miR-1724,gga-miR-1684a-5p,gga-mi…	MMP15	Hemopexin-like domain||Hemopexin-like repeats||Peptidase M10, metallopeptidase||Peptidase M10A, matrix metallopeptidase, C-terminal||Peptidase M10A
ENSGALG00000001009	gga-miR-200b-5p,gga-miR-1677-5p,gga-miR-1729-5p,gga-miR-3530-5p,gga-miR-1631,gga-miR-144-5p,gga-miR-138-2-3p,gga-miR-1724,novel_138	-	Cadherin-like||Cadherin, N-terminal||Cadherin
ENSGALG00000001013	gga-miR-216b,gga-miR-107-3p,gga-miR-1724,gga-miR-15c-5p,gga-miR-6553-5p,gga-miR-3523,gga-miR-383-3p,gga-miR-6643-5p,gga-miR-17-5p,gga-miR-106-5p,gga-miR-551-5p,gga-miR-16c-5p,gga-miR-214,gga-miR-16-5p,gga-miR-20a-5p,gga-miR-20b-5p,gga-miR-15a,gga-miR-1618-3p,gga-miR-103-3p,gga-miR-15b-5p	PPP6C	Serine/threonine-specific protein phosphatase/bis(5-nucleosyl)-tetraphosphatase||Metallo-dependent phosphatase-like||Calcineurin-like phosphoesterase domain, apaH type
ENSGALG00000001014	gga-miR-6662-3p,gga-miR-1647,gga-miR-15a,gga-miR-103-3p,gga-miR-15b-5p,gga-miR-1625-5p,gga-miR-455-3p,gga-miR-16-5p,gga-let-7j-3p,gga-miR-15c-3p,gga-miR-214,gga-miR-1720-5p,gga-miR-1454,gga-miR-16c-5p,gga-miR-199-5p,gga-miR-1551-3p,gga-miR-190a-3p,novel_178,gga-miR-1795,gga-let-7a-3p,novel_136,gga-miR-15c-5p,gga-miR-6699-5p,gga-miR-30a-3p,gga-miR-107-3p,gga-miR-301b-5p,gga-miR-216b,gga-miR-1623	ARPC5L	ARP2/3 complex, 16kDa subunit (p16-Arc)
ENSGALG00000001018	gga-miR-140-3p,gga-miR-184-3p,gga-miR-30a-3p,gga-miR-449c-3p,gga-miR-1551-5p,gga-miR-383-3p,gga-miR-1771,gga-miR-1453,gga-miR-1456-5p,gga-miR-1747-5p,gga-miR-7469-5p,gga-miR-490-3p,novel_208,gga-miR-2129,gga-miR-6550-3p,gga-miR-3594-3p,gga-miR-1625-5p,gga-miR-1778,gga-miR-183,gga-miR-1774,gga-miR-1626-3p,gga-miR-1727,gga-miR-204,gga-miR-460a-5p,gga-miR-187-5p,gga-miR-214,gga-miR-221-5p,gga-miR-35…	EI24	-
ENSGALG00000001020	gga-miR-30b-3p,gga-miR-6586-5p,gga-miR-1453,gga-miR-30e-3p,gga-miR-138-5p,gga-miR-6710-3p,gga-miR-2128,gga-miR-181a-5p,gga-miR-138-1-3p,gga-miR-6553-5p,gga-miR-15c-5p,gga-miR-146a-3p,gga-miR-1649-5p,gga-miR-1647,gga-miR-1774,gga-miR-18b-3p,gga-miR-18b-5p,gga-miR-130a-5p,gga-miR-16-5p,gga-miR-6547-3p,gga-miR-181b-5p,gga-miR-15c-3p,gga-miR-1653,gga-miR-2129,gga-miR-16c-5p,gga-miR-204,gga-miR-1684a-…	KIFC3	Kinesin, motor domain||P-loop containing nucleoside triphosphate hydrolase
ENSGALG00000001021	gga-miR-200a-3p,gga-miR-18b-3p,gga-miR-18a-3p,gga-miR-1647,novel_183	MYOCD	SAP domain||RPEL repeat
ENSGALG00000001022	gga-miR-6586-5p,gga-miR-1747-5p,gga-miR-9-5p,gga-miR-6544-5p,gga-miR-181a-5p,gga-miR-138-1-3p,gga-miR-1551-5p,gga-miR-15c-5p,gga-miR-490-5p,gga-miR-499-3p,gga-miR-375,gga-miR-140-3p,gga-miR-1656,gga-miR-1774,gga-miR-1651-3p,gga-miR-2188-5p,gga-miR-10b-5p,gga-miR-217-5p,gga-miR-29a-5p,gga-miR-130b-5p,gga-miR-193a-3p,gga-miR-29a-3p,gga-miR-23b-3p,gga-miR-1729-5p,gga-miR-16-5p,gga-miR-181b-5p,gga-mi…	CCDC43	-
ENSGALG00000001023	gga-miR-181b-1-3p,gga-miR-551-5p,gga-miR-2954,gga-miR-490-5p,gga-miR-19b-3p,novel_85,gga-miR-92-3p,gga-miR-1724,gga-let-7b,gga-miR-130b-3p,gga-miR-6547-3p,gga-miR-7472-5p,gga-miR-6553-3p,gga-miR-1653,gga-let-7c-5p,gga-miR-130c-3p,gga-miR-1728-3p,gga-miR-106-5p,gga-miR-1684a-5p,gga-miR-6649-3p,gga-miR-3525,gga-miR-184-5p,gga-miR-6649-5p,gga-miR-301a-3p,gga-let-7a-5p,gga-miR-200b-5p,gga-miR-1786,gg…	BZRAP1	Variant SH3 domain||SH3 domain||Fibronectin, type III
ENSGALG00000001024	gga-miR-7460-3p,gga-miR-204,gga-miR-1467-3p,gga-miR-7442-3p,gga-miR-1641,gga-miR-17-5p,gga-miR-106-5p,gga-miR-6660-3p,gga-miR-1754-5p,gga-miR-1663-5p,gga-miR-29b-1-5p,gga-miR-6582-5p,gga-miR-3539,gga-miR-100-3p,gga-miR-1726,gga-miR-20b-3p,gga-miR-7447-5p,gga-miR-1668-3p,gga-miR-122-5p,gga-miR-6548-3p,gga-miR-3533,gga-miR-20a-5p,gga-miR-7451-3p,gga-miR-6543-3p,gga-miR-1737,gga-miR-1703-5p,gga-miR-…	TPRG1L	Inositol phosphatase
ENSGALG00000001030	gga-miR-33-3p,novel_207,gga-miR-6553-5p,gga-miR-15c-5p,gga-miR-2130,gga-miR-92-3p,gga-miR-1453,gga-miR-1771,gga-miR-449a,gga-miR-16-5p,gga-miR-1720-3p,gga-miR-30c-1-3p,gga-miR-199-5p,gga-miR-16c-5p,gga-miR-6669-3p,gga-miR-1618-3p,gga-miR-23b-3p,gga-miR-34c-5p,gga-miR-133a-5p,gga-miR-6649-3p,gga-miR-449b-5p,gga-miR-128-3p,gga-miR-1737,novel_130,gga-miR-133c-5p,gga-miR-34a-5p,gga-miR-1590,gga-miR-1…	SCAMP4	SCAMP
ENSGALG00000001031	gga-miR-6649-3p,gga-miR-1781-5p,gga-miR-6631-5p,gga-miR-1655-5p,gga-miR-301a-5p,novel_109,gga-miR-148a-5p,gga-miR-449c-3p,gga-miR-6623-3p,gga-miR-1644,gga-miR-1a-2-5p,gga-miR-1727,gga-miR-6575-5p,gga-miR-1b-5p	HSF5	Heat shock factor (HSF)-type, DNA-binding
ENSGALG00000001032	gga-miR-6669-3p,gga-miR-1656,gga-miR-29a-3p,gga-miR-29b-3p,gga-miR-6547-3p,gga-miR-1720-3p,gga-miR-16-5p,gga-miR-16c-5p,gga-miR-30c-1-3p,gga-miR-490-3p,gga-miR-6643-5p,gga-miR-449c-3p,gga-miR-15c-5p,gga-miR-6559-5p,gga-miR-30c-2-3p,gga-miR-133c-3p,gga-miR-15a,gga-miR-1666,gga-miR-1723,gga-miR-15b-5p,gga-miR-103-3p,gga-miR-1756a,gga-miR-1737,gga-miR-6575-5p,gga-miR-140-5p,gga-miR-29c-3p,gga-miR-15…	STUB1	Tetratricopeptide TPR2||Tetratricopeptide repeat-containing domain||Tetratricopeptide TPR1||U box domain||Tetratricopeptide repeat
ENSGALG00000001035	gga-miR-6649-3p	-	Zinc finger, nuclear hormone receptor-type||Thyroid hormone receptor||Nuclear hormone receptor, ligand-binding||Nuclear receptor ROR||Steroid hormone receptor||Nuclear hormone receptor, ligand-binding, core
ENSGALG00000001036	gga-miR-6543-3p,gga-miR-429-3p,gga-miR-301a-5p,gga-miR-15b-5p,gga-miR-103-3p,gga-miR-1663-3p,gga-miR-34a-5p,gga-miR-6590-3p,gga-miR-214,gga-miR-1737,gga-miR-6649-3p,novel_120,gga-miR-1684a-5p,gga-miR-21-3p,novel_122,gga-miR-1556,gga-miR-200b-3p,gga-miR-1560-3p,gga-miR-205a,gga-miR-18a-3p,gga-miR-107-3p,gga-miR-107-5p,gga-miR-1690-5p,gga-miR-1729-5p,gga-miR-1647,gga-miR-146b-5p,gga-miR-199-5p,gga-…	ELAC2	Beta-lactamase-like
ENSGALG00000001037	gga-miR-23b-3p,gga-miR-26a-5p,gga-miR-135a-3-3p,gga-miR-1329-5p,gga-miR-6516-5p,gga-miR-6590-3p,gga-miR-31-5p,gga-miR-460b-5p,gga-miR-1590,gga-miR-3530-5p,gga-miR-1795,gga-miR-551-5p,gga-miR-6615-5p,gga-miR-499-5p,gga-miR-1781-5p,novel_109,gga-miR-200a-3p	SCAI	Protein SCAI, metazoan/viridiplantae||Protein SCAI
ENSGALG00000001043	gga-miR-32-5p,gga-miR-1460,gga-miR-7442-3p,novel_85,gga-miR-92-3p,gga-miR-30c-1-3p	REXO1	Ribonuclease H-like domain||Exonuclease, RNase T/DNA polymerase III||Exonuclease
ENSGALG00000001045	gga-miR-1397-5p,gga-miR-1727,gga-miR-34c-5p,gga-miR-107-3p,gga-miR-6659-3p,gga-miR-7442-3p,gga-miR-19b-5p,novel_183,gga-miR-1781-5p,gga-miR-1451-5p,gga-miR-1684a-5p,gga-miR-449b-5p,gga-miR-22-3p,gga-miR-1737,gga-miR-128-3p,gga-miR-34a-5p,gga-miR-29c-3p,novel_214,gga-miR-34b-3p,gga-miR-103-3p,gga-miR-6548-3p,gga-miR-15b-5p,gga-miR-2131-5p,gga-miR-15a,gga-miR-3064-5p,gga-miR-6553-5p,gga-miR-15c-5p,…	SLC4A9	Phosphotransferase/anion transporter||Sodium bicarbonate cotransporter||Bicarbonate transporter, C-terminal||Bicarbonate transporter, eukaryotic||Band 3 cytoplasmic domain
ENSGALG00000001046	gga-miR-6582-5p,gga-miR-130a-5p,gga-miR-1647,gga-miR-130c-5p,novel_133,gga-miR-7438-5p,gga-miR-23b-5p	DLGAP4	Guanylate-kinase-associated protein
ENSGALG00000001048	gga-miR-6685-5p,novel_117,gga-miR-6669-3p,gga-miR-1656,gga-miR-2129,gga-miR-199-5p,gga-miR-6643-5p,gga-miR-2954,gga-miR-6615-5p,gga-miR-6586-5p,gga-miR-140-3p,gga-miR-1649-5p,gga-miR-1724,gga-miR-6656-5p,gga-miR-2130,gga-miR-449c-3p,gga-miR-6553-5p,gga-miR-1659,gga-miR-3064-5p,gga-miR-429-3p,gga-miR-456-3p,gga-miR-1585,gga-miR-1595-5p,gga-miR-214,gga-miR-2131-3p,gga-miR-1708,gga-miR-1756a,gga-miR…	OLFML2A	Olfactomedin-like
ENSGALG00000001049	gga-miR-223,gga-miR-31-5p,gga-miR-1659,gga-miR-6544-5p,gga-miR-142-3p,gga-miR-6582-5p,novel_130	-	Peptidase C14, ICE, catalytic subunit p20||Peptidase C14, caspase domain||Peptidase C14A, caspase precursor p45, core||Peptidase C14, caspase non-catalytic subunit p10
ENSGALG00000001051	gga-miR-301a-3p,gga-miR-3607-3p,gga-miR-1662,gga-miR-146c-3p,gga-miR-1737,gga-miR-6575-5p,gga-miR-455-3p,gga-miR-6565-3p,gga-miR-1595-5p,gga-miR-29c-3p,novel_213,gga-miR-219b,gga-miR-7442-3p,gga-miR-21-3p,gga-miR-153-3p,gga-miR-106-5p,gga-miR-6615-3p,gga-miR-6649-3p,gga-miR-6582-5p,gga-miR-1626-3p,gga-miR-1563,gga-miR-200a-3p,gga-miR-1651-3p,gga-miR-130b-5p,gga-miR-29b-3p,gga-miR-7472-5p,gga-miR-…	LDLRAP1	PTB/PI domain||Tensin phosphotyrosine-binding domain
ENSGALG00000001053	gga-miR-1778,gga-miR-16-1-3p,gga-miR-1774,gga-miR-1656,gga-miR-383-5p,gga-miR-18b-3p,gga-miR-1559-3p,gga-miR-1635,gga-miR-16-5p,gga-miR-16c-5p,gga-miR-6548-5p,gga-miR-205b,gga-miR-6643-5p,gga-miR-9-5p,gga-miR-449c-3p,gga-miR-33-5p,gga-miR-155,gga-miR-1551-5p,gga-miR-15c-5p,gga-miR-30c-2-3p,gga-miR-6559-5p,gga-miR-92-3p,gga-miR-140-3p,gga-miR-1649-5p,gga-miR-24-3p,gga-miR-6656-5p,gga-miR-32-5p,gga…	SRPR	P-loop containing nucleoside triphosphate hydrolase||ArgK protein||Signal recognition particle, SRP54 subunit, GTPase domain||AAA+ ATPase domain||Longin-like domain||Signal recognition particle, SRP54 subunit, helical bundle||Signal recognition particle receptor, alpha subunit, N-terminal||CobQ/CobB/MinD/ParA nucleotide binding domain
ENSGALG00000001054	gga-miR-1728-3p,gga-miR-1663-5p,gga-miR-1551-3p,gga-miR-1556,gga-miR-460a-5p,gga-miR-1626-5p,gga-miR-7b,gga-miR-3524a,gga-miR-1672,gga-miR-458a-3p,gga-miR-1460,gga-miR-3539,gga-miR-1690-5p,gga-miR-6675-3p,gga-miR-27b-3p,gga-miR-1659,gga-miR-1782,gga-miR-6543-3p,novel_131,gga-miR-32-5p,novel_209,gga-miR-301a-5p,gga-miR-1329-5p,gga-miR-3536,gga-miR-1708,gga-miR-133c-5p,gga-miR-7,gga-let-7j-3p,gga-m…	C20H20ORF24	Rab5-interacting protein family
ENSGALG00000001055	gga-miR-1626-5p,gga-miR-6582-3p,gga-miR-130c-3p,gga-miR-202-5p,gga-miR-1663-5p,gga-miR-106-3p,gga-miR-6675-3p,gga-miR-1727,gga-miR-1649-3p,gga-miR-458a-3p,gga-miR-3539,gga-miR-122-5p,gga-miR-1563,gga-miR-218-5p,gga-miR-6516-5p,gga-miR-301a-3p,gga-miR-6651-5p,gga-miR-32-5p,gga-miR-6543-3p,gga-miR-1782,gga-miR-135a-5p,gga-miR-365-1-5p,gga-miR-222b-5p,gga-miR-454-3p,gga-miR-1737,gga-miR-128-3p,gga-m…	NSF	AAA+ ATPase domain||CDC48, N-terminal subdomain||Aspartate decarboxylase-like domain||CDC48 domain 2-like||CDC48, domain 2||ATPase, AAA-type, core||P-loop containing nucleoside triphosphate hydrolase
ENSGALG00000001056	gga-miR-1737,gga-miR-490-5p,gga-miR-3530-5p,gga-miR-449c-3p,gga-miR-1727,gga-miR-6575-5p,gga-miR-6550-3p,gga-miR-6656-5p,gga-miR-499-3p,gga-miR-6645-5p,gga-miR-2131-5p,gga-miR-6643-5p,novel_131	ABHD11	Alpha/beta hydrolase fold-1||Thioesterase||Alpha/Beta hydrolase fold||GPI inositol-deacylase PGAP1-like
ENSGALG00000001058	gga-miR-221-5p,gga-miR-181b-2-3p,gga-miR-3607-5p,gga-miR-22-3p,gga-miR-1737,gga-miR-6543-3p,gga-miR-15b-5p,gga-miR-1786,novel_209,gga-miR-15a,gga-miR-6662-3p,gga-miR-200a-3p,gga-miR-144-5p,gga-miR-205a,gga-miR-148a-3p,gga-miR-1727,gga-miR-137-3p,novel_143,gga-miR-130c-5p,gga-miR-1460,gga-miR-6649-3p,gga-miR-1781-5p,gga-miR-1684a-5p,gga-miR-460a-5p,novel_178,gga-miR-204,novel_183,gga-miR-30c-1-3p,…	ARHGEF16	Variant SH3 domain||Pleckstrin homology domain||SH3 domain||Dbl homology (DH) domain
ENSGALG00000001062	gga-miR-133b,gga-miR-7449-3p,gga-miR-1803,gga-miR-7447-5p,gga-miR-133a-3p,gga-miR-1668-3p,gga-miR-6565-5p,gga-miR-34c-5p,gga-miR-204,gga-miR-460a-5p,gga-miR-106-3p,gga-miR-6660-3p,gga-miR-202-5p,gga-miR-1728-5p,gga-miR-1781-5p,gga-miR-128-3p,gga-miR-3064-3p,gga-miR-3607-5p,gga-miR-449b-5p,gga-miR-6663-5p,gga-miR-181b-2-3p,gga-miR-17-3p,gga-miR-456-3p,gga-miR-6516-5p,gga-miR-2131-5p,novel_209,gga-…	GGT7	Nucleophile aminohydrolases, N-terminal||Gamma-glutamyltranspeptidase
ENSGALG00000001063	gga-miR-3064-5p,gga-miR-146b-3p,novel_213,gga-miR-6565-3p,gga-miR-22-3p,gga-miR-222b-5p,gga-miR-1769-3p,gga-miR-6615-3p,gga-miR-1728-3p,gga-miR-21-3p,gga-miR-7442-3p,gga-miR-1467-3p,gga-miR-130c-3p,gga-miR-6649-5p,gga-miR-219a,gga-miR-148a-3p,gga-miR-3539,gga-miR-6582-5p,gga-miR-1690-5p,gga-miR-18b-3p,gga-miR-130b-3p,gga-miR-6696-3p,gga-miR-1774,gga-miR-6548-5p,gga-miR-15c-3p,gga-miR-6553-3p,gga-…	PRDM16	Zinc finger, C2H2-like||Zinc finger, C2H2||SET domain||Zinc finger, BED-type
ENSGALG00000001064	gga-miR-1737,gga-miR-1769-3p,novel_214,gga-miR-6639-5p,gga-miR-1703-5p,novel_213,gga-miR-200b-5p,gga-miR-15b-5p,gga-miR-1662,gga-miR-1452,gga-miR-1460,gga-miR-144-5p,gga-miR-6552-5p,novel_183,gga-miR-153-3p,gga-miR-6582-3p,gga-miR-6615-3p,gga-miR-29b-1-5p,gga-miR-34a-3p,gga-miR-6566-5p,gga-miR-101-2-5p,gga-miR-6553-3p,gga-miR-16c-5p,gga-miR-6548-5p,gga-miR-1656,gga-miR-1774,gga-let-7a-2-3p,gga-mi…	DDA1	Ubiquitin ligase, Det1/DDB1-complexing
ENSGALG00000001065	gga-miR-301a-3p,gga-miR-6631-5p,gga-miR-456-3p,gga-miR-34b-5p,gga-miR-454-3p,gga-miR-1737,gga-miR-449b-5p,gga-miR-6575-5p,gga-miR-1703-5p,gga-miR-6663-5p,gga-miR-6685-3p,gga-miR-7438-5p,gga-miR-34a-5p,gga-miR-17-3p,novel_183,gga-miR-130c-3p,gga-miR-1728-3p,gga-miR-106-3p,gga-miR-7449-3p,gga-miR-1690-5p,gga-miR-1644,gga-miR-107-5p,gga-miR-1727,gga-miR-148a-3p,gga-miR-215-5p,gga-miR-1668-3p,gga-miR…	DRC7	-
ENSGALG00000001070	gga-miR-3533,gga-miR-1744-3p,gga-miR-429-3p,gga-miR-26a-5p,gga-let-7a-2-3p,gga-miR-1684b-3p,gga-miR-1703-5p,gga-miR-6639-5p,gga-miR-214,gga-miR-17-3p,gga-miR-1556,gga-miR-1684a-3p,gga-miR-6643-5p,gga-miR-106-3p,gga-miR-6615-3p,gga-let-7c-3p,gga-miR-6656-5p,gga-miR-24-3p	FAM118B	-
ENSGALG00000001071	gga-miR-1655-5p,gga-miR-1467-3p,gga-miR-30b-3p,gga-miR-128-1-5p,gga-miR-449a,gga-miR-6643-5p,gga-miR-1583,gga-miR-7449-3p,gga-miR-34c-5p,gga-miR-128-2-5p,gga-miR-6516-5p,gga-miR-1723,gga-miR-1774,gga-miR-16-1-3p,gga-miR-1618-3p,novel_131,gga-miR-29a-3p,gga-miR-1467-5p,gga-miR-101-2-5p,gga-miR-1306-5p,gga-miR-1635,gga-miR-449b-5p,gga-miR-29b-3p,gga-miR-6623-3p,gga-miR-29c-3p,gga-miR-34a-5p,gga-miR…	ELN	Tropoelastin
ENSGALG00000001073	gga-let-7a-5p,gga-miR-1677-5p,gga-let-7d,gga-let-7f-5p,gga-let-7i,gga-miR-3607-3p,gga-miR-34b-5p,gga-miR-193a-3p,gga-miR-196-5p,gga-let-7g-5p,gga-miR-1782,gga-miR-130a-5p,gga-miR-181b-5p,gga-miR-6639-5p,gga-miR-1454,gga-let-7k-5p,gga-let-7c-5p,gga-miR-460a-5p,novel_178,gga-miR-6586-5p,gga-miR-187-5p,gga-miR-1710,gga-miR-193b-3p,gga-miR-130c-5p,gga-miR-458a-3p,gga-miR-6675-3p,gga-miR-181a-5p,gga-l…	NR6A1	Zinc finger, nuclear hormone receptor-type||Nuclear hormone receptor, ligand-binding||Steroid hormone receptor||Nuclear hormone receptor, ligand-binding, core
ENSGALG00000001077	gga-miR-499-5p,gga-miR-365-3p,gga-miR-1556,gga-miR-460a-5p,gga-miR-218-5p,gga-miR-146a-3p,gga-miR-1623,gga-miR-2128,gga-miR-203a,gga-miR-6553-5p,gga-miR-3532-3p,gga-miR-1454,gga-miR-125b-5p,gga-miR-6565-3p,novel_214,gga-miR-7465-3p,gga-miR-6575-5p,gga-miR-6547-3p	TIRAP	Toll/interleukin-1 receptor homology (TIR) domain||Toll-interleukin 1 receptor domain-containing adaptor protein, Tirap
ENSGALG00000001079	gga-miR-6623-3p,gga-miR-1583,gga-miR-6675-3p,gga-miR-6663-5p,gga-miR-6546-5p,gga-miR-1655-5p,gga-miR-1774,gga-miR-3533,gga-miR-1754-5p,gga-miR-6615-3p	WNT3	Wnt||Wnt-3 protein
ENSGALG00000001080	gga-miR-147,gga-miR-1724,gga-miR-1649-5p,gga-miR-6546-5p,gga-miR-6586-5p,gga-miR-6643-5p,gga-miR-383-3p,gga-miR-1635,gga-miR-6547-3p,gga-miR-125b-5p,gga-miR-16c-5p,gga-miR-7472-5p,gga-miR-7465-3p,gga-miR-30c-1-3p,gga-miR-7445-3p,gga-miR-1774,gga-miR-1690-5p,gga-miR-3539,gga-miR-1460,gga-miR-18a-3p,gga-miR-107-3p,gga-miR-1560-3p,gga-miR-6552-5p,novel_122,gga-miR-6659-3p,gga-miR-7442-3p,gga-miR-175…	NR5A1	Nuclear hormone receptor, ligand-binding||Steroid hormone receptor||Nuclear hormone receptor, ligand-binding, core||Zinc finger, nuclear hormone receptor-type||Steroidogenic factor 1
ENSGALG00000001082	gga-miR-1803,gga-miR-6586-5p,gga-miR-6685-5p,gga-miR-2129	DCPS	Scavenger mRNA decapping enzyme DcpS/DCS2||Scavenger mRNA decapping enzyme, N-terminal||HIT-like domain
ENSGALG00000001093	gga-miR-3594-3p,gga-miR-2129,novel_85,gga-miR-3539,gga-miR-6547-3p,gga-miR-1684b-3p,novel_183,gga-miR-6631-5p,gga-miR-190a-5p,gga-miR-1684a-3p	TCF3	Myc-type, basic helix-loop-helix (bHLH) domain
ENSGALG00000001096	gga-miR-1728-3p,gga-miR-383-5p,gga-miR-1659,gga-miR-1710,gga-miR-6590-5p,gga-miR-1453,gga-miR-6568-3p,gga-miR-1556,gga-miR-7442-3p,novel_153,gga-miR-1668-3p,gga-miR-1595-5p,gga-miR-1769-3p,gga-miR-1580,novel_130	UQCR11	Cytochrome b-c1 complex subunit 10
ENSGALG00000001099	gga-miR-1454,novel_109,gga-miR-3536,gga-miR-30e-5p,gga-miR-1467-5p,gga-miR-22-5p,gga-miR-137-3p,gga-miR-30c-5p,gga-miR-30d,gga-miR-142-5p,gga-miR-30a-5p,gga-miR-3607-3p,gga-miR-2954,novel_227,gga-miR-30b-5p	ANKHD1	Ankyrin repeat-containing domain||K Homology domain, type 1||Ankyrin repeat||K Homology domain
ENSGALG00000001103	gga-miR-1460,gga-miR-6631-5p	PSMB7	Proteasome, subunit alpha/beta||Peptidase T1A, proteasome beta-subunit||Nucleophile aminohydrolases, N-terminal||Proteasome beta subunit, C-terminal
ENSGALG00000001104	gga-miR-200a-3p,gga-miR-6552-5p,gga-miR-1563,gga-miR-107-3p,gga-miR-20b-3p,gga-miR-1648-5p,gga-miR-3539,gga-miR-6582-5p,gga-miR-1690-5p,novel_133,gga-miR-130c-3p,novel_183,novel_213,gga-miR-29c-3p,gga-miR-219b,novel_214,gga-miR-6565-3p,gga-miR-22-3p,gga-miR-1756a,gga-miR-1769-5p,gga-miR-301a-5p,gga-miR-103-3p,gga-miR-1786,gga-miR-301a-3p,gga-miR-146b-3p,gga-miR-1649-5p,gga-miR-33-3p,gga-miR-551-5…	SBDS	Ribosome maturation protein SBDS, N-terminal||Ribosome maturation protein SBDS, C-terminal
ENSGALG00000001111	gga-miR-18b-3p,gga-miR-23b-3p,gga-miR-146c-3p,gga-miR-146b-3p,gga-miR-181b-2-3p,gga-miR-6548-5p,gga-miR-221-5p,gga-miR-1708,gga-miR-3530-5p,gga-miR-383-3p,gga-miR-138-5p,gga-miR-181b-1-3p,gga-miR-490-3p,gga-miR-18a-3p,gga-miR-1623,gga-miR-27b-5p,gga-miR-6675-3p	DNAH9	P-loop containing nucleoside triphosphate hydrolase||Dynein heavy chain, domain-1||Dynein heavy chain domain||Dynein heavy chain, domain-2||AAA+ ATPase domain||ATPase, dynein-related, AAA domain
ENSGALG00000001113	gga-miR-2128,gga-miR-130a-5p,gga-miR-1776,gga-miR-130c-5p,gga-miR-30c-1-3p	SRA1	Steroid receptor RNA activator-protein/coat protein complex II, Sec31
ENSGALG00000001115	gga-miR-194,gga-miR-1572,gga-miR-1456-5p,gga-miR-1747-5p,gga-miR-101-3p,gga-miR-1685-3p,gga-miR-6544-5p,gga-miR-181a-5p,gga-miR-6559-5p,gga-miR-138-1-3p,gga-miR-2128,gga-miR-449c-3p,gga-miR-2130,gga-miR-1623,gga-miR-30a-3p,gga-miR-216b,gga-miR-301b-3p,gga-miR-20b-5p,gga-let-7g-5p,gga-miR-29a-3p,gga-let-7f-5p,gga-miR-130a-3p,gga-miR-144-3p,gga-miR-181b-5p,gga-miR-1a-2-5p,gga-miR-3530-5p,gga-let-7k…	MMEL1	Peptidase M13, C-terminal domain||Peptidase M13, N-terminal domain
ENSGALG00000001118	gga-let-7c-3p,gga-miR-1649-5p,gga-miR-6643-5p,gga-miR-383-3p,gga-miR-551-5p,gga-miR-6546-5p,gga-miR-7469-5p,gga-miR-6586-5p,gga-miR-181b-1-3p,gga-miR-7472-5p,gga-miR-16c-5p,gga-miR-7465-3p,gga-miR-6550-3p,gga-miR-6548-5p,gga-miR-138-2-3p,gga-miR-30c-1-3p,gga-miR-206,gga-miR-6547-3p,gga-miR-1635,gga-miR-101-2-5p,gga-let-7a-2-3p,gga-miR-183,gga-miR-1774,gga-miR-1656,gga-miR-200a-3p,gga-miR-6615-3p,…	NEK6	Protein kinase-like domain||Serine/threonine/dual specificity protein kinase, catalytic domain||Tyrosine-protein kinase, catalytic domain||Serine-threonine/tyrosine-protein kinase catalytic domain||Protein kinase domain
ENSGALG00000001121	gga-miR-30c-1-3p,gga-miR-1668-3p,novel_138,gga-miR-1648-5p,gga-miR-187-3p,gga-miR-3539,gga-miR-3064-5p,novel_178,novel_208,gga-miR-21-3p,gga-miR-1556	SH3GL1	BAR domain-containing family||Variant SH3 domain||BAR domain||Spectrin alpha chain, SH3 domain||SH3 domain
ENSGALG00000001124	gga-miR-3530-3p,gga-miR-6553-3p,gga-miR-223	LHX2	Zinc finger, LIM-type||Homeobox domain||Homeodomain-like
ENSGALG00000001126	gga-miR-20a-5p,gga-miR-140-3p,gga-miR-17-5p,gga-miR-375,gga-miR-20b-5p,gga-miR-6631-5p,novel_178	CHAF1A	Chromatin assembly factor 1 subunit A
ENSGALG00000001130	gga-miR-107-5p,gga-miR-130c-5p,gga-miR-1690-5p,gga-miR-1460,gga-miR-1803,gga-miR-6552-3p,gga-miR-7b,gga-miR-18a-3p,gga-miR-460a-5p,gga-miR-204,gga-miR-365-3p,novel_183,gga-miR-6649-3p,gga-miR-1805-3p,gga-miR-29b-1-5p,gga-miR-1684a-5p,gga-miR-1795,gga-miR-135a-5p,gga-miR-22-3p,gga-miR-7,gga-miR-1756a,gga-miR-128-3p,novel_213,gga-miR-221-5p,gga-miR-1685-5p,gga-miR-6639-5p,novel_217,gga-miR-7438-5p,…	WBSCR17	Glycosyltransferase 2-like||Ricin B lectin domain||Nucleotide-diphospho-sugar transferases
ENSGALG00000001141	gga-miR-6675-3p,gga-miR-1626-3p,gga-miR-1b-3p,gga-miR-460a-5p,gga-miR-1684a-5p,gga-miR-6649-3p,gga-miR-3525,novel_130,gga-miR-1737,gga-miR-222b-5p,gga-miR-181b-2-3p,gga-miR-1663-3p,gga-miR-6651-5p,gga-miR-2131-5p,gga-miR-1659,gga-miR-155,gga-miR-301b-5p,gga-miR-1724,gga-let-7c-3p,gga-miR-24-3p,gga-miR-6656-5p,gga-miR-1a-3p,gga-miR-1771,gga-miR-1685-3p,gga-miR-206,gga-miR-3530-3p,gga-miR-2129,gga-…	HES5	Myc-type, basic helix-loop-helix (bHLH) domain||Orange||Orange subgroup
ENSGALG00000001143	gga-miR-221-3p,gga-miR-6675-3p,gga-miR-6550-3p,gga-miR-222b-3p,gga-miR-1717,gga-miR-6645-5p,gga-miR-222a,novel_178,gga-miR-6582-3p,gga-miR-1756b,gga-miR-216a,novel_131	ETS1	Transforming protein C-ets||Sterile alpha motif/pointed domain||Pointed domain||Ets domain
ENSGALG00000001144	gga-miR-3536,gga-miR-6663-5p,gga-miR-6623-3p,gga-miR-1690-5p,gga-miR-1583,gga-miR-30e-3p,gga-miR-130b-5p,gga-miR-6649-3p,gga-miR-1655-5p	ZNF346	Zinc finger, U1-type||Zinc finger, C2H2-like
ENSGALG00000001149	gga-miR-128-3p,gga-miR-29b-2-5p,gga-miR-6553-5p,gga-miR-107-5p,gga-miR-1668-3p,gga-miR-92-5p,gga-miR-128-2-5p,gga-miR-1556,gga-miR-1651-3p,gga-miR-1779,gga-miR-103-2-5p,gga-miR-1674,gga-miR-456-3p,gga-miR-29b-1-5p,gga-miR-128-1-5p	GPR114	GPCR, family 2-like||GPCR, family 2, secretin-like||GPS motif
ENSGALG00000001162	gga-miR-365b-5p	PHB	Band 7 protein||Prohibitin
ENSGALG00000001163	gga-miR-6557-3p,gga-miR-221-5p,gga-miR-140-5p,gga-miR-30e-5p,gga-miR-146a-5p,gga-miR-6663-5p,gga-miR-128-3p,gga-miR-365b-5p,novel_130,gga-miR-1659,gga-miR-2131-5p,gga-miR-6516-5p,gga-miR-15a,gga-miR-6631-5p,gga-miR-1672,gga-miR-1668-3p,gga-miR-193b-5p,gga-miR-1727,gga-miR-1726,gga-miR-6675-3p,gga-miR-1781-5p,gga-miR-1710,gga-miR-30b-5p,gga-miR-7460-3p,gga-miR-3594-3p,gga-miR-2129,gga-miR-16-5p,gg…	NDEL1	NUDE protein, C-terminal
ENSGALG00000001165	gga-miR-6586-5p,gga-miR-6568-3p,gga-miR-7469-5p,gga-miR-6645-5p,gga-miR-1649-5p,gga-miR-1724,gga-miR-365-2-5p,gga-miR-155,gga-miR-18b-3p,gga-miR-130b-3p,gga-miR-1744-3p,gga-miR-1774,gga-miR-6696-3p,gga-miR-1731-5p,gga-miR-101-2-5p,gga-miR-29b-1-5p,gga-miR-1728-3p,gga-miR-6615-3p,gga-miR-1434,gga-miR-7442-3p,gga-miR-153-3p,gga-miR-130c-3p,gga-miR-205a,gga-miR-1626-3p,gga-miR-1397-5p,gga-miR-20b-3p…	PANK4	Domain of unknown function DUF89||Pantothenate kinase, acetyl-CoA regulated, two-domain type||Type II pantothenate kinase
ENSGALG00000001168	gga-miR-140-3p,gga-miR-1649-5p,gga-miR-24-3p,gga-miR-6553-5p,gga-miR-1551-5p,gga-miR-1655-3p,gga-miR-15c-5p,gga-miR-1710,gga-miR-2954,gga-miR-6582-3p,novel_227,gga-miR-6586-5p,gga-miR-146a-5p,gga-miR-16c-5p,gga-miR-3594-3p,gga-miR-1663-3p,gga-miR-146b-5p,gga-miR-1664-3p,gga-miR-135a-5p,gga-miR-16-5p,gga-miR-146c-5p,gga-miR-6685-5p,gga-miR-6631-5p,gga-miR-15a,gga-miR-1618-3p,gga-miR-6669-3p,gga-mi…	POLR2C	DNA-directed RNA polymerase, insert domain||DNA-directed RNA polymerase, RBP11-like dimerisation domain||DNA-directed RNA polymerase, RpoA/D/Rpb3-type
ENSGALG00000001172	gga-miR-1720-5p,gga-miR-6550-3p,gga-miR-449c-3p,gga-miR-1727,gga-miR-1729-5p,gga-miR-184-5p,novel_131,gga-miR-1329-5p,gga-miR-1734,gga-miR-2131-5p	KBP	NMDA receptor||Glutamate receptor, L-glutamate/glycine-binding||Ionotropic glutamate receptor||Extracellular solute-binding protein, family 3
ENSGALG00000001174	gga-miR-27b-3p,gga-miR-1684b-3p,gga-miR-2131-5p,gga-miR-200b-5p,gga-miR-456-3p,gga-miR-6516-5p,gga-miR-301a-5p,gga-miR-24-5p,gga-miR-103-3p,gga-miR-148a-5p,gga-miR-181b-2-3p,gga-miR-6565-3p,gga-miR-219b,gga-miR-222b-5p,novel_130,gga-miR-22-3p,gga-miR-3607-5p,gga-miR-6660-3p,gga-miR-6615-3p,gga-miR-1781-5p,novel_178,gga-miR-107-3p,novel_109,gga-miR-218-5p,gga-miR-200a-3p,gga-miR-122-5p,gga-miR-354…	WBSCR16	Regulator of chromosome condensation, RCC1||Regulator of chromosome condensation 1/beta-lactamase-inhibitor protein II
ENSGALG00000001175	gga-miR-126-5p,gga-miR-1626-3p,gga-miR-122-5p,gga-miR-6552-3p,gga-miR-32-5p,gga-miR-15a,gga-miR-1329-5p,gga-miR-15b-5p,gga-miR-2131-5p,gga-miR-27b-3p,gga-miR-3064-5p,gga-miR-1782,novel_130,gga-miR-3064-3p,gga-miR-1467-5p,gga-miR-6575-5p,gga-miR-22-3p,novel_214,gga-miR-1703-5p,gga-miR-6565-3p,gga-miR-181b-2-3p,gga-miR-214,gga-miR-219b,gga-miR-1776,gga-miR-1456-5p,gga-miR-6643-5p,gga-miR-30e-3p,gga…	C4BPA	Sushi/SCR/CCP
ENSGALG00000001179	gga-miR-6669-3p,gga-miR-1677-5p,gga-miR-6544-5p,gga-miR-1782,gga-miR-6710-3p,gga-miR-181a-5p,gga-miR-6553-5p,gga-miR-181b-5p,gga-miR-19b-3p,gga-miR-148a-5p,novel_109,gga-miR-1685-5p,gga-miR-19a-3p,gga-miR-1708,gga-miR-6548-5p	ARMC8	Armadillo||Armadillo-type fold
ENSGALG00000001182	gga-miR-216c	NCOA6	Prolyl-tRNA synthetase, class II
ENSGALG00000001184	gga-miR-1456-5p	COQ9	Ubiquinone biosynthesis protein COQ9||Homeodomain-like||COQ9
ENSGALG00000001186	gga-miR-181a-5p,gga-miR-15c-5p,gga-miR-301b-5p,gga-miR-140-3p,gga-miR-1623,gga-miR-6656-5p,gga-miR-24-3p,gga-miR-1655-5p,gga-miR-1456-5p,gga-miR-194,gga-miR-3530-5p,gga-miR-6623-3p,gga-miR-16-5p,gga-miR-1778,gga-miR-217-5p,gga-miR-23b-3p,gga-miR-29a-3p,gga-miR-142-5p,gga-miR-3532-3p,gga-miR-7447-5p,gga-miR-218-5p,gga-miR-460a-5p,gga-miR-6660-3p,gga-miR-1710,gga-miR-499-5p,gga-miR-128-3p,novel_130…	DHX8	Nucleic acid-binding, OB-fold||Helicase, superfamily 1/2, ATP-binding domain||Ribosomal protein S1, RNA-binding domain||Helicase-associated domain||P-loop containing nucleoside triphosphate hydrolase||Domain of unknown function DUF1605||RNA-binding domain, S1||Helicase, C-terminal||DEAD/DEAH box helicase domain
ENSGALG00000001187	gga-miR-7438-5p,gga-miR-6639-5p,gga-miR-146a-5p,gga-miR-138-2-3p,gga-miR-146b-5p,gga-miR-22-5p,gga-miR-146c-5p,gga-miR-551-5p,gga-miR-26a-5p,gga-miR-133a-5p,gga-miR-456-3p	STRBP	DZF domain||Double-stranded RNA-binding domain
ENSGALG00000001188	gga-miR-1674,gga-miR-449a,gga-miR-15c-5p,gga-miR-138-1-3p,gga-miR-6553-5p,gga-miR-1623,gga-miR-6656-5p,gga-miR-133c-3p,gga-miR-30a-3p,gga-miR-1677-3p,gga-miR-6669-3p,gga-miR-20b-5p,gga-miR-3532-3p,gga-miR-16-5p,gga-miR-92-5p,gga-miR-2129,gga-miR-1781-5p,gga-miR-17-5p,gga-miR-1710,gga-miR-133a-3p,gga-miR-7449-3p,gga-miR-133b,gga-miR-34c-5p,gga-miR-218-5p,gga-miR-1585,gga-miR-6548-3p,gga-miR-456-3p…	ETV4	Ets domain||PEA3-type ETS-domain transcription factor, N-terminal
ENSGALG00000001190	gga-miR-551-5p,gga-miR-216a,gga-miR-216c,gga-miR-1663-5p,gga-miR-190a-3p,gga-miR-1626-5p,novel_153,gga-miR-222b-3p,gga-miR-32-3p,gga-miR-148a-3p,gga-miR-23b-3p,gga-miR-29a-5p,gga-miR-26a-5p,gga-miR-146c-3p,gga-miR-217-5p,gga-miR-222a,gga-miR-199-3p,gga-miR-3536,gga-miR-6663-5p,gga-miR-6553-3p,gga-miR-138-2-3p,gga-miR-221-3p	DBR1	Metallo-dependent phosphatase-like||Calcineurin-like phosphoesterase domain, apaH type||Lariat debranching enzyme, C-terminal
ENSGALG00000001191	gga-miR-106-3p,gga-miR-1805-3p,gga-miR-3525,gga-miR-1781-5p,gga-miR-128-1-5p,gga-miR-204,gga-miR-1b-3p,gga-miR-218-5p,gga-miR-6649-5p,gga-miR-1668-3p,gga-miR-128-2-5p,gga-miR-1560-3p,gga-miR-7449-3p,gga-miR-133b,gga-miR-1649-3p,gga-miR-3539,gga-miR-20b-3p,gga-miR-1397-5p,gga-miR-133a-3p,gga-miR-1727,gga-miR-6651-5p,gga-miR-146b-3p,gga-miR-456-3p,gga-miR-1786,gga-miR-3533,gga-miR-1585,gga-miR-1595…	GGMOXR1	Homeodomain, metazoa||Homeobox domain||Homeodomain-like
ENSGALG00000001192	gga-miR-1726,gga-miR-7449-3p,gga-miR-27b-5p,gga-miR-460a-3p,gga-miR-1668-3p,gga-miR-20a-3p,gga-miR-1781-3p,gga-miR-1663-5p,gga-miR-216c,gga-miR-1781-5p,gga-miR-17-5p,gga-miR-1451-5p,gga-miR-1710,gga-miR-193b-3p,gga-miR-449b-5p,novel_130,gga-miR-221-5p,gga-miR-146a-5p,gga-miR-148a-5p,gga-miR-3533,gga-miR-20a-5p,gga-miR-27b-3p,gga-miR-15c-5p,gga-miR-3531-3p,gga-miR-499-3p,gga-miR-215-3p,gga-miR-24-…	ARHGAP32	Rho GTPase activation protein||SH3 domain||Rho GTPase-activating protein domain||Phox homologous domain||Variant SH3 domain
ENSGALG00000001194	gga-miR-1453,gga-miR-383-3p,gga-miR-449c-3p,gga-miR-1724,gga-miR-183,gga-miR-1677-5p,gga-miR-29a-3p,gga-miR-146c-5p,gga-miR-18b-3p,gga-miR-101-2-5p,gga-miR-29b-3p,gga-miR-1451-3p,gga-miR-146b-5p,gga-miR-2129,gga-miR-1653,gga-miR-125b-3p,gga-miR-125b-5p,gga-miR-1454,gga-miR-187-5p,gga-miR-1551-3p,gga-miR-1805-3p,gga-miR-1781-5p,gga-miR-6701-3p,gga-miR-1727,gga-miR-200a-3p,gga-miR-1668-3p,gga-miR-6…	CIAPIN1	Methyltransferase type 11||S-adenosyl-L-methionine-dependent methyltransferase-like||Anamorsin
ENSGALG00000001197	gga-miR-26a-3p,gga-miR-2129,gga-miR-1653,gga-miR-181b-5p,gga-miR-1635,novel_130,gga-miR-3530-3p,gga-miR-128-3p,gga-miR-1559-3p,gga-miR-1769-5p,gga-miR-6631-5p,gga-miR-1651-3p,gga-miR-6669-3p,gga-miR-1604,gga-miR-1672,gga-miR-1623,gga-miR-1560-3p,gga-miR-6675-3p,gga-miR-7447-5p,gga-miR-181a-5p,gga-miR-29b-2-5p,gga-miR-29b-1-5p,gga-miR-455-5p,gga-miR-1710,gga-miR-1795,novel_178,gga-miR-21-3p,gga-mi…	BARX2B	Homeodomain, metazoa||Helix-turn-helix motif||Homeobox domain||Homeodomain-like
ENSGALG00000001202	gga-miR-1684b-3p,gga-miR-6649-3p,gga-miR-1684a-3p,gga-miR-1774,gga-miR-146b-3p,gga-miR-6552-5p,gga-miR-181b-2-3p,gga-miR-7447-5p,gga-miR-455-3p,gga-miR-148a-3p,gga-miR-449c-3p	CCDC42	-
ENSGALG00000001203	gga-miR-456-3p,gga-miR-15b-5p,gga-miR-15a,gga-miR-146b-3p,gga-miR-3064-5p,gga-miR-6543-3p,gga-miR-1659,gga-miR-3064-3p,gga-miR-365b-5p,gga-miR-1708,gga-miR-1703-5p,gga-miR-7438-5p,gga-miR-204,gga-miR-1684a-5p,gga-miR-1397-5p,gga-miR-1727,gga-miR-1644,gga-miR-1460,gga-miR-1626-3p,gga-miR-1635,gga-miR-16-5p,gga-miR-1306-5p,gga-miR-3530-5p,gga-miR-7465-3p,gga-miR-16c-5p,gga-miR-92-5p,gga-miR-1453,gg…	TMEM45B	Protein of unknown function DUF716 (TMEM45)
ENSGALG00000001204	gga-miR-6631-5p,gga-miR-6547-3p,gga-miR-1635,gga-miR-34a-3p,gga-miR-6548-5p,gga-miR-1590,gga-miR-6663-5p,gga-miR-2129,gga-miR-214,gga-miR-21-3p,gga-miR-1663-5p,gga-miR-1781-5p,gga-miR-455-5p,gga-miR-6553-5p,gga-miR-6675-3p,gga-miR-1649-3p,gga-miR-6710-3p,gga-miR-1649-5p,gga-miR-1560-3p	ENKD1	-
ENSGALG00000001208	gga-miR-1583,gga-miR-1460,gga-miR-1644,novel_136,gga-miR-144-5p,gga-miR-193b-5p,gga-miR-92-3p,gga-miR-133a-5p,novel_183,gga-miR-1467-3p,gga-miR-204,gga-miR-7460-3p,gga-miR-6615-5p,gga-miR-383-3p,gga-miR-3607-5p,gga-miR-460b-5p,gga-miR-219b,gga-miR-6639-5p,gga-miR-1656,gga-miR-2131-5p,gga-miR-6631-5p,gga-miR-32-5p,gga-miR-1597-5p,gga-miR-29a-5p,gga-miR-1659	PPP2R3A	EF-hand domain
ENSGALG00000001217	gga-miR-22-5p,gga-miR-2130,gga-miR-458a-3p,gga-miR-1672,gga-miR-1560-3p,gga-miR-205a,gga-miR-205b,gga-miR-30b-5p,gga-miR-30d,gga-miR-6544-5p,gga-miR-1795,gga-miR-1684a-5p,gga-miR-30a-5p,gga-miR-455-3p,gga-miR-1756a,gga-miR-1708,gga-miR-30e-5p,gga-miR-1731-5p,gga-miR-1656,gga-miR-30c-5p,gga-miR-27b-3p	PCCB	ClpP/crotonase-like domain||Carboxyl transferase||Acetyl-coenzyme A carboxyltransferase, C-terminal||Acetyl-coenzyme A carboxyltransferase, N-terminal
ENSGALG00000001219	gga-miR-214,novel_214,gga-miR-6565-3p,gga-miR-6575-5p,gga-miR-7,gga-miR-455-3p,gga-miR-1737,gga-miR-222b-5p,gga-miR-6543-3p,gga-miR-30c-5p,gga-miR-34b-5p,gga-miR-18a-5p,gga-miR-301a-5p,gga-miR-103-3p,gga-miR-15b-5p,gga-miR-200a-3p,gga-miR-107-3p,gga-miR-7b,gga-miR-1563,gga-miR-107-5p,gga-miR-148a-3p,gga-miR-1397-5p,gga-miR-1644,novel_143,gga-miR-6649-3p,gga-miR-6559-3p,gga-miR-1754-5p,gga-miR-106…	PIGU	GPI transamidase subunit PIG-U
ENSGALG00000001223	gga-miR-34b-5p,gga-miR-7473-5p,gga-let-7g-3p,gga-miR-3533,gga-miR-1572	PEX10	Zinc finger, C3HC4 RING-type||Zinc finger, RING-type||Pex, N-terminal
ENSGALG00000001225	gga-miR-3525,gga-miR-1684b-3p,gga-miR-1756b,gga-miR-1684a-3p,gga-miR-222a,gga-miR-222b-3p,gga-miR-499-3p,gga-miR-122-5p,gga-miR-215-5p,gga-miR-6639-5p,gga-miR-6649-5p,gga-miR-148a-5p,gga-miR-221-3p	RABGAP1	Rab-GTPase-TBC domain||PTB/PI domain||Kinesin-like
ENSGALG00000001227	gga-miR-1619,gga-miR-383-3p,gga-miR-551-5p,gga-miR-181b-1-3p,gga-miR-7469-5p,gga-miR-6568-3p,gga-let-7c-3p,gga-miR-92-3p,gga-miR-19b-3p,gga-miR-30c-2-3p,gga-miR-33-5p,gga-miR-29b-2-5p,gga-miR-6710-3p,gga-miR-1756b,gga-let-7a-2-3p,gga-miR-1656,gga-miR-1647,gga-miR-1651-3p,gga-miR-6548-5p,gga-miR-199-5p,gga-miR-7472-5p,gga-miR-16c-5p,gga-miR-125b-5p,gga-miR-1635,gga-miR-6547-3p,gga-miR-1306-5p,gga-…	PIK3R6	Phosphoinositide 3-kinase regulatory subunit 5/6
ENSGALG00000001231	gga-miR-29b-3p,gga-miR-34a-3p,gga-miR-1635,gga-miR-1454,gga-miR-6550-3p,gga-miR-15c-3p,gga-miR-1653,gga-miR-7472-5p,gga-miR-16c-5p,gga-miR-146b-5p,gga-miR-6548-5p,gga-miR-1651-3p,gga-miR-1656,gga-miR-1774,gga-miR-183,gga-miR-130b-3p,gga-miR-18b-3p,novel_117,gga-miR-33-5p,gga-miR-19b-3p,novel_85,gga-miR-1724,gga-miR-1649-5p,gga-miR-7469-5p,gga-miR-1769-3p,gga-miR-3531-5p,gga-miR-455-3p,gga-miR-7,g…	SAMHD1	HD/PDEase domain||Sterile alpha motif/pointed domain||HD domain
ENSGALG00000001233	novel_136,gga-miR-7472-5p	RHD	Ammonium transporter AmtB-like domain||Blood group Rhesus C/E/D polypeptide
ENSGALG00000001234	gga-miR-1778,gga-miR-551-3p,gga-miR-1647,gga-miR-1662,gga-miR-3531-5p,novel_130,gga-miR-34b-3p,gga-miR-6639-5p,novel_214,novel_213,gga-miR-204,gga-miR-7442-3p,gga-miR-6660-3p,gga-miR-1619,gga-miR-1453,gga-miR-2130,novel_207,gga-miR-6553-5p,gga-miR-499-3p,gga-miR-1724	CETP	Lipid-binding serum glycoprotein, C-terminal||Lipid-binding serum glycoprotein, N-terminal||Cholesteryl ester transfer||Bactericidal permeability-increasing protein, alpha/beta domain
ENSGALG00000001236	gga-miR-1782,gga-miR-146c-3p,gga-miR-3064-5p,gga-miR-27b-3p,gga-miR-1786,gga-miR-3533,gga-miR-24-5p,gga-miR-146b-3p,gga-miR-6651-5p,gga-miR-221-5p,gga-miR-148a-5p,gga-miR-6590-3p,gga-miR-6565-3p,gga-miR-128-3p,gga-miR-15b-3p,gga-miR-6660-3p,gga-miR-1684a-5p,gga-miR-1710,gga-miR-499-5p,gga-miR-187-5p,gga-miR-19b-5p,gga-miR-1626-5p,gga-miR-460a-5p,gga-miR-365-3p,novel_138,gga-miR-6699-5p,gga-miR-16…	ZBTB26	BTB/POZ||BTB/POZ-like||Zinc finger, C2H2||Zinc finger, C2H2-like||BTB/POZ fold
ENSGALG00000001238	gga-miR-1625-5p,gga-miR-103-3p,gga-miR-32-5p,gga-miR-6557-3p,gga-miR-1635,gga-miR-1467-5p,novel_130,gga-miR-222b-5p,gga-miR-551-5p,gga-miR-218-5p,gga-miR-92-3p,gga-miR-107-3p,gga-miR-1668-3p,gga-miR-1727,novel_207,gga-miR-449c-3p,gga-miR-137-3p	STX8	Target SNARE coiled-coil domain
ENSGALG00000001240	gga-miR-2954,gga-miR-551-5p,gga-miR-383-3p,gga-miR-9-5p,gga-miR-1453,gga-miR-6568-3p,gga-miR-1747-5p,gga-miR-181b-1-3p,gga-miR-1a-3p,gga-miR-16-2-3p,gga-miR-146a-3p,gga-miR-215-3p,gga-miR-1649-5p,gga-miR-1724,gga-miR-155,gga-miR-6553-5p,gga-miR-6685-5p,novel_117,gga-miR-130b-5p,gga-miR-6669-3p,gga-miR-1647,gga-miR-1618-3p,gga-miR-1774,gga-miR-6550-3p,gga-miR-3594-3p,gga-miR-7445-3p,gga-miR-1631,g…	SLC25A1	Mitochondrial carrier protein||Mitochondrial substrate/solute carrier||Mitochondrial carrier domain
ENSGALG00000001242	gga-miR-2954,gga-miR-29a-3p,gga-miR-1659,gga-miR-1453,gga-miR-181b-1-3p,gga-miR-1656,gga-miR-3594-3p,novel_153,gga-miR-29c-3p,gga-miR-1724,gga-miR-29b-3p,novel_130,gga-miR-1306-5p,gga-miR-6553-5p,gga-miR-1551-5p	-	Glycoside hydrolase family 3 C-terminal domain||Glycoside hydrolase, family 3, N-terminal||Glycoside hydrolase, superfamily
ENSGALG00000001245	gga-miR-7447-5p	SIRT6	Sirtuin family||DHS-like NAD/FAD-binding domain||Sirtuin family, catalytic core domain
ENSGALG00000001250	gga-miR-24-5p,gga-miR-456-3p,gga-miR-15b-5p,gga-miR-15a,gga-miR-3064-5p,gga-miR-365b-5p,gga-miR-3531-5p,gga-miR-1737,gga-miR-6639-5p,gga-miR-214,gga-miR-1b-3p,gga-miR-153-3p,gga-miR-204,gga-miR-1551-3p,novel_183,gga-miR-133a-5p,gga-miR-200b-3p,gga-miR-202-5p,gga-miR-1663-5p,gga-miR-1641,gga-miR-1795,gga-miR-1726,gga-miR-1727,gga-miR-130c-5p,gga-miR-100-3p,gga-miR-1626-3p,gga-miR-18a-3p,gga-miR-17…	APLP2	Proteinase inhibitor I2, Kunitz metazoa||Amyloidogenic glycoprotein, E2 domain||Amyloidogenic glycoprotein||Amyloidogenic glycoprotein, heparin-binding||Amyloidogenic glycoprotein, copper-binding||Beta-amyloid precursor protein C-terminal||Amyloidogenic glycoprotein, extracellular
ENSGALG00000001253	gga-miR-6552-3p,gga-miR-219b,gga-miR-24-3p,gga-miR-449c-3p,gga-miR-1727,gga-miR-3525,gga-miR-1782,novel_178,gga-miR-16-2-3p,novel_133,gga-miR-187-5p	RC3H2	Zinc finger, RING-type||Zinc finger, CCCH-type
ENSGALG00000001255	gga-miR-1644,gga-miR-1649-3p,gga-miR-1648-5p,gga-miR-3523,gga-miR-148a-3p,gga-miR-1397-5p,gga-miR-107-3p,gga-miR-18a-3p,gga-miR-1626-3p,gga-miR-1560-3p,novel_183,gga-miR-1556,gga-miR-6659-3p,novel_178,gga-miR-7442-3p,gga-miR-6615-3p,gga-miR-1754-5p,gga-miR-1684a-5p,gga-miR-6542-3p,gga-miR-6649-3p,gga-miR-222b-5p,gga-miR-1737,gga-miR-187-3p,gga-miR-455-3p,gga-miR-214,gga-miR-6639-5p,novel_214,gga-…	ARHGEF37	Variant SH3 domain||SH3 domain||Dbl homology (DH) domain||BAR domain
ENSGALG00000001261	gga-miR-365-2-5p,gga-miR-1649-5p,gga-miR-19b-3p,gga-miR-6643-5p,gga-miR-383-3p,gga-miR-6568-3p,gga-miR-6546-5p,gga-miR-6586-5p,gga-miR-1684a-3p,gga-miR-6550-3p,gga-miR-1731-5p,gga-miR-1653,gga-miR-16c-5p,gga-miR-30c-1-3p,gga-miR-6548-5p,gga-miR-206,gga-miR-1306-5p,gga-miR-6547-3p,gga-miR-1597-5p,gga-miR-1756b,gga-miR-1647,gga-miR-1774,gga-miR-107-3p,gga-miR-18a-3p,gga-miR-144-5p,gga-miR-200a-3p,g…	CFAP52	WD40-repeat-containing domain||WD40 repeat
ENSGALG00000001262	gga-miR-1737,gga-miR-221-3p,gga-miR-455-3p,gga-miR-135a-5p,gga-miR-30e-5p,gga-miR-31-5p,gga-miR-146a-5p,gga-miR-17-3p,gga-miR-1663-3p,novel_213,gga-miR-6631-5p,gga-miR-2131-5p,gga-miR-6516-5p,gga-miR-30c-5p,gga-miR-458a-3p,gga-miR-137-3p,gga-miR-7447-5p,novel_109,gga-miR-1668-3p,gga-miR-1626-3p,gga-miR-1560-3p,gga-miR-222b-3p,novel_183,gga-miR-30b-5p,gga-miR-1781-3p,gga-miR-19b-5p,gga-miR-460a-5p…	CLIC4	Intracellular chloride channel||Thioredoxin-like fold||Glutathione S-transferase, C-terminal-like
ENSGALG00000001264	gga-miR-6649-3p,gga-miR-106-5p,gga-miR-1641,gga-miR-1684a-5p,gga-miR-1754-5p,gga-miR-6659-3p,novel_178,novel_183,gga-miR-107-3p,gga-miR-137-3p,gga-miR-146c-3p,gga-miR-1786,gga-miR-301a-3p,gga-miR-34a-5p,gga-miR-219b,gga-miR-1703-5p,gga-miR-6639-5p,gga-miR-214,gga-miR-1737,gga-miR-216a,gga-miR-6643-5p,gga-miR-9-5p,gga-miR-6599-3p,gga-miR-19b-3p,gga-miR-193a-3p,gga-miR-130b-5p,novel_117,gga-miR-183…	PLXNA2	Plexin||Sema domain||Plexin-like fold||Immunoglobulin E-set||Rho GTPase activation protein||IPT domain||Plexin, cytoplasmic RasGAP domain
ENSGALG00000001267	gga-miR-138-5p,gga-miR-1453,gga-miR-30b-3p,gga-miR-7449-3p,gga-miR-3539,gga-miR-1644,gga-miR-15c-5p,gga-miR-1648-5p,gga-miR-1659,gga-miR-34b-5p,gga-miR-15a,gga-miR-6662-3p,gga-miR-15b-5p,gga-miR-16c-5p,gga-miR-7472-5p,gga-miR-214,gga-miR-92-5p,gga-miR-3530-3p,gga-miR-1635,gga-miR-16-5p	MAP2K2	Serine/threonine/dual specificity protein kinase, catalytic domain||Protein kinase-like domain||Protein kinase domain||Serine-threonine/tyrosine-protein kinase catalytic domain||Tyrosine-protein kinase, catalytic domain
ENSGALG00000001276	gga-miR-1774,gga-miR-3531-5p,gga-miR-187-3p	HOXB9	Hox9, N-terminal activation domain
ENSGALG00000001278	gga-miR-365-3p,gga-miR-460a-5p,gga-miR-499-5p,gga-miR-1710,gga-miR-17-5p,gga-miR-6660-3p,gga-miR-193b-3p,gga-miR-1781-5p,gga-miR-7449-3p,gga-miR-133b,gga-miR-1803,gga-miR-6675-3p,gga-miR-133a-3p,gga-miR-7447-5p,gga-miR-1727,gga-miR-218-5p,gga-miR-1306-3p,gga-miR-456-3p,gga-miR-1585,gga-miR-2131-5p,gga-miR-20a-5p,gga-miR-7451-3p,novel_130,gga-miR-135a-5p,gga-miR-6663-5p,gga-miR-148a-5p,gga-miR-30e…	PRDM10	Zinc finger, C2H2||Zinc finger, C2H2-like||SET domain
ENSGALG00000001279	gga-miR-6565-3p,gga-miR-7472-5p,gga-miR-6710-3p,gga-miR-1737,gga-miR-3531-5p,gga-miR-1710,gga-miR-26a-5p,gga-miR-6649-3p,gga-miR-6651-5p,gga-miR-1674,gga-miR-1626-5p	ZNF652	Zinc finger, C2H2-like||Zinc finger, C2H2
ENSGALG00000001281	gga-miR-455-3p,gga-miR-1590,gga-miR-30e-5p,gga-miR-6631-5p,gga-miR-30c-5p,gga-miR-20a-5p,gga-miR-1727,gga-miR-3539,gga-miR-153-3p,gga-miR-30b-5p,gga-miR-106-5p,gga-miR-1728-3p,gga-miR-1710,gga-miR-17-5p,gga-miR-1580,gga-miR-30c-1-3p,gga-miR-1653,gga-miR-1778,gga-miR-217-5p,gga-miR-20b-5p,gga-miR-18b-3p,gga-miR-449c-3p,gga-miR-24-3p,gga-miR-6656-5p,gga-miR-1649-5p,gga-miR-1724,gga-miR-1677-3p,nove…	PHOSPHO1	HAD-superfamily hydrolase, subfamily IB, PSPase-like||HAD-like domain||Pyridoxal phosphate phosphatase-related||Phosphatase PHOSPHO-type
ENSGALG00000001282	gga-miR-215-3p,gga-miR-1604,gga-miR-1724,gga-miR-30a-3p,gga-miR-205a,gga-miR-107-5p,gga-miR-203a,gga-miR-3539,gga-miR-458a-3p,gga-miR-126-5p,gga-miR-106-3p,novel_120,gga-miR-181b-1-3p,gga-miR-103-2-5p,gga-miR-205b,gga-miR-17-3p,gga-miR-133c-5p,novel_213,gga-miR-1731-5p,gga-miR-15c-3p,gga-miR-148a-5p,gga-miR-1653,gga-miR-101-2-5p,gga-miR-3607-5p,gga-miR-1737,gga-miR-1664-3p,gga-miR-3533,gga-miR-14…	GABRD	Gamma-aminobutyric-acid A receptor delta subunit||Neurotransmitter-gated ion-channel transmembrane domain||Neurotransmitter-gated ion-channel ligand-binding||Gamma-aminobutyric acid A receptor/Glycine receptor alpha||Neurotransmitter-gated ion-channel
ENSGALG00000001283	gga-miR-6696-3p,gga-miR-1329-5p,gga-miR-18b-3p,gga-miR-7451-3p,gga-miR-23b-5p,gga-miR-1756b,gga-miR-1559-3p,gga-miR-128-3p,gga-miR-3530-5p,gga-miR-199-3p,gga-miR-6590-3p,gga-miR-140-5p,gga-miR-17-3p,gga-miR-26a-3p,gga-miR-133c-5p,gga-miR-199-5p,gga-miR-1467-3p,gga-miR-7469-5p,gga-miR-1556,gga-miR-21-3p,gga-miR-7442-3p,gga-miR-1684a-5p,gga-miR-106-3p,gga-miR-3539,gga-miR-1460,novel_109,gga-miR-18a…	SRRM1	PWI domain
ENSGALG00000001287	gga-miR-6548-3p,gga-miR-1724	ABI3	Variant SH3 domain||Abl-interactor, homeo-domain homologous domain||SH3 domain
ENSGALG00000001289	gga-miR-1626-3p,gga-miR-107-3p,novel_138,gga-miR-18a-3p,gga-miR-222b-3p,gga-miR-1604,gga-miR-1649-3p,gga-miR-1690-5p,gga-miR-458a-3p,gga-miR-1397-5p,gga-miR-1754-5p,gga-miR-1684a-5p,gga-miR-6649-3p,gga-miR-1556,gga-miR-7460-3p,gga-miR-6685-3p,gga-miR-214,novel_213,gga-miR-221-5p,gga-miR-221-3p,gga-miR-1467-5p,gga-miR-7451-3p,gga-miR-18a-5p,gga-miR-1782,gga-miR-1684b-3p,gga-miR-6651-5p,gga-miR-103…	SHC2	PTB/PI domain||Phosphotyrosine interaction domain, Shc-like||SH2 domain
ENSGALG00000001293	gga-miR-1778,gga-miR-1656,gga-miR-23b-3p,gga-miR-26a-5p,gga-miR-6547-3p,gga-miR-181b-5p,gga-miR-3594-3p,gga-miR-125b-5p,gga-miR-1653,gga-miR-7472-5p,gga-miR-30c-1-3p,gga-miR-6645-5p,gga-miR-6568-3p,gga-miR-30b-3p,gga-miR-551-5p,gga-miR-6615-5p,gga-miR-449a,gga-miR-383-3p,gga-miR-30e-3p,gga-miR-181a-5p,gga-miR-6553-5p,gga-miR-365-2-5p,gga-miR-140-3p,gga-miR-146a-3p,gga-miR-1649-5p,gga-miR-1724,gga…	IGF2BP1	K Homology domain||K Homology domain, type 1||RNA recognition motif domain
ENSGALG00000001295	gga-miR-6685-5p,gga-miR-6615-3p,gga-miR-1684a-5p,gga-miR-383-5p,gga-miR-383-3p,gga-miR-202-5p,gga-miR-1647,gga-miR-490-3p,gga-miR-6685-3p,gga-miR-460a-3p,gga-miR-460b-3p,gga-miR-3064-3p,gga-miR-2130,gga-miR-148a-3p	SCLY	Pyridoxal phosphate-dependent transferase||Aminotransferase class V domain||Cysteine desulfurase, NifS
ENSGALG00000001298	gga-miR-490-3p,gga-miR-222b-5p,gga-miR-24-3p,gga-miR-1619,gga-miR-383-3p	RFC2	AAA+ ATPase domain||P-loop containing nucleoside triphosphate hydrolase||DNA polymerase III, clamp loader complex, gamma/delta/delta subunit, C-terminal||ATPase, AAA-type, core||Replication factor C, C-terminal domain||(+) RNA virus helicase core domain
ENSGALG00000001301	gga-miR-20a-3p,gga-miR-130c-5p,gga-miR-1663-5p,gga-miR-6701-3p,gga-miR-6615-3p,gga-miR-1556,gga-miR-7460-3p,gga-miR-1663-3p,gga-miR-6565-3p,gga-miR-181b-2-3p,gga-miR-22-3p,gga-miR-3064-3p,gga-miR-1659,gga-miR-18a-5p,gga-miR-1329-5p,gga-miR-6656-5p,gga-miR-146a-3p,gga-miR-203a,gga-miR-181a-5p,gga-miR-1685-3p,gga-miR-1453,gga-miR-383-3p,gga-miR-181b-1-3p,gga-miR-194,gga-miR-458b-5p,gga-miR-6548-5p,…	CLTCL1	Clathrin, heavy chain, propeller repeat||Clathrin, heavy chain, propeller, N-terminal||Armadillo-type fold||Clathrin, heavy chain/VPS, 7-fold repeat||Clathrin, heavy chain||Clathrin, heavy chain, linker, core motif
ENSGALG00000001305	gga-miR-146c-5p,gga-miR-29a-3p,gga-miR-1778,gga-miR-1647,gga-miR-146b-5p,gga-miR-138-2-3p,gga-miR-1580,gga-miR-29b-3p,gga-miR-6643-5p,gga-miR-1559-5p,gga-miR-216a,gga-miR-92-3p,gga-miR-1677-3p,gga-miR-1649-5p,gga-miR-32-5p,gga-miR-301a-5p,gga-miR-2131-5p,gga-miR-146a-5p,novel_214,gga-miR-1703-5p,novel_217,gga-miR-214,gga-miR-29c-3p,gga-miR-17-3p,gga-miR-128-3p,gga-miR-3064-3p,gga-miR-1728-3p,gga-…	LAT2	-
ENSGALG00000001306	gga-miR-1684a-5p,novel_120,gga-miR-1728-3p,gga-miR-21-3p,novel_183,gga-miR-130c-3p,gga-miR-200b-3p,gga-miR-1560-3p,gga-miR-18a-3p,gga-miR-1626-3p,gga-miR-148a-3p,gga-miR-20b-3p,gga-miR-458a-3p,gga-miR-429-3p,gga-miR-1662,gga-miR-18a-5p,gga-miR-15b-5p,gga-miR-1329-5p,gga-miR-6662-3p,gga-miR-301a-3p,gga-miR-219b,novel_213,gga-miR-214,gga-miR-6639-5p,gga-miR-30e-3p,gga-miR-383-3p,gga-miR-181b-1-3p,g…	NFRKB	-
ENSGALG00000001309	gga-miR-6639-5p,gga-miR-1623,gga-miR-219b	SNF8	ESCRT-2 complex, Snf8||EAP30
ENSGALG00000001312	gga-miR-106-3p,gga-miR-1451-5p,gga-miR-7473-5p,gga-miR-1781-5p,gga-miR-204,gga-miR-460a-5p,gga-miR-218-5p,gga-miR-1672,gga-miR-6699-5p,gga-miR-6675-3p,gga-miR-1659,gga-miR-6548-3p,gga-miR-140-5p,gga-miR-7438-5p,gga-miR-30e-5p,gga-miR-6663-5p,gga-miR-17-3p,gga-miR-365b-5p,gga-miR-6544-5p,gga-miR-30d,gga-miR-1712-3p,gga-miR-223,gga-miR-101-3p,gga-miR-1771,gga-miR-1685-3p,gga-miR-1655-5p,gga-miR-174…	SNAP29	Target SNARE coiled-coil domain
ENSGALG00000001315	gga-miR-2954,gga-miR-6582-3p,gga-miR-1572,gga-miR-6639-5p,gga-miR-7438-5p,gga-miR-199-5p,gga-miR-1769-3p,gga-miR-3064-3p	UBE2Z	Ubiquitin-conjugating enzyme/RWD-like||Ubiquitin-conjugating enzyme, E2
ENSGALG00000001317	gga-miR-101-3p,gga-miR-205b,gga-miR-1776,gga-miR-194,novel_227,novel_153,gga-miR-301b-5p,gga-miR-24-3p,gga-let-7b,gga-miR-449c-3p,gga-miR-22-5p,gga-miR-23b-3p,gga-miR-29a-3p,gga-let-7f-5p,gga-let-7g-5p,gga-miR-1756b,gga-miR-1656,gga-miR-1729-3p,gga-miR-15c-3p,gga-let-7k-5p,gga-miR-3530-5p,gga-miR-1451-3p,gga-miR-29b-3p,gga-miR-1306-5p,gga-miR-1795,gga-miR-1710,gga-miR-6649-3p,gga-miR-6559-3p,gga-…	-	Major facilitator superfamily domain, general substrate transporter||Major facilitator superfamily||Tetracycline resistance protein, TetA/multidrug resistance protein MdtG||Major facilitator superfamily domain
ENSGALG00000001318	gga-miR-456-3p,gga-miR-15a,gga-miR-6631-5p,novel_131,gga-miR-454-3p,gga-miR-1708,gga-miR-7438-5p,gga-miR-30e-5p,gga-miR-460a-5p,gga-miR-204,gga-miR-6699-5p,gga-miR-6675-3p,gga-miR-1727,gga-miR-1604,gga-miR-301b-3p,gga-miR-1618-3p,gga-miR-6669-3p,gga-miR-1720-3p,gga-miR-2129,novel_208,gga-miR-1456-5p,gga-miR-1655-5p,gga-miR-1771,gga-miR-1453,gga-miR-30d,gga-miR-6615-5p,gga-miR-6553-5p,gga-miR-6559…	CSK	Serine/threonine/dual specificity protein kinase, catalytic domain||Protein kinase-like domain||SH2 domain||Variant SH3 domain||Tyrosine-protein kinase, catalytic domain||Serine-threonine/tyrosine-protein kinase catalytic domain||Protein kinase domain||SH3 domain
ENSGALG00000001319	gga-miR-6565-3p,gga-miR-6575-5p,gga-miR-22-3p,gga-miR-135a-5p,gga-miR-1769-3p,gga-miR-3064-3p,gga-miR-365-1-5p,gga-miR-20a-5p,gga-miR-3533,gga-miR-2131-5p,gga-miR-15b-5p,gga-miR-15a,gga-miR-1727,gga-miR-148a-3p,gga-miR-1460,gga-miR-1803,gga-miR-489-5p,gga-miR-6649-3p,gga-miR-1795,gga-miR-17-5p,gga-miR-106-5p,gga-miR-15c-3p,gga-miR-16c-5p,gga-miR-7472-5p,gga-miR-16-5p,gga-miR-20b-5p,gga-miR-6685-5…	CAMK1G	Tyrosine-protein kinase, catalytic domain||Serine-threonine/tyrosine-protein kinase catalytic domain||Protein kinase domain||Serine/threonine/dual specificity protein kinase, catalytic domain||Protein kinase-like domain
ENSGALG00000001320	gga-miR-135a-5p	CYP1A1	Cytochrome P450||Cytochrome P450, E-class, group I||Cytochrome P450, E-class, group I, CYP1||Cytochrome P450, E-class, group IV
ENSGALG00000001328	gga-miR-1397-5p,gga-miR-19b-3p,gga-miR-22-5p,gga-miR-3539,gga-miR-1649-5p,gga-miR-6565-5p,gga-miR-19a-3p,gga-miR-140-3p,novel_227,gga-miR-1456-5p,gga-miR-1710,gga-miR-1684a-5p,gga-miR-1795,gga-miR-6547-3p,novel_130,gga-miR-29b-3p,gga-miR-222b-5p,gga-miR-29c-3p,gga-miR-199-5p,gga-miR-6639-5p,gga-miR-1731-5p,gga-miR-148a-5p,gga-miR-24-5p,gga-miR-3533,gga-miR-1778,gga-miR-1452,gga-miR-29a-3p	BSG	Immunoglobulin-like domain||Immunoglobulin V-set domain||Immunoglobulin subtype||Immunoglobulin I-set||Immunoglobulin||Immunoglobulin subtype 2
ENSGALG00000001331	gga-miR-551-5p,gga-miR-449a,gga-let-7c-5p,novel_208,gga-miR-34c-5p,gga-let-7b,gga-miR-27b-5p,gga-miR-3539,gga-miR-2128,gga-miR-1690-5p,gga-miR-7449-3p,gga-miR-10a-3p,gga-miR-6553-5p,gga-miR-27b-3p,gga-let-7i,gga-let-7f-5p,gga-let-7g-5p,gga-miR-34b-5p,gga-let-7a-5p,gga-let-7d,gga-miR-92-5p,gga-miR-1653,gga-miR-6565-3p,gga-let-7k-5p,gga-miR-34a-5p,gga-miR-3530-3p,gga-miR-1635,gga-miR-449b-5p	ST14	Low-density lipoprotein (LDL) receptor class A repeat||Peptidase S1A, matripase||Peptidase S1||SEA domain||CUB domain||Peptidase S1A, chymotrypsin-type||Trypsin-like cysteine/serine peptidase domain
ENSGALG00000001332	gga-miR-1677-5p,gga-miR-217-5p,gga-miR-222a,gga-miR-29a-3p,gga-miR-1559-3p,gga-miR-26a-5p,gga-miR-1580,gga-miR-181b-5p,gga-miR-144-3p,gga-miR-3594-3p,gga-miR-1631,gga-miR-194,gga-miR-6544-5p,gga-miR-30d,gga-miR-101-3p,gga-miR-181a-5p,gga-miR-138-1-3p,gga-miR-1677-3p,gga-miR-30a-3p,gga-miR-146a-3p,gga-miR-499-3p,gga-miR-27b-3p,gga-miR-7451-3p,gga-miR-1782,gga-miR-6590-5p,gga-miR-221-3p,gga-miR-30e…	RBL1	Retinoblastoma-associated protein, B-box||Cyclin-like||Retinoblastoma-associated protein, A-box||Retinoblastoma-associated protein, N-terminal||Retinoblastoma-associated protein, C-terminal
ENSGALG00000001333	gga-miR-7442-3p,novel_122,gga-miR-1556,novel_183,gga-miR-133a-5p,gga-miR-3525,gga-miR-1451-5p,gga-miR-122-5p,gga-miR-34c-5p,gga-miR-218-5p,gga-miR-1626-3p,gga-miR-205a,gga-miR-456-3p,gga-miR-1585,gga-miR-1659,gga-miR-7451-3p,gga-miR-135a-5p,gga-miR-449b-5p,gga-miR-128-3p,gga-miR-34a-5p,gga-miR-133c-5p,gga-miR-6663-5p,gga-miR-6565-3p,gga-miR-1747-5p,gga-miR-205b,gga-miR-449a,gga-miR-138-1-3p,gga-m…	MRRF	Ribosome recycling factor domain
ENSGALG00000001334	gga-miR-1782,gga-miR-3064-5p,gga-miR-2131-5p,gga-miR-200b-5p,gga-miR-1329-5p,gga-miR-7438-5p,gga-miR-6639-5p,gga-miR-3531-5p,gga-miR-365-1-5p,gga-miR-184-5p,gga-miR-7473-5p,gga-miR-187-5p,gga-miR-153-3p,novel_183,gga-miR-6565-5p,gga-miR-200a-3p,gga-miR-18a-3p,gga-miR-6649-5p,gga-miR-218-5p,gga-miR-133a-3p,gga-miR-3539,gga-miR-133b,novel_117,gga-miR-18b-3p,gga-miR-1744-3p,gga-miR-142-5p,gga-miR-14…	GNB1	G-protein beta WD-40 repeat||WD40 repeat||WD40-repeat-containing domain||Guanine nucleotide-binding protein, beta subunit||G-protein, beta subunit
ENSGALG00000001335	gga-miR-6590-3p,gga-miR-148a-5p,gga-miR-6639-5p,gga-miR-6565-3p,gga-miR-221-5p,gga-miR-2131-3p,gga-miR-17-3p,gga-miR-34a-5p,gga-miR-1737,gga-miR-1756a,gga-miR-1467-5p,gga-miR-449b-5p,gga-miR-1769-5p,gga-miR-27b-3p,gga-miR-6590-5p,novel_131,gga-miR-456-3p,novel_109,gga-miR-193b-5p,gga-miR-218-5p,gga-miR-1626-3p,gga-miR-34c-5p,gga-miR-200a-3p,gga-miR-1803,gga-miR-1727,gga-miR-1684a-5p,gga-miR-106-3…	FAM18B1	Protein of unknown function DUF846, eukaryotic
ENSGALG00000001337	gga-miR-183,gga-miR-1786,gga-miR-6631-5p,gga-miR-2188-5p,gga-miR-3532-3p,gga-miR-21-5p,gga-miR-1559-3p,gga-miR-1597-5p,gga-miR-3531-5p,novel_213,novel_214,gga-miR-6639-5p,gga-miR-7472-5p,gga-miR-1454,gga-miR-148a-5p,novel_178,gga-miR-1626-5p,novel_227,gga-miR-1747-5p,gga-miR-205b,gga-miR-1467-3p,gga-miR-1453,gga-miR-138-1-3p,gga-miR-205a	EDC3	FDF domain||YjeF N-terminal domain
ENSGALG00000001341	gga-miR-16-5p,gga-miR-15c-5p,gga-miR-15b-5p,gga-miR-15a,gga-miR-144-5p,gga-miR-16c-5p,gga-miR-6553-3p	ZBTB44	BTB/POZ fold||BTB/POZ-like||BTB/POZ||Zinc finger, C2H2-like||Zinc finger, C2H2
ENSGALG00000001348	gga-miR-365b-5p,gga-miR-7,gga-miR-6699-5p,gga-miR-15c-3p,gga-miR-7b,gga-miR-7465-3p,gga-miR-218-5p,gga-miR-30c-1-3p,gga-miR-1551-3p,gga-miR-1453	TEKT3	Tektin
ENSGALG00000001350	gga-miR-130b-3p,gga-let-7a-2-3p,gga-miR-1756b,gga-miR-193a-3p,gga-miR-1774,gga-miR-183,gga-miR-1653,gga-miR-383-3p,gga-miR-1619,gga-miR-190a-3p,gga-miR-6586-5p,gga-let-7c-3p,gga-miR-33-5p,gga-miR-19b-3p,gga-miR-18a-5p,gga-miR-301a-3p,gga-miR-1786,gga-miR-200b-5p,gga-miR-6590-3p,gga-miR-214,gga-miR-1595-5p,gga-miR-6639-5p,gga-miR-219b,novel_213,gga-miR-1737,gga-miR-222b-5p,gga-miR-22-3p,gga-miR-10…	RSPRY1	Armadillo-type fold||Zinc finger, RING-type||SPRY domain||Concanavalin A-like lectin/glucanases superfamily||B30.2/SPRY domain
ENSGALG00000001352	gga-miR-7460-3p,gga-miR-181b-1-3p,novel_120,gga-miR-1625-5p,gga-miR-106-3p,gga-miR-1782,gga-miR-148a-3p,gga-miR-2129,gga-miR-6663-5p,gga-miR-1668-3p,gga-miR-17-3p	MORN5	MORN motif
ENSGALG00000001362	gga-miR-128-3p,gga-miR-1778,gga-miR-27b-3p,gga-miR-6565-3p,gga-miR-218-5p,gga-let-7a-2-3p,gga-let-7c-3p	CLK3	Serine-threonine/tyrosine-protein kinase catalytic domain||Protein kinase domain||Tyrosine-protein kinase, catalytic domain||Serine/threonine/dual specificity protein kinase, catalytic domain||Protein kinase-like domain
ENSGALG00000001363	novel_178,gga-miR-7442-3p,gga-miR-6659-3p,gga-miR-106-3p,gga-miR-1684a-5p,gga-miR-29b-1-5p,gga-miR-1781-5p,gga-miR-1644,gga-miR-6582-5p,gga-miR-107-5p,gga-miR-218-5p,gga-miR-7b,gga-miR-107-3p,gga-miR-193b-5p,gga-miR-15a,gga-miR-103-3p,gga-miR-24-5p,gga-miR-15b-5p,gga-miR-7451-3p,gga-miR-1662,novel_131,gga-miR-6575-5p,gga-miR-7,gga-miR-1467-5p,gga-miR-6565-3p,novel_214,gga-miR-29c-3p,novel_213,gga…	MYBBP1A	Armadillo-type fold||DNA polymerase V
ENSGALG00000001366	gga-miR-6590-5p,gga-miR-3532-3p,gga-miR-1774,gga-miR-1778,gga-miR-17-3p,gga-miR-92-5p,gga-miR-214,gga-miR-125b-3p,gga-miR-7,gga-miR-6547-3p,gga-miR-6623-3p,novel_130,gga-miR-1781-5p,gga-miR-202-5p,gga-miR-6615-5p,gga-miR-6615-3p,gga-miR-106-3p,gga-miR-383-3p,gga-miR-181b-1-3p,gga-miR-6582-3p,gga-miR-1655-5p,gga-miR-7b,novel_85,gga-miR-216b,gga-miR-140-3p,gga-miR-219a,gga-miR-33-3p,gga-miR-1726,gg…	CASP9	CARD domain||Peptidase C14, caspase domain||Peptidase C14, ICE, catalytic subunit p20||Peptidase C14, caspase non-catalytic subunit p10||Death-like domain||Peptidase C14A, caspase precursor p45, core||Caspase, interleukin-1 beta convertase-type
ENSGALG00000001373	gga-miR-6548-3p,gga-miR-223,gga-miR-1685-5p,gga-miR-214	TRAF3IP3	-
ENSGALG00000001374	gga-miR-3525,gga-miR-184-5p,gga-miR-1684a-5p,gga-miR-7442-3p,gga-miR-204,gga-miR-200b-3p,gga-miR-130c-3p,gga-miR-218-5p,gga-miR-107-3p,gga-miR-18a-3p,gga-miR-133a-3p,gga-miR-1727,gga-miR-148a-3p,gga-miR-133b,gga-miR-130c-5p,gga-miR-34b-5p,gga-miR-429-3p,gga-miR-6543-3p,gga-miR-23b-5p,gga-miR-1329-5p,gga-miR-103-3p,novel_209,gga-miR-301a-3p,gga-miR-6639-5p,gga-miR-148a-5p,gga-miR-455-3p,gga-miR-14…	SLC35E2B	UAA transporter||Triose-phosphate transporter domain||Drug/metabolite transporter
ENSGALG00000001375	gga-miR-1663-3p,gga-miR-6639-5p,gga-miR-1703-5p,gga-miR-214,gga-miR-6575-5p,gga-miR-187-3p,novel_130,gga-miR-1737,gga-miR-1769-3p,gga-miR-1782,gga-miR-7451-3p,gga-miR-3533,gga-miR-142-3p,gga-miR-122-5p,gga-miR-218-5p,gga-miR-1668-3p,gga-miR-6699-5p,gga-miR-6675-3p,novel_143,gga-miR-6649-3p,gga-miR-15b-3p,gga-miR-1728-3p,gga-miR-1710,gga-miR-1684a-5p,gga-miR-460a-5p,gga-miR-6582-3p,gga-miR-204,gga…	COX10	UbiA prenyltransferase family||Protohaem IX farnesyltransferase, mitochondria||Protohaem IX farnesyltransferase
ENSGALG00000001377	gga-miR-125b-5p,gga-miR-6550-3p,gga-miR-3594-3p,gga-miR-16c-5p,gga-miR-16-5p,gga-miR-1306-5p,gga-miR-144-3p,gga-miR-29a-5p,gga-miR-6669-3p,gga-miR-200a-5p,gga-miR-217-5p,gga-miR-1647,novel_225,gga-miR-6553-5p,gga-miR-15c-5p,gga-miR-1551-5p,gga-miR-449c-3p,gga-miR-101-3p,gga-miR-489-3p,gga-miR-6643-5p,gga-miR-455-3p,gga-miR-1662,novel_131,gga-miR-3064-5p,gga-miR-34b-5p,gga-miR-2131-5p,gga-miR-15b-…	POLRMT	DNA-directed RNA polymerase, phage-type
ENSGALG00000001386	gga-miR-6631-5p,gga-miR-1778,gga-miR-6669-3p,gga-miR-130b-5p,gga-miR-6590-5p,gga-miR-1684b-3p,gga-miR-1782,gga-miR-3064-3p,gga-miR-133c-5p,gga-miR-7442-3p,gga-miR-1684a-3p,gga-miR-490-3p,gga-miR-1663-5p,gga-miR-3531-3p,gga-miR-2128,gga-miR-1460,gga-miR-6553-5p,gga-miR-203a,gga-miR-138-1-3p,gga-miR-148a-3p,gga-miR-181a-5p,gga-let-7g-3p,gga-miR-1560-3p,gga-miR-144-5p	PI4KA	Phosphoinositide 3-kinase, accessory (PIK) domain||Antifreeze protein, type I||Armadillo-type fold||Protein kinase-like domain||Phosphatidylinositol 3-/4-kinase, catalytic domain
ENSGALG00000001389	gga-miR-6651-5p,gga-miR-6669-3p,gga-miR-23b-3p,gga-miR-29a-3p,gga-miR-29a-5p,gga-miR-21-5p,gga-miR-222b-5p,gga-miR-29b-3p,gga-miR-140-5p,gga-miR-7438-5p,gga-miR-29c-3p,gga-miR-153-3p,novel_120,gga-miR-138-5p,gga-miR-1663-5p,gga-miR-1803,gga-miR-1649-5p,gga-miR-24-3p,gga-miR-1560-3p	TTLL11	Tubulin-tyrosine ligase/Tubulin polyglutamylase
ENSGALG00000001391	gga-miR-1456-5p,gga-miR-130c-5p,gga-miR-130a-5p	PLLP	Marvel domain||Myelin and lymphocyte (MAL) protein
ENSGALG00000001392	gga-miR-499-3p,gga-miR-148a-5p,novel_120	MMP23B	Peptidase, metallopeptidase||Peptidase M10A||ShKT domain||Peptidase M10, metallopeptidase||Immunoglobulin-like domain
ENSGALG00000001396	gga-miR-32-5p,gga-let-7f-3p,gga-let-7a-3p,gga-miR-106-3p,gga-miR-1710,gga-miR-1452,gga-miR-3530-5p,gga-miR-6590-3p,gga-miR-92-3p,gga-miR-17-3p,gga-miR-219b	SERPIND1	Serpin domain
ENSGALG00000001398	novel_138,gga-miR-3540,gga-miR-1727,gga-miR-204,gga-miR-133a-5p,gga-miR-460a-5p,gga-miR-19b-5p,gga-miR-1708,gga-miR-135a-5p,gga-miR-1467-5p,novel_131,gga-miR-1782,gga-miR-15a,gga-miR-6631-5p,gga-miR-1779,gga-miR-1723,gga-miR-456-3p,gga-miR-19a-3p,gga-miR-1623,gga-miR-449c-3p,gga-miR-2128,gga-miR-6553-5p,gga-miR-6615-5p,gga-miR-1453,gga-miR-1456-5p,gga-miR-205b,gga-miR-1655-5p,novel_227,gga-miR-15…	-	L-Aspartase-like||Zinc finger, RING-type||Zinc finger, FYVE/PHD-type||Protein of unknown function DUF3583||Zinc finger, B-box
ENSGALG00000001399	gga-miR-6639-5p,gga-miR-6565-3p,gga-miR-214,gga-miR-1737,gga-miR-222b-5p,gga-miR-22-3p,gga-miR-34b-5p,gga-miR-1626-3p,gga-miR-18a-3p,gga-miR-1560-3p,gga-miR-6552-5p,novel_143,gga-miR-1648-5p,novel_120,gga-miR-1728-3p,gga-miR-1795,gga-miR-1684a-5p,gga-miR-6649-3p,gga-miR-1467-3p,gga-miR-130c-3p,gga-miR-7442-3p,gga-miR-6659-3p,gga-miR-7472-5p,gga-miR-6550-3p,gga-miR-10a-5p,gga-miR-1664-3p,gga-miR-1…	RNF126	Zinc finger, C3HC4 RING-type||Zinc finger, RING-type
ENSGALG00000001403	gga-miR-16c-5p,gga-miR-15b-5p,gga-miR-15c-5p,gga-miR-16-5p,gga-miR-130c-5p,gga-miR-15a,gga-miR-130a-5p	HIC2	BTB/POZ fold||Zinc finger, C2H2||Zinc finger, C2H2-like||BTB/POZ||BTB/POZ-like
ENSGALG00000001409	gga-miR-1563,gga-miR-1626-3p,novel_109,gga-miR-107-5p,novel_143,gga-miR-202-5p,gga-miR-1781-5p,gga-miR-1728-3p,gga-miR-106-5p,gga-miR-17-5p,gga-miR-106-3p,gga-miR-1b-3p,gga-miR-1781-3p,gga-miR-200b-3p,gga-miR-2131-3p,gga-miR-17-3p,gga-miR-6565-3p,gga-miR-214,gga-miR-140-5p,gga-miR-3607-5p,gga-miR-1b-5p,gga-miR-22-3p,gga-miR-181a-3p,gga-miR-429-3p,gga-miR-20a-5p,gga-miR-6516-5p,gga-miR-1786,gga-mi…	IL12B	Interleukin-12 beta, central domain||Fibronectin, type III||Interleukin-12 beta||Immunoglobulin-like domain
ENSGALG00000001410	gga-miR-101-3p,gga-miR-3536,gga-miR-144-3p,gga-miR-1644	SPNS3	Major facilitator superfamily domain, general substrate transporter||Major facilitator superfamily||General substrate transporter||Organic anion transporter polypeptide OATP||Major facilitator superfamily domain
ENSGALG00000001412	gga-miR-1727,gga-miR-6701-3p,gga-miR-216c,gga-miR-17-5p,gga-miR-1710,novel_130,gga-miR-1590,gga-miR-1585,gga-miR-6516-5p,gga-miR-24-5p,gga-miR-456-3p,gga-miR-1779,gga-miR-15a,gga-miR-27b-3p,gga-miR-1659,gga-miR-23b-5p,gga-miR-20a-5p,gga-miR-15c-5p,gga-miR-6553-5p,novel_225,gga-miR-449c-3p,gga-miR-6656-5p,gga-miR-24-3p,gga-miR-499-3p,novel_153,gga-miR-140-3p,gga-miR-1655-5p,gga-miR-30b-3p,gga-miR-…	SEMA7A	Sema domain||Plexin||Plexin-like fold
ENSGALG00000001415	gga-miR-1668-3p,gga-miR-148a-3p,gga-miR-2128,gga-miR-15b-3p,gga-miR-30d,gga-miR-30a-5p,gga-miR-6660-3p,gga-miR-194,gga-miR-1747-5p,gga-miR-130c-3p,gga-miR-30b-5p,gga-miR-30e-5p,gga-miR-7438-5p,gga-miR-130a-3p,gga-miR-454-3p,gga-miR-128-3p,gga-miR-1662,gga-miR-30c-5p,gga-miR-1659,gga-miR-130b-3p,gga-miR-301b-3p,gga-miR-301a-5p,gga-miR-301a-3p	UBE2L3	Ubiquitin E2 variant, N-terminal||RWD domain||Ubiquitin-conjugating enzyme, E2||Ubiquitin-conjugating enzyme/RWD-like
ENSGALG00000001417	gga-miR-6599-3p,gga-miR-3538,gga-let-7b,gga-miR-1724,gga-miR-1649-5p,gga-miR-184-3p,gga-miR-489-3p,gga-miR-6643-5p,gga-miR-383-3p,gga-miR-7445-3p,gga-miR-7472-5p,gga-miR-1653,gga-miR-16c-5p,gga-miR-6547-3p,gga-miR-1664-3p,gga-miR-1656,gga-miR-1774,gga-miR-1651-3p,gga-miR-6552-5p,gga-miR-18a-3p,gga-miR-20b-3p,novel_143,gga-miR-1649-3p,gga-miR-6649-3p,gga-miR-1684a-5p,novel_183,gga-let-7c-5p,gga-mi…	CYP11A1	Cytochrome P450, B-class||Cytochrome P450||Cytochrome P450, E-class, group I||Cytochrome P450, mitochondrial||Cytochrome P450, E-class, group IV
ENSGALG00000001420	gga-miR-6615-5p,gga-miR-106-3p,gga-miR-6544-5p,gga-miR-7473-5p,gga-miR-383-3p,gga-miR-106-5p,gga-miR-17-5p,gga-miR-1434,gga-miR-1551-3p,gga-miR-1556,gga-miR-1672,gga-miR-1649-5p,gga-miR-7b,gga-miR-140-3p,gga-miR-1727,gga-miR-22-5p,gga-miR-6553-5p,novel_225,gga-miR-2128,novel_136,gga-miR-449c-3p,gga-miR-1416-3p,gga-miR-6543-3p,gga-miR-20b-5p,gga-miR-1744-3p,gga-miR-20a-5p,gga-miR-2131-5p,gga-miR-1…	RALGAPB	Rap GTPase activating protein domain
ENSGALG00000001422	gga-let-7g-5p,gga-miR-196-5p,gga-let-7i,gga-miR-1659,gga-let-7f-5p,gga-let-7d,gga-miR-301a-5p,gga-miR-15b-5p,gga-let-7a-5p,gga-miR-15a,gga-let-7k-5p,gga-miR-17-3p,gga-miR-140-5p,gga-miR-16c-5p,gga-miR-16-5p,gga-miR-455-3p,gga-miR-1737,gga-miR-216a,gga-miR-1663-5p,gga-miR-106-3p,gga-let-7c-5p,gga-miR-200a-3p,gga-let-7b,gga-miR-15c-5p,gga-miR-20b-3p,gga-miR-458a-3p	RRP9	G-protein beta WD-40 repeat||WD40-repeat-containing domain||WD40 repeat
ENSGALG00000001425	gga-miR-1655-5p,gga-miR-1781-3p,gga-miR-1656,novel_227,novel_178,gga-miR-29a-3p,gga-miR-1728-3p,gga-miR-6623-3p,gga-miR-29b-3p,gga-miR-1580,gga-miR-1626-3p,gga-miR-219b,gga-miR-460b-5p,gga-miR-29c-3p,gga-miR-6552-3p	SNX19	PX-associated, sorting nexin 13||Sorting nexin, C-terminal||Phox-associated domain||Phox homologous domain
ENSGALG00000001431	gga-miR-6615-3p,gga-miR-1684a-5p,gga-miR-1754-5p,gga-miR-383-3p,gga-miR-6649-3p,gga-miR-1655-5p,gga-miR-7460-3p,novel_208,gga-miR-6659-3p,gga-miR-1668-3p,gga-miR-301b-5p,gga-miR-107-3p,gga-miR-1649-5p,gga-miR-1724,gga-miR-2130,gga-miR-15c-5p,gga-miR-1625-5p,gga-miR-1651-3p,gga-miR-142-3p,gga-miR-15a,gga-miR-1585,gga-miR-103-3p,gga-miR-183,gga-miR-15b-5p,gga-miR-6565-3p,novel_214,gga-miR-16c-5p,gg…	GUCA1A	SPARC/Testican, calcium-binding domain||EF-hand domain
ENSGALG00000001435	gga-miR-7451-3p,gga-miR-1659,gga-miR-6543-3p,gga-miR-6590-5p,gga-miR-1717,gga-miR-99a-3p,gga-miR-6631-5p,gga-miR-32-5p,gga-miR-15a,gga-miR-2131-5p,gga-miR-103-3p,gga-miR-1329-5p,gga-miR-15b-5p,gga-miR-146a-5p,gga-miR-17-3p,gga-miR-1756a,gga-miR-6575-5p,gga-miR-1467-5p,gga-miR-1795,gga-miR-106-3p,gga-miR-1728-3p,novel_120,gga-miR-6649-3p,gga-miR-216c,gga-miR-365-3p,gga-miR-1781-3p,gga-miR-7460-3p,…	SDF2L1	MIR motif
ENSGALG00000001436	gga-miR-181a-5p,gga-miR-33-5p,novel_143,gga-miR-200a-3p,gga-miR-107-3p,novel_85,gga-miR-205a,novel_227,gga-miR-153-3p,gga-miR-187-5p,novel_133,gga-miR-1674,gga-miR-1626-5p,gga-miR-6568-3p,gga-miR-205b,gga-miR-193b-3p,novel_120,gga-miR-383-3p,gga-miR-22-3p,gga-miR-1467-5p,gga-miR-181b-5p,gga-miR-3064-3p,gga-miR-1631,novel_213,gga-miR-15c-3p,gga-miR-148a-5p,gga-miR-3533,gga-miR-103-3p,gga-miR-301a-…	PWWP2A	PWWP domain
ENSGALG00000001439	gga-miR-181b-2-3p,gga-miR-1590,gga-miR-1708,gga-miR-17-3p,novel_130,gga-miR-454-3p,gga-miR-365b-5p,gga-miR-128-3p,gga-miR-3064-3p,gga-miR-449b-5p,gga-miR-135a-5p,gga-miR-1467-5p,gga-miR-221-3p,gga-miR-1659,gga-miR-27b-3p,gga-miR-1782,gga-miR-6631-5p,gga-miR-15a,gga-miR-1723,gga-miR-1585,novel_109,gga-miR-1604,gga-miR-34c-5p,gga-miR-133b,gga-miR-3540,gga-miR-1726,gga-miR-1727,gga-miR-133a-3p,gga-m…	RANBP10	B30.2/SPRY domain||LisH dimerisation motif||SPRY domain||LisH dimerisation motif, subgroup||CRA domain||CTLH/CRA C-terminal to LisH motif domain||Concanavalin A-like lectin/glucanases superfamily||CTLH, C-terminal LisH motif
ENSGALG00000001443	gga-miR-130c-5p,gga-miR-133b,gga-miR-133a-3p,gga-miR-6675-3p,gga-miR-218-5p,gga-miR-34c-5p,gga-miR-1551-3p,gga-miR-7473-5p,gga-miR-454-3p,gga-miR-1467-5p,gga-miR-17-3p,gga-miR-1708,gga-miR-1779,gga-miR-15a,gga-miR-6516-5p,gga-miR-1659,gga-let-7g-3p,gga-miR-19a-3p,gga-miR-133c-3p,gga-miR-1655-5p,gga-miR-205b,gga-miR-1456-5p,gga-miR-194,novel_227,gga-miR-449a,gga-miR-1453,gga-miR-1771,gga-miR-3594-…	PTPRU	MAM domain||Protein-tyrosine phosphatase, receptor/non-receptor type||Fibronectin, type III||Protein-tyrosine phosphatase, catalytic||Protein-tyrosine/Dual specificity phosphatase||Concanavalin A-like lectin/glucanases superfamily||Immunoglobulin-like domain||Immunoglobulin subtype||Protein-tyrosine phosphatase-like
ENSGALG00000001444	novel_214,gga-miR-3530-5p,gga-miR-29b-2-5p,gga-miR-100-3p,gga-miR-1726,gga-miR-3529,gga-miR-33-3p,gga-miR-23b-5p,gga-miR-1795,gga-miR-1771,gga-miR-29b-1-5p,novel_122,gga-miR-6516-5p	POC1A	WD40-repeat-containing domain||WD40 repeat||G-protein beta WD-40 repeat||Translation initiation factor, beta propellor-like domain
ENSGALG00000001446	gga-miR-214,gga-miR-92-3p,gga-miR-2129,gga-miR-3539,gga-miR-1684b-3p,gga-miR-26a-5p,gga-miR-6615-3p,gga-miR-1684a-3p,gga-miR-181b-1-3p,gga-miR-32-5p	GSN	Villin/Gelsolin||Gelsolin-like domain
ENSGALG00000001449	gga-miR-138-5p,gga-miR-6659-3p,gga-miR-19b-5p,gga-miR-187-5p,gga-miR-6546-5p,novel_183,gga-miR-1668-3p,gga-miR-203a,gga-miR-22-5p,gga-miR-1460,gga-miR-3540,gga-miR-6710-3p,gga-miR-6543-3p,novel_117,gga-miR-6685-5p,gga-miR-1778,gga-miR-3594-3p,gga-miR-214	STRA6	-
ENSGALG00000001450	novel_178	IGSF9B	Immunoglobulin V-set domain||Immunoglobulin subtype||Immunoglobulin-like domain||Immunoglobulin||Immunoglobulin subtype 2||Fibronectin, type III||Immunoglobulin I-set
ENSGALG00000001452	gga-miR-18b-5p,gga-miR-1756b,gga-miR-29a-3p,gga-miR-101-2-5p,gga-miR-34c-3p,gga-miR-29b-3p,gga-miR-30e-3p,gga-miR-383-3p,gga-miR-455-5p,gga-miR-2954,gga-miR-1776,gga-miR-7469-5p,gga-miR-499-3p,gga-miR-30a-3p,gga-miR-138-1-3p,gga-miR-33-3p,gga-miR-146c-3p,gga-miR-18a-5p,gga-miR-1769-5p,gga-miR-6516-5p,gga-miR-1329-5p,gga-miR-1585,gga-miR-2131-5p,gga-miR-200b-5p,gga-miR-6631-5p,gga-miR-29c-3p,gga-m…	ATP5F1	ATPase, F0 complex, B chain/subunit B/MI25
ENSGALG00000001453	gga-let-7d,gga-miR-15b-5p,gga-miR-142-3p,gga-let-7a-5p,gga-miR-15a,gga-let-7i,gga-miR-7,gga-miR-6663-5p,gga-miR-1703-5p,gga-let-7c-5p,novel_183,gga-miR-6699-5p,gga-miR-1460,gga-miR-7b,gga-miR-1778,gga-let-7g-5p,gga-let-7f-5p,gga-miR-16-5p,gga-miR-3529,gga-miR-3530-5p,gga-let-7k-5p,gga-miR-16c-5p,gga-miR-6586-5p,gga-miR-1771,gga-miR-6544-5p,gga-miR-30c-2-3p,gga-miR-6559-5p,novel_225,gga-miR-1551-5…	FAM110D	-
ENSGALG00000001459	gga-miR-6649-3p,gga-miR-193b-5p,gga-miR-7473-5p,gga-miR-1653,gga-miR-1720-3p,gga-miR-222b-5p,gga-miR-146b-3p	TNNC1	EF-hand domain
ENSGALG00000001463	gga-miR-1649-5p,gga-miR-216b,gga-miR-146a-3p,gga-miR-19a-3p,gga-miR-181a-5p,novel_225,gga-miR-19b-3p,gga-miR-155,gga-miR-551-5p,gga-miR-383-3p,novel_227,gga-miR-1572,gga-miR-1a-3p,gga-miR-1655-5p,gga-miR-1720-3p,gga-miR-130a-3p,gga-miR-181b-5p,gga-miR-29b-3p,gga-miR-6623-3p,gga-miR-206,gga-miR-130b-3p,gga-miR-29a-3p,gga-miR-1625-5p,gga-miR-1656,gga-miR-301b-3p,gga-miR-302b-5p,gga-miR-1778,gga-miR…	PDIK1L	Serine-threonine/tyrosine-protein kinase catalytic domain||Protein kinase domain||Tyrosine-protein kinase, catalytic domain||Serine/threonine/dual specificity protein kinase, catalytic domain||Protein kinase-like domain
ENSGALG00000001467	gga-miR-204,novel_85,gga-miR-383-3p	ANKFY1	BTB/POZ-like||Ankyrin repeat-containing domain||Zinc finger, FYVE-related||BTB/POZ fold||BTB/POZ||Ankyrin repeat||FYVE zinc finger||Zinc finger, FYVE/PHD-type
ENSGALG00000001470	gga-miR-1659,gga-miR-2131-5p,gga-miR-103-3p,gga-miR-1306-5p,gga-miR-6547-3p,gga-miR-1453,gga-miR-1451-5p,gga-miR-6656-5p,gga-miR-24-3p,gga-miR-1623,gga-miR-1649-5p,gga-miR-1672,gga-miR-1604,gga-miR-107-3p,gga-miR-140-3p,gga-miR-1727,gga-miR-6553-5p,gga-miR-449c-3p,gga-miR-33-5p	STOML1	Stomatin family||SCP2 sterol-binding domain||Band 7 protein
ENSGALG00000001472	gga-miR-155,gga-miR-29b-2-5p,gga-miR-30c-2-3p,gga-miR-92-3p,gga-miR-1649-5p,gga-miR-7469-5p,gga-miR-383-3p,gga-miR-216a,gga-miR-206,gga-miR-1664-3p,gga-miR-6547-3p,gga-miR-125b-5p,gga-miR-7472-5p,gga-miR-16c-5p,gga-miR-6553-3p,gga-miR-6548-5p,gga-miR-146b-5p,gga-miR-302b-5p,gga-miR-1729-5p,gga-miR-130b-3p,gga-miR-1644,gga-miR-3539,gga-miR-1690-5p,gga-miR-1648-5p,gga-miR-18a-3p,gga-miR-107-3p,gga-…	JAM3	Immunoglobulin subtype||Immunoglobulin V-set domain||Immunoglobulin-like domain||Immunoglobulin subtype 2||Immunoglobulin||Immunoglobulin I-set
ENSGALG00000001473	gga-miR-6656-5p,gga-miR-18a-3p,novel_109,gga-miR-15c-5p,gga-miR-1397-5p,gga-miR-1663-5p,gga-miR-1453,gga-miR-106-5p,gga-miR-1710,gga-miR-17-5p,gga-miR-130c-3p,gga-miR-125b-3p,gga-miR-7465-3p,gga-miR-16c-5p,gga-miR-6550-3p,gga-miR-6547-3p,gga-miR-16-5p,gga-miR-130a-3p,gga-miR-454-3p,gga-miR-130b-5p,novel_131,gga-miR-20b-5p,gga-miR-20a-5p,gga-miR-23b-3p,gga-miR-130b-3p,gga-miR-15b-5p,gga-miR-301b-3…	MIB2	Mib-herc2||Zinc finger, RING-type||Ankyrin repeat-containing domain||Ankyrin repeat||Zinc finger, ZZ-type
ENSGALG00000001474	gga-miR-1467-5p,gga-miR-454-3p,gga-miR-128-3p,gga-miR-17-3p,gga-miR-6516-5p,novel_209,gga-miR-32-5p,gga-miR-15a,gga-miR-6631-5p,gga-miR-142-3p,gga-miR-133a-3p,gga-miR-7447-5p,gga-miR-1727,gga-miR-133b,gga-miR-1803,gga-miR-460a-3p,novel_109,gga-miR-20a-3p,gga-miR-19b-5p,gga-miR-7460-3p,gga-miR-1663-5p,gga-miR-499-5p,gga-miR-106-3p,gga-miR-16-5p,gga-miR-130a-3p,gga-miR-2129,gga-miR-199-3p,gga-miR-3…	RAB14	Small GTPase superfamily, Ras type||Small GTPase superfamily, Rho type||Small GTPase superfamily, ARF/SAR type||Gtr1/RagA G protein||Small GTP-binding protein domain||Elongation factor, GTP-binding domain||Small GTPase superfamily, Rab type||P-loop containing nucleoside triphosphate hydrolase||Ran GTPase||Small GTPase superfamily||Mitochondrial Rho-like
ENSGALG00000001475	gga-miR-16-5p,gga-miR-144-3p,gga-miR-1737,gga-miR-16c-5p,gga-miR-3533,gga-miR-15b-5p,gga-miR-15a,gga-miR-193a-3p,gga-miR-6559-5p,gga-miR-30c-2-3p,gga-miR-15c-5p,gga-miR-6675-3p,gga-miR-6552-3p,gga-miR-194,gga-miR-223,gga-miR-101-3p,gga-miR-1663-5p,gga-miR-193b-3p,gga-miR-1712-3p	STMN1	Stathmin family
ENSGALG00000001476	gga-miR-1651-3p,gga-miR-1782,gga-miR-101-2-5p,gga-miR-1664-3p,gga-miR-1451-3p,gga-miR-219b,gga-miR-17-3p,gga-miR-6685-3p,gga-miR-15b-3p,gga-miR-6649-3p,gga-miR-202-5p,gga-miR-1712-3p,gga-miR-106-3p,gga-miR-19b-3p,gga-miR-20b-3p,gga-miR-30c-2-3p,gga-miR-6559-5p,gga-miR-22-5p,gga-miR-1727,gga-miR-449c-3p,gga-miR-2128,gga-miR-24-3p,gga-miR-19a-3p	RAP1A	Small GTP-binding protein domain||Small GTPase superfamily, ARF/SAR type||Small GTPase superfamily, Ras type||Small GTPase superfamily, Rho type||Mitochondrial Rho-like||Small GTPase superfamily||P-loop containing nucleoside triphosphate hydrolase||Ran GTPase||Small GTPase superfamily, Rab type||Elongation factor, GTP-binding domain
ENSGALG00000001479	gga-miR-6656-5p,gga-let-7c-3p,gga-miR-1677-3p,gga-miR-301b-5p,gga-miR-6553-5p,gga-miR-203a,gga-miR-15c-5p,gga-miR-490-5p,gga-miR-1453,gga-miR-6643-5p,gga-miR-1776,gga-miR-16c-5p,gga-miR-1306-5p,gga-miR-16-5p,gga-miR-1580,gga-let-7a-2-3p,gga-miR-20b-5p,gga-miR-23b-3p,gga-miR-1774,gga-miR-200a-5p,gga-miR-6669-3p,gga-miR-1778,gga-miR-6649-5p,gga-miR-1726,gga-miR-100-3p,gga-miR-1416-3p,gga-miR-1663-5…	CYB5D2	Cytochrome b5-like heme/steroid binding domain
ENSGALG00000001482	gga-miR-30b-5p,gga-miR-204,gga-miR-19b-5p,gga-miR-499-5p,gga-miR-3540,gga-miR-130c-5p,gga-miR-1668-3p,novel_109,gga-miR-34c-5p,gga-miR-15a,gga-miR-456-3p,novel_131,gga-miR-128-3p,gga-miR-1b-5p,gga-miR-1467-5p,gga-miR-449b-5p,gga-miR-30e-5p,gga-miR-148a-5p,gga-miR-6663-5p,gga-miR-1708,gga-miR-458b-5p,gga-miR-205b,novel_208,gga-miR-449a,gga-miR-30d,gga-miR-223,gga-miR-15c-5p,gga-miR-6656-5p,gga-miR…	GIGYF2	GYF
ENSGALG00000001486	gga-miR-147,gga-miR-1604,gga-miR-1724,gga-miR-365-2-5p,gga-miR-30a-3p,gga-miR-107-3p,gga-miR-193b-5p,gga-miR-107-5p,gga-miR-6559-5p,gga-miR-30c-2-3p,gga-miR-6649-3p,gga-miR-1663-5p,gga-miR-2954,gga-miR-1728-3p,gga-miR-1655-5p,gga-miR-103-2-5p,gga-miR-219b,gga-miR-7445-3p,gga-miR-1454,gga-miR-7472-5p,gga-miR-6565-3p,gga-miR-1635,gga-miR-6623-3p,gga-miR-3530-5p,gga-miR-1580,gga-miR-365-1-5p,gga-miR…	ZAP70	SH2 domain||Tyrosine-protein kinase, non-receptor SYK/ZAP-70||Serine/threonine/dual specificity protein kinase, catalytic domain||Protein kinase-like domain||Serine-threonine/tyrosine-protein kinase catalytic domain||Protein kinase domain||Tyrosine-protein kinase, catalytic domain
ENSGALG00000001487	gga-miR-1560-3p,gga-miR-6552-3p,gga-miR-1604,gga-miR-18a-3p,gga-miR-19b-5p,gga-miR-1556,gga-miR-1663-5p,gga-miR-106-3p,gga-miR-6660-3p,gga-miR-193b-3p,gga-miR-1684a-5p,novel_120,gga-miR-1710,gga-miR-1b-5p,gga-miR-1737,gga-miR-3064-3p,gga-miR-17-3p,gga-miR-219b,gga-miR-140-5p,gga-miR-146a-5p,gga-miR-200b-5p,novel_209,gga-miR-1329-5p,gga-miR-301a-5p,gga-miR-6651-5p,gga-miR-6631-5p,gga-miR-1782,gga-…	RRAGC	Signal recognition particle receptor, beta subunit||Gtr1/RagA G protein||P-loop containing nucleoside triphosphate hydrolase||Small GTPase superfamily, ARF/SAR type
ENSGALG00000001489	gga-miR-34a-5p,gga-miR-6663-5p,gga-miR-449b-5p,gga-let-7j-3p,gga-miR-1b-5p,novel_130,gga-miR-7451-3p,gga-miR-18a-5p,gga-miR-6548-3p,gga-miR-1585,gga-miR-34c-5p,novel_109,gga-miR-148a-3p,gga-miR-32-3p,gga-miR-3525,gga-miR-1663-5p,gga-miR-1728-3p,gga-miR-7473-5p,novel_178,novel_122,gga-miR-1454,gga-miR-144-3p,gga-miR-1664-3p,gga-miR-1580,gga-miR-1a-2-5p,gga-miR-18b-5p,gga-miR-1647,gga-miR-30a-3p,gg…	SSU72	Phosphotyrosine protein phosphatase I superfamily||RNA polymerase II subunit A
ENSGALG00000001492	gga-miR-34c-5p,gga-miR-130c-5p,gga-miR-1727,gga-miR-499-5p,gga-miR-1781-5p,gga-miR-204,gga-miR-7460-3p,gga-miR-19b-5p,novel_130,gga-miR-3064-3p,gga-miR-449b-5p,gga-miR-1467-5p,gga-miR-6631-5p,gga-miR-2131-5p,gga-miR-140-3p,gga-let-7g-3p,gga-miR-215-3p,gga-miR-1623,gga-miR-24-3p,gga-miR-6656-5p,gga-miR-449c-3p,gga-miR-203a,gga-miR-181a-5p,gga-miR-1712-3p,gga-miR-449a,gga-miR-101-3p,gga-miR-1456-5p…	NDRG3	NDRG||Alpha/beta hydrolase fold-1||Alpha/Beta hydrolase fold
ENSGALG00000001494	gga-miR-365-1-5p,gga-miR-3531-5p,gga-miR-1b-5p,gga-miR-6565-3p,gga-miR-6639-5p,gga-miR-6631-5p,gga-miR-15a,gga-miR-32-5p,gga-miR-301a-5p,gga-miR-103-3p,gga-miR-15b-5p,gga-miR-3533,gga-miR-218-5p,gga-miR-107-3p,novel_109,gga-miR-200a-3p,gga-miR-204,gga-miR-1663-5p,gga-miR-34a-3p,gga-miR-1a-2-5p,gga-miR-144-3p,gga-miR-16-5p,gga-miR-16c-5p,gga-miR-1774,gga-miR-1416-5p,gga-miR-15c-5p,gga-miR-1551-5p,…	NISCH	Leucine-rich repeat||Phox homologous domain||Leucine-rich repeat, typical subtype
ENSGALG00000001501	novel_133,gga-miR-1720-3p,gga-miR-3539,novel_85,gga-miR-18b-3p,gga-miR-18a-3p	MAPK1	Tyrosine-protein kinase, catalytic domain||Mitogen-activated protein (MAP) kinase, ERK1/2||Protein kinase domain||Serine-threonine/tyrosine-protein kinase catalytic domain||Protein kinase-like domain||Serine/threonine/dual specificity protein kinase, catalytic domain
ENSGALG00000001502	gga-miR-148a-3p,gga-miR-1644,gga-miR-1690-5p,gga-miR-200a-3p,gga-miR-205a,gga-miR-107-3p,gga-miR-18a-3p,gga-miR-1626-5p,gga-miR-21-3p,gga-miR-1556,gga-miR-130c-3p,gga-miR-6559-3p,gga-miR-6542-3p,gga-miR-6615-3p,gga-miR-1754-5p,gga-miR-29c-3p,gga-miR-219b,gga-miR-103-3p,gga-miR-15b-5p,gga-miR-200b-5p,gga-miR-301a-3p,gga-miR-30c-2-3p,novel_136,gga-miR-6710-3p,gga-miR-1649-5p,novel_85,gga-miR-7469-5…	UTP11L	Small-subunit processome, Utp11
ENSGALG00000001503	gga-miR-1649-5p,gga-miR-140-3p,gga-miR-15c-5p,gga-miR-3525,gga-miR-30d,gga-miR-383-3p,gga-miR-30a-5p,gga-miR-30b-5p,gga-miR-199-5p,gga-miR-16c-5p,gga-miR-30e-5p,gga-miR-16-5p,gga-miR-3064-3p,gga-miR-1737,gga-miR-30c-5p,gga-miR-6685-5p,gga-miR-1744-3p,gga-miR-6516-5p,gga-miR-15b-5p,gga-miR-3533,gga-miR-15a	TBCD	Armadillo-type fold||Tubulin-specific chaperone D, C-terminal
ENSGALG00000001505	gga-miR-1663-3p,novel_213,gga-miR-214,novel_214,gga-miR-6565-3p,gga-miR-1703-5p,gga-miR-7,gga-miR-1737,gga-miR-222b-5p,gga-miR-3064-5p,gga-miR-1769-5p,gga-miR-15b-5p,gga-miR-103-3p,gga-miR-6651-5p,gga-miR-6552-5p,gga-miR-200a-3p,gga-miR-107-3p,gga-miR-1626-3p,gga-miR-7b,gga-miR-1648-5p,gga-miR-6649-3p,gga-miR-1684a-5p,gga-miR-1728-3p,gga-miR-7442-3p,gga-miR-1467-3p,novel_183,novel_122,gga-miR-155…	NGEF	Pleckstrin homology domain||Variant SH3 domain||Dbl homology (DH) domain||SH3 domain
ENSGALG00000001515	gga-miR-7447-5p,gga-miR-6659-3p	-	ATPase family AAA domain-containing protein 3, domain of unknown function DUF3523||ATPase, AAA-type, core||P-loop containing nucleoside triphosphate hydrolase||AAA+ ATPase domain
ENSGALG00000001516	gga-miR-1659,gga-miR-456-3p,gga-miR-29c-3p,gga-miR-219b,novel_214,gga-miR-1467-5p,gga-miR-128-3p,gga-miR-29b-1-5p,gga-miR-1781-5p,gga-miR-1684a-5p,gga-miR-18a-3p,gga-miR-1727,gga-miR-29a-3p,gga-miR-1744-3p,gga-miR-1647,gga-miR-1618-3p,gga-miR-1677-5p,gga-miR-30c-1-3p,gga-miR-1631,gga-miR-7465-3p,gga-miR-2129,gga-miR-1653,gga-miR-3594-3p,gga-miR-3529,gga-miR-181b-5p,gga-miR-1635,gga-miR-29b-3p,gga…	FHL3	Zinc finger, LIM-type
ENSGALG00000001518	gga-miR-1782,gga-miR-429-3p,gga-miR-6696-3p,gga-miR-6565-3p,gga-miR-1635,gga-miR-1306-5p,gga-miR-1805-5p,gga-miR-6649-3p,gga-miR-6701-3p,gga-miR-1710,gga-miR-1641,gga-miR-1712-3p,novel_178,gga-miR-1556,gga-miR-1747-5p,gga-miR-1456-5p,gga-miR-1776,gga-miR-200b-3p,gga-miR-1551-3p,gga-miR-218-5p,gga-miR-30a-3p,gga-miR-20a-3p,gga-miR-7449-3p	ZNF750	-
ENSGALG00000001519	gga-miR-1786,gga-miR-187-5p,gga-miR-1467-5p	NEU2	Sialidases
ENSGALG00000001521	gga-miR-3533,gga-miR-6553-5p,gga-miR-383-3p	VPS26B	Immunoglobulin E-set||Vacuolar protein sorting protein 26 related
ENSGALG00000001525	gga-miR-218-5p,gga-miR-6565-5p,gga-miR-126-5p,gga-miR-133b,gga-miR-1727,gga-miR-133a-3p,gga-miR-1710,gga-miR-1781-5p,gga-miR-6701-3p,gga-miR-202-5p,gga-miR-1663-5p,gga-miR-460a-5p,gga-miR-7438-5p,gga-miR-2131-3p,gga-miR-1590,gga-miR-128-3p,gga-miR-1467-5p,gga-miR-27b-3p,gga-miR-7451-3p,gga-miR-15a,gga-miR-2131-5p,gga-miR-24-5p,gga-miR-30a-3p,gga-miR-215-3p,gga-miR-133c-3p,gga-miR-449c-3p,gga-miR-…	CALCOCO2	Coiled-coil transcriptional coactivator-like
ENSGALG00000001527	gga-miR-187-3p,gga-miR-6575-5p,gga-miR-1703-5p,gga-miR-6565-3p,gga-miR-1685-5p,novel_217,gga-miR-214,gga-miR-301a-3p,gga-miR-6651-5p,gga-miR-15b-5p,gga-miR-103-3p,gga-miR-200b-5p,gga-miR-1662,gga-miR-30c-5p,gga-miR-1690-5p,gga-miR-458a-3p,gga-miR-148a-3p,gga-miR-107-3p,gga-miR-6552-5p,gga-miR-1556,gga-miR-130c-3p,gga-miR-6582-3p,novel_178,gga-miR-1434,gga-miR-153-3p,novel_120,gga-miR-1641,gga-miR…	VWA1	von Willebrand factor, type A||Fibronectin, type III
ENSGALG00000001529	gga-miR-223,gga-miR-29b-1-5p,gga-miR-15b-3p,gga-miR-1556,gga-miR-7472-5p,gga-miR-6663-5p,gga-miR-6565-3p,gga-miR-29b-2-5p	THYN1	EVE domain||PUA-like domain
ENSGALG00000001531	gga-miR-1623,gga-let-7g-3p,gga-miR-30a-3p,gga-miR-15c-5p,gga-miR-155,gga-miR-1685-3p,gga-miR-383-3p,gga-miR-551-5p,gga-miR-1456-5p,gga-miR-6568-3p,gga-miR-16c-5p,gga-miR-6553-3p,gga-miR-15c-3p,gga-miR-16-5p,gga-miR-101-2-5p,gga-miR-130a-3p,gga-miR-1451-3p,gga-miR-29b-3p,gga-miR-23b-3p,gga-miR-29a-3p,gga-miR-130b-3p,gga-miR-301b-3p,gga-miR-16-1-3p,gga-miR-107-3p,gga-miR-1726,gga-miR-148a-3p,gga-mi…	FN3K	Fructosamine/Ketosamine-3-kinase||Protein kinase-like domain||Aminoglycoside phosphotransferase
ENSGALG00000001534	gga-miR-6559-5p,gga-miR-30c-2-3p	TMEM88	-
ENSGALG00000001535	gga-miR-1453,gga-miR-6648-3p,gga-miR-30b-3p,gga-miR-30c-1-3p,gga-miR-1649-5p,gga-miR-140-5p,gga-miR-1648-5p,gga-miR-6553-5p	STAB1	EGF-like calcium-binding domain||Follistatin-like, N-terminal||Link||EGF-like, laminin||FAS1 domain||Epidermal growth factor-like domain||Insulin-like growth factor binding protein, N-terminal||C-type lectin fold
ENSGALG00000001536	gga-miR-34b-5p,gga-miR-6590-5p,gga-miR-1659,gga-miR-29a-3p,gga-miR-456-3p,gga-miR-103-3p,gga-miR-6651-5p,gga-miR-29c-3p,gga-miR-1703-5p,gga-miR-181b-2-3p,gga-miR-22-3p,gga-miR-29b-3p,gga-miR-1453,gga-miR-383-3p,novel_120,gga-miR-6586-5p,gga-miR-1724,gga-miR-460a-3p,gga-miR-1677-3p,gga-miR-107-3p,gga-miR-1726,novel_207,gga-miR-33-5p,gga-miR-460b-3p,gga-miR-100-3p,gga-miR-1803	-	WW domain||MyTH4 domain
ENSGALG00000001540	gga-miR-1786,gga-miR-1651-3p,gga-miR-138-5p,gga-miR-499-3p,gga-miR-551-5p,gga-miR-142-5p	SF3A3	Domain of unknown function DUF3449||Splicing factor SF3a60 binding domain||Zinc finger, C2H2-type matrin
ENSGALG00000001542	gga-miR-499-3p,gga-miR-301b-5p,gga-miR-18a-3p,gga-miR-1727,gga-miR-449c-3p,gga-miR-3064-3p,gga-miR-1663-5p,gga-miR-3064-5p,gga-miR-1710,gga-miR-302b-5p,gga-miR-1467-3p,gga-miR-1677-5p	MRPL20	Ribosomal protein L20
ENSGALG00000001543	gga-miR-1756b,gga-miR-142-5p,gga-miR-1625-5p,gga-miR-1729-5p,gga-miR-217-5p,gga-miR-6669-3p,gga-miR-1779,gga-miR-3536,gga-miR-6547-3p,gga-miR-1720-3p,novel_130,gga-miR-3530-5p,gga-miR-1710,gga-miR-6615-5p,gga-miR-1684a-5p,gga-miR-19b-5p,gga-miR-458b-5p,gga-miR-190a-3p,gga-miR-365-3p,gga-miR-1649-5p,gga-miR-1560-3p,gga-miR-193b-5p,novel_153,gga-miR-20b-3p,gga-miR-1649-3p,gga-miR-2128	HOXB13	Homeobox domain||Homeodomain-like||Homeobox protein Hox1A3 N-terminal
ENSGALG00000001546	gga-miR-187-5p,gga-miR-202-5p,gga-miR-1795,gga-miR-17-5p,novel_120,gga-miR-106-5p,gga-miR-6675-3p,gga-miR-1460,novel_109,gga-miR-1668-3p,gga-miR-1786,gga-miR-146b-3p,gga-miR-6651-5p,gga-miR-20a-5p,gga-miR-23b-5p,gga-miR-1b-5p,gga-miR-1737,gga-miR-1663-3p,gga-miR-30e-5p,gga-miR-7438-5p,gga-miR-148a-5p,gga-miR-3536,gga-miR-6663-5p,gga-miR-181b-1-3p,gga-miR-7469-5p,gga-miR-30b-3p,gga-miR-30e-3p,gga-…	ZZEF1	EF-hand domain||CUB domain||Zinc finger, ZZ-type||Galactose-binding domain-like||Anaphase-promoting complex, subunit 10/DOC domain
ENSGALG00000001551	gga-miR-7,gga-miR-29b-3p,gga-miR-29c-3p,gga-miR-1653,gga-miR-140-5p,gga-miR-181b-2-3p,gga-miR-2131-5p,gga-miR-32-5p,gga-miR-16-1-3p,gga-miR-1677-5p,gga-miR-1684b-3p,gga-miR-29a-3p,gga-miR-23b-3p,gga-miR-6699-5p,gga-miR-1397-5p,gga-miR-200a-3p,gga-miR-1626-3p,gga-miR-7b,gga-miR-1684a-3p,novel_208,gga-miR-138-5p,gga-miR-383-3p,gga-miR-1684a-5p	CCNL2	Cyclin-like||Cyclin L||Cyclin, N-terminal||Cyclin, C-terminal domain
ENSGALG00000001554	gga-miR-1623,novel_85,novel_153,gga-miR-6553-5p,gga-miR-15c-5p,gga-miR-30c-2-3p,gga-miR-6559-5p,gga-miR-1453,gga-miR-223,gga-miR-2954,gga-miR-1674,gga-miR-6586-5p,gga-miR-1655-5p,gga-miR-30c-1-3p,gga-miR-16c-5p,gga-miR-7472-5p,gga-miR-6547-3p,gga-miR-1635,gga-miR-1306-5p,gga-miR-16-5p,gga-miR-1580,gga-miR-3530-3p,gga-miR-6623-3p,gga-miR-130b-5p,gga-miR-1744-3p,gga-miR-302b-5p,gga-miR-6696-3p,gga-…	PPIL2	Replication termination factor 2, RING-finger||Cyclophilin-like domain||U box domain||Cyclophilin-type peptidyl-prolyl cis-trans isomerase domain
ENSGALG00000001557	gga-miR-1769-5p,gga-miR-6685-5p,gga-miR-1647,novel_214,gga-miR-7472-5p,gga-miR-6565-3p,novel_213,gga-miR-34a-5p,gga-miR-1663-3p,gga-miR-1737,gga-miR-6623-3p,gga-miR-3531-5p,gga-miR-449b-5p,gga-miR-449a,gga-miR-6615-5p,gga-miR-1684a-5p,gga-miR-6643-5p,gga-miR-383-3p,gga-miR-1781-5p,gga-miR-6648-3p,gga-miR-1655-5p,gga-miR-6546-5p,gga-miR-1668-3p,gga-miR-34c-5p,gga-miR-6656-5p,gga-miR-1623,gga-miR-1…	ACAD8	Acyl-CoA dehydrogenase, C-terminal domain||Acyl-CoA dehydrogenase/oxidase, N-terminal||Acyl-CoA dehydrogenase/oxidase, N-terminal and middle domain||Acyl-CoA oxidase/dehydrogenase, central domain||Acyl-CoA dehydrogenase/oxidase C-terminal
ENSGALG00000001558	gga-miR-222b-5p,novel_130,gga-miR-1467-5p,gga-miR-92-5p,gga-miR-7472-5p,gga-miR-6565-3p,gga-miR-2129,gga-miR-1595-5p,gga-miR-221-5p,gga-miR-6669-3p,gga-miR-1644,gga-miR-7449-3p,gga-miR-1648-5p,gga-miR-6553-5p,gga-miR-1583,gga-miR-147,gga-miR-24-3p,gga-miR-128-2-5p,gga-miR-1724,gga-miR-1754-5p,gga-miR-383-3p,gga-miR-1451-5p,gga-miR-128-1-5p,gga-miR-6542-3p,gga-miR-1771	MOV10	P-loop containing nucleoside triphosphate hydrolase
ENSGALG00000001559	gga-miR-1677-5p	ZP3	Zona pellucida domain
ENSGALG00000001563	gga-miR-138-2-3p,gga-miR-30c-1-3p,gga-miR-2129,gga-miR-6547-3p,gga-miR-181b-5p,gga-miR-130a-5p,gga-miR-1580,novel_117,gga-miR-1729-5p,gga-miR-1618-3p,gga-miR-1623,gga-miR-1649-5p,gga-miR-30a-3p,gga-miR-19a-3p,gga-miR-181a-5p,gga-miR-203a,gga-miR-19b-3p,gga-miR-138-5p,gga-miR-455-5p,gga-miR-1572,gga-miR-140-5p,gga-miR-1703-5p,gga-miR-1737,novel_130,gga-miR-6543-3p,gga-miR-1782,gga-miR-3064-5p,gga-…	WDR45B	WD40-repeat-containing domain||WD40 repeat
ENSGALG00000001564	gga-miR-92-3p,novel_85,gga-let-7g-3p,gga-miR-18a-3p,gga-miR-1690-5p,gga-miR-6615-5p,gga-miR-2954,novel_183,gga-miR-1572,gga-miR-7472-5p,gga-miR-2129,gga-miR-6565-3p,gga-miR-1653,gga-miR-214,gga-miR-1590,gga-miR-29c-3p,gga-miR-29b-3p,gga-miR-3531-5p,gga-miR-1467-5p,gga-miR-29a-3p,gga-miR-183,gga-miR-1656	ATP2A3	Calcium-transporting P-type ATPase, subfamily IIA, SERCA-type||P-type ATPase, A domain||Cation-transporting P-type ATPase, N-terminal||Cation-transporting P-type ATPase||P-type ATPase, cytoplasmic domain N||Cation-transporting P-type ATPase, C-terminal||HAD-like domain
ENSGALG00000001567	gga-miR-1737,gga-miR-22-3p,novel_214,gga-miR-1703-5p,gga-miR-214,gga-miR-29c-3p,gga-miR-1663-3p,gga-miR-221-5p,gga-miR-17-3p,gga-miR-15a,gga-miR-6548-3p,gga-miR-1734,gga-miR-456-3p,gga-miR-15b-5p,gga-miR-1585,gga-miR-7451-3p,gga-miR-1707,gga-miR-3064-5p,gga-miR-7449-3p,gga-miR-458a-3p,gga-miR-1648-5p,gga-miR-1668-3p,novel_138,gga-miR-200a-3p,gga-miR-122-5p,gga-miR-6552-5p,gga-miR-128-2-5p,gga-miR…	NT5DC2	Purine 5'-nucleotidase||HAD-like domain||HAD-superfamily hydrolase, subfamily IG, 5'-nucleotidase
ENSGALG00000001568	gga-let-7a-2-3p,gga-miR-18b-3p,gga-miR-130b-3p,gga-miR-1656,gga-miR-7472-5p,gga-miR-16c-5p,gga-miR-1454,gga-miR-6550-3p,gga-miR-6547-3p,gga-miR-206,gga-miR-1619,gga-miR-30e-3p,gga-miR-7469-5p,gga-miR-103-2-5p,gga-miR-6568-3p,gga-let-7c-3p,gga-let-7b,gga-miR-33-3p,gga-miR-490-5p,gga-miR-3064-5p,gga-miR-146c-3p,gga-miR-18a-5p,gga-miR-301a-5p,gga-miR-1329-5p,gga-miR-15b-5p,gga-miR-301a-3p,gga-miR-66…	NFS1	Pyridoxal phosphate-dependent transferase||Aromatic amino acid beta-eliminating lyase/threonine aldolase||Aminotransferase class V domain||Cysteine desulfurase, NifS||Cysteine desulfurase
ENSGALG00000001571	gga-miR-29a-3p,gga-miR-1625-5p,gga-miR-1597-5p,gga-miR-15a,gga-miR-15b-5p,gga-miR-1774,gga-miR-103-3p,gga-miR-16c-5p,gga-miR-7472-5p,gga-miR-17-3p,gga-miR-29c-3p,gga-miR-3530-5p,gga-miR-29b-3p,novel_130,gga-miR-16-5p,gga-miR-1635,gga-miR-106-3p,gga-miR-1684a-5p,gga-miR-1453,gga-miR-107-3p,gga-miR-1668-3p,gga-miR-15c-5p	MYO1F	Myosin head, motor domain||SH3 domain||P-loop containing nucleoside triphosphate hydrolase||Myosin tail 2||Variant SH3 domain
ENSGALG00000001572	gga-miR-128-2-5p,gga-miR-128-1-5p,gga-miR-1664-3p	COMMD4	HCaRG
ENSGALG00000001573	gga-miR-138-5p,gga-miR-34b-5p,gga-miR-449a,gga-miR-460a-5p,gga-miR-217-5p,gga-miR-34c-5p,gga-miR-34a-5p,gga-miR-449b-5p	P2X1	P2X2 purinoceptor||P2X1 purinoceptor||P2X purinoreceptor
ENSGALG00000001574	gga-miR-1626-3p,gga-miR-18a-3p,gga-miR-107-3p,gga-miR-222b-3p,gga-miR-1649-3p,gga-miR-3539,gga-miR-1397-5p,gga-miR-107-5p,gga-miR-148a-3p,gga-miR-1684a-5p,gga-miR-6649-3p,gga-miR-29b-1-5p,gga-miR-130c-3p,novel_183,gga-miR-1467-3p,gga-miR-1626-5p,gga-miR-7442-3p,gga-miR-6659-3p,gga-miR-187-5p,novel_214,gga-miR-1703-5p,gga-miR-6639-5p,gga-miR-1595-5p,gga-miR-214,novel_213,gga-miR-34a-5p,gga-miR-29c…	MLLT6	Zinc finger, PHD-finger||Zinc finger, PHD-type
ENSGALG00000001577	gga-miR-6516-5p,gga-miR-15a,gga-miR-32-5p,gga-miR-1659,gga-miR-1467-5p,gga-miR-128-3p,gga-miR-7438-5p,gga-miR-460a-5p,gga-miR-19b-5p,gga-miR-204,gga-miR-1551-3p,gga-miR-6675-3p,gga-miR-1803,gga-miR-1604,gga-miR-34c-5p,novel_138,gga-miR-6669-3p,gga-miR-18b-5p,gga-miR-1625-5p,gga-miR-34c-3p,gga-miR-2129,gga-miR-3594-3p,gga-miR-194,gga-miR-1456-5p,gga-miR-1453,gga-miR-1712-3p,gga-miR-449a,gga-miR-65…	FOXK2	Transcription factor, fork head
ENSGALG00000001580	gga-miR-6669-3p,gga-miR-20b-5p,gga-miR-29a-5p,gga-miR-18b-5p,gga-miR-3532-3p,gga-miR-142-5p,gga-miR-144-3p,gga-miR-125b-3p,gga-miR-1572,gga-miR-3531-3p,gga-miR-1623,gga-miR-6656-5p,gga-miR-499-3p,gga-let-7g-3p,gga-miR-24-5p,gga-miR-6516-5p,gga-miR-6548-3p,gga-miR-27b-3p,gga-miR-20a-5p,gga-miR-128-3p,gga-miR-2131-3p,gga-miR-17-3p,gga-miR-1551-3p,gga-miR-106-3p,gga-miR-17-5p,gga-miR-7447-5p,gga-miR…	ANP32B	-
ENSGALG00000001586	gga-miR-34c-5p,gga-miR-147,gga-miR-133c-3p,gga-miR-133a-3p,gga-miR-6553-5p,gga-miR-133b,gga-miR-449a,gga-miR-383-3p,gga-miR-187-5p,gga-miR-204,gga-miR-6546-5p,gga-miR-34a-5p,gga-miR-1590,gga-miR-125b-5p,gga-miR-1703-5p,gga-miR-449b-5p,gga-miR-1635,gga-miR-6590-5p,gga-miR-34b-5p,gga-miR-383-5p	NEIL1	Endonuclease VIII-like 1, DNA binding||DNA glycosylase/AP lyase, H2TH DNA-binding||Ribosomal protein S13-like, H2TH||DNA glycosylase/AP lyase, catalytic domain
ENSGALG00000001587	gga-miR-3064-5p,gga-miR-21-5p,novel_117,gga-miR-30e-3p,gga-miR-6543-3p,gga-miR-455-5p,novel_183,gga-miR-1720-3p	MRPL40	Ribosomal protein L28/L40, mitochondrial
ENSGALG00000001589	gga-miR-301b-5p,novel_153,gga-miR-30a-3p,gga-miR-6553-5p,gga-miR-2130,gga-miR-6544-5p,gga-miR-449a,gga-miR-490-3p,gga-miR-458b-5p,gga-miR-2129,gga-miR-130a-3p,gga-miR-1a-2-5p,gga-miR-29a-3p,gga-miR-23b-3p,gga-miR-6685-5p,gga-miR-301b-3p,gga-miR-1729-3p,gga-miR-1778,gga-miR-6669-3p,gga-miR-6552-3p,gga-miR-34c-5p,gga-miR-218-5p,gga-miR-193b-5p,gga-miR-6701-3p,gga-miR-1710,gga-miR-106-3p,gga-miR-204…	INPP5D	Endonuclease/exonuclease/phosphatase||Inositol polyphosphate-related phosphatase||SH2 domain
ENSGALG00000001590	gga-miR-144-3p,gga-let-7g-3p,gga-miR-101-3p	PBRM1	Bromodomain||Bromo adjacent homology (BAH) domain||High mobility group box domain
ENSGALG00000001592	gga-miR-6553-5p,gga-miR-15c-5p,gga-miR-205a,gga-miR-1623,gga-miR-1655-5p,gga-miR-205b,gga-miR-6586-5p,gga-miR-1710,gga-miR-1728-3p,gga-miR-1781-5p,gga-miR-3064-3p,gga-miR-6623-3p,gga-miR-1737,novel_130,gga-miR-1580,gga-miR-16-5p,gga-miR-22-3p,gga-miR-6547-3p,gga-miR-1635,gga-miR-15c-3p,gga-miR-16c-5p,gga-miR-125b-3p,gga-miR-1595-5p,gga-miR-15a,gga-miR-1656,gga-miR-15b-5p,gga-miR-6543-3p,novel_104…	ACER1	Ceramidase
ENSGALG00000001596	gga-miR-215-3p,gga-miR-1649-5p,gga-miR-133c-3p,novel_153,gga-miR-22-5p,gga-miR-6553-5p,gga-miR-1771,gga-miR-449a,gga-miR-383-3p,gga-miR-103-2-5p,gga-miR-1655-5p,gga-miR-6623-3p,gga-miR-20b-5p,novel_117,gga-miR-6669-3p,gga-miR-34c-5p,gga-miR-107-5p,gga-miR-133a-3p,gga-miR-133b,gga-miR-106-3p,gga-miR-17-5p,gga-miR-106-5p,gga-miR-1710,gga-miR-7442-3p,gga-miR-1626-5p,novel_183,gga-miR-1556,gga-miR-17…	MLLT1	YEATS
ENSGALG00000001597	gga-miR-1781-5p,novel_85,gga-miR-6565-3p,gga-miR-7472-5p,gga-miR-6582-5p	PSMB3	Nucleophile aminohydrolases, N-terminal||Proteasome, subunit alpha/beta
ENSGALG00000001600	gga-miR-7460-3p,gga-miR-1b-3p,gga-miR-460a-5p,gga-miR-1727,gga-miR-32-3p,novel_138,gga-miR-218-5p,gga-miR-6552-3p,gga-miR-15a,gga-miR-32-5p,novel_131,gga-miR-454-3p,gga-let-7j-3p,gga-miR-1467-5p,gga-miR-1655-5p,gga-miR-1456-5p,gga-miR-205b,gga-miR-2128,gga-miR-2130,gga-miR-449c-3p,gga-miR-6559-5p,gga-miR-6553-5p,novel_225,gga-miR-1677-3p,gga-miR-19a-3p,gga-miR-1623,gga-miR-6669-3p,gga-miR-16-1-3p…	DVL1	DEP domain||PDZ domain||Dishevelled family||Dishevelled C-terminal||Dishevelled protein domain
ENSGALG00000001602	gga-miR-206,gga-miR-1769-3p,gga-let-7g-3p,gga-miR-17-3p,gga-miR-133a-5p,gga-miR-1a-3p,gga-miR-1b-3p,gga-miR-21-3p,gga-miR-1659,gga-miR-106-3p,gga-miR-1684a-5p,gga-miR-216a	NUTF2	Nuclear transport factor 2||Nuclear transport factor 2, eukaryote
ENSGALG00000001603	gga-miR-6685-5p,gga-miR-1778,gga-miR-16c-5p,gga-miR-16-5p,gga-miR-6544-5p,gga-miR-383-3p,gga-miR-1453,gga-miR-458b-5p,gga-let-7f-3p,gga-miR-19a-3p,gga-miR-1623,gga-miR-215-3p,gga-miR-1649-5p,gga-miR-449c-3p,gga-miR-19b-3p,gga-miR-15c-5p,gga-miR-1659,gga-miR-1666,gga-miR-15a,gga-miR-15b-5p,gga-miR-7438-5p,gga-miR-214,gga-miR-6663-5p,novel_213,gga-miR-365b-5p,gga-miR-128-3p,gga-miR-1467-5p,gga-miR-…	NARF	Iron hydrogenase, large subunit, C-terminal||Iron hydrogenase||Iron hydrogenase, small subunit-like
ENSGALG00000001604	gga-miR-6685-5p,gga-miR-6669-3p,gga-miR-1677-5p,gga-miR-1618-3p,gga-miR-217-5p,gga-miR-301b-3p,gga-miR-3594-3p,gga-miR-16-5p,gga-miR-130a-3p,gga-miR-181b-5p,gga-miR-449a,gga-miR-1572,gga-miR-1623,gga-miR-181a-5p,gga-miR-15c-5p,gga-miR-6553-5p,gga-miR-7451-3p,gga-miR-27b-3p,gga-miR-23b-5p,gga-miR-196-5p,gga-miR-15a,gga-miR-3533,novel_209,gga-miR-6516-5p,gga-miR-6663-5p,gga-miR-2131-3p,gga-miR-1708…	-	Glycoside hydrolase, family 42, N-terminal||Glycoside hydrolase, superfamily||Glycoside hydrolase, family 35||Galactose-binding domain-like
ENSGALG00000001605	gga-miR-1737,gga-miR-449b-5p,gga-miR-214,gga-miR-1663-3p,gga-miR-34a-5p,gga-miR-15a,gga-miR-6548-3p,gga-miR-15b-5p,gga-miR-6516-5p,gga-miR-2131-5p,gga-miR-1659,gga-miR-34b-5p,gga-miR-148a-3p,gga-miR-1604,gga-miR-34c-5p,gga-miR-6615-3p,gga-miR-3530-5p,gga-miR-6623-3p,gga-miR-1635,gga-miR-16-5p,gga-miR-1306-5p,gga-miR-2129,gga-miR-16c-5p,gga-miR-460b-5p,gga-miR-1647,gga-miR-18b-3p,gga-miR-2130,gga-…	PPM1J	Protein phosphatase 2C (PP2C)-like domain
ENSGALG00000001607	gga-miR-460a-5p,novel_133,gga-miR-6568-3p,gga-miR-365-3p,gga-miR-101-3p,gga-miR-17-5p,gga-miR-106-5p,gga-miR-1727,gga-miR-20b-3p,gga-miR-1416-3p,gga-miR-449c-3p,gga-let-7c-3p,gga-miR-1724,gga-miR-301a-5p,gga-miR-6631-5p,gga-miR-20b-5p,gga-miR-29a-5p,gga-let-7a-2-3p,gga-miR-18b-5p,gga-miR-18a-5p,gga-miR-20a-5p,gga-miR-26a-3p,gga-miR-1454,gga-miR-15c-3p,gga-miR-125b-3p	C17orf62	-
ENSGALG00000001608	gga-miR-7447-5p,gga-miR-1726,gga-miR-1397-5p,gga-miR-100-3p,gga-miR-137-3p,gga-miR-34c-5p,gga-miR-200a-3p,gga-miR-222b-3p,novel_109,gga-miR-7442-3p,gga-miR-6649-3p,novel_120,gga-miR-7473-5p,gga-miR-221-3p,gga-miR-449b-5p,gga-miR-1769-3p,gga-miR-1756a,gga-miR-34a-5p,gga-miR-181b-2-3p,gga-miR-2131-5p,gga-miR-32-5p,gga-miR-1782,gga-miR-3607-3p,gga-miR-22-5p,gga-miR-181a-5p,gga-miR-6656-5p,novel_153,…	UNC5D	Immunoglobulin subtype||Thrombospondin, type 1 repeat||Immunoglobulin-like domain||Immunoglobulin||Immunoglobulin I-set||ZU5 domain||Death-like domain||Immunoglobulin subtype 2||Death domain
ENSGALG00000001610	gga-miR-1727,gga-miR-137-3p,gga-miR-200a-3p,novel_109,gga-miR-6649-5p,gga-miR-7b,gga-miR-21-3p,gga-miR-7442-3p,novel_178,novel_183,gga-miR-1781-5p,gga-miR-6649-3p,gga-miR-184-5p,gga-miR-6615-3p,gga-miR-7,gga-miR-3064-3p,gga-miR-221-5p,novel_214,gga-miR-1595-5p,gga-miR-456-3p,gga-miR-1779,gga-miR-6543-3p,gga-miR-196-5p,gga-miR-3064-5p,gga-miR-7451-3p,gga-miR-3531-3p,gga-miR-449c-3p,gga-miR-1623,gg…	PIP4K2B	Phosphatidylinositol-4-phosphate 5-kinase, core, subgroup||Phosphatidylinositol-4-phosphate 5-kinase, core
ENSGALG00000001613	novel_178,gga-miR-19b-5p,gga-miR-1644,gga-miR-6710-3p,gga-miR-3539,gga-miR-203a,gga-miR-30c-2-3p,gga-miR-6559-5p,gga-miR-92-3p,novel_85,gga-miR-6649-5p,gga-let-7c-3p,gga-miR-32-5p,gga-miR-10b-5p,gga-miR-16-1-3p,gga-miR-6516-5p,gga-miR-200b-5p,gga-miR-142-5p,gga-miR-34b-5p,novel_131,gga-let-7a-2-3p,gga-miR-365b-5p,gga-miR-101-2-5p,gga-miR-1685-5p,gga-miR-7438-5p,gga-miR-10a-5p,gga-miR-6550-3p	GNL3	Ferrous iron transport protein B, N-terminal||P-loop containing nucleoside triphosphate hydrolase||Elongation factor, GTP-binding domain||Guanine nucleotide-binding protein-like 3, N-terminal domain||GTP binding domain
ENSGALG00000001615	gga-miR-6651-5p,gga-miR-301a-3p,gga-miR-3064-5p,gga-miR-1805-5p,gga-miR-1737,gga-miR-222b-5p,novel_214,gga-miR-6565-3p,gga-miR-1703-5p,novel_213,gga-miR-1663-3p,gga-miR-34a-5p,gga-miR-29c-3p,gga-miR-1467-3p,gga-miR-130c-3p,gga-miR-6582-3p,gga-miR-6659-3p,gga-miR-153-3p,novel_120,gga-miR-6615-3p,gga-miR-1805-3p,gga-miR-6649-3p,gga-miR-1690-5p,gga-miR-148a-3p,gga-miR-1626-3p,gga-miR-6552-5p,gga-miR…	MAN2C1	Glycoside hydrolase, families 57/38, central domain||Glycoside hydrolase, family 38, central domain||Glycoside hydrolase/deacetylase, beta/alpha-barrel||Glycoside hydrolase family 38, N-terminal domain
ENSGALG00000001616	gga-miR-203a,gga-miR-10a-3p,gga-miR-19b-3p,gga-miR-148a-3p,gga-miR-7447-5p,gga-miR-19a-3p,novel_85,gga-miR-1626-3p,gga-miR-20a-3p,gga-miR-222b-3p,gga-miR-6568-3p,gga-miR-1572,gga-miR-1805-3p,gga-miR-1619,gga-miR-1805-5p,gga-miR-128-3p,gga-miR-29b-3p,gga-miR-101-2-5p,gga-miR-221-3p,gga-miR-1467-5p,gga-miR-2129,gga-miR-6544-3p,gga-miR-214,gga-miR-29c-3p,gga-miR-133c-5p,gga-miR-222a,gga-miR-23b-3p,g…	CDC45	CDC45 family
ENSGALG00000001617	gga-miR-16c-5p,novel_85,gga-miR-22-3p,gga-miR-16-5p,gga-miR-15c-5p,gga-miR-6543-3p,gga-miR-1781-5p,gga-miR-19b-5p,gga-miR-15b-5p,gga-miR-1651-3p,gga-miR-1647,gga-miR-15a	CAMKK1	Protein kinase domain||Serine-threonine/tyrosine-protein kinase catalytic domain||Tyrosine-protein kinase, catalytic domain||Serine/threonine/dual specificity protein kinase, catalytic domain||Protein kinase-like domain
ENSGALG00000001618	gga-miR-301a-3p,gga-miR-301a-5p,gga-miR-15b-5p,gga-miR-103-3p,gga-miR-200b-5p,gga-miR-6575-5p,gga-miR-6565-3p,gga-miR-6639-5p,gga-miR-214,gga-miR-130c-3p,gga-miR-1467-3p,novel_178,novel_120,gga-miR-1728-3p,gga-miR-1795,gga-miR-6615-3p,gga-miR-3539,gga-miR-148a-3p,gga-miR-1563,gga-miR-107-3p,gga-miR-6552-5p,gga-miR-1560-3p,gga-miR-2188-5p,gga-miR-6696-3p,gga-miR-130b-3p,gga-miR-7472-5p,gga-miR-16c…	OGFOD3	Prolyl 4-hydroxylase, alpha subunit
ENSGALG00000001619	gga-miR-15b-5p,gga-miR-18a-5p,gga-miR-7,gga-miR-22-3p,gga-miR-1737,gga-miR-219b,gga-miR-29c-3p,gga-miR-6639-5p,gga-miR-21-3p,gga-miR-153-3p,gga-miR-6659-3p,gga-miR-130c-3p,gga-miR-3525,gga-miR-1684a-5p,gga-miR-106-5p,gga-miR-6582-5p,gga-miR-137-3p,gga-miR-1416-3p,gga-miR-7b,gga-miR-1647,gga-miR-18b-3p,gga-miR-130b-3p,gga-miR-383-5p,gga-miR-1635,gga-miR-6547-3p,gga-miR-29b-3p,gga-miR-10a-5p,gga-mi…	ATG16L1	STAT transcription factor, coiled coil||G-protein beta WD-40 repeat||WD40 repeat||Autophagy-related protein 16||WD40-repeat-containing domain
ENSGALG00000001620	gga-miR-6553-5p,gga-miR-15c-5p,gga-miR-1727,gga-miR-6559-5p,gga-miR-30c-2-3p,gga-miR-449c-3p,gga-miR-6656-5p,gga-miR-34c-5p,gga-miR-24-3p,gga-miR-7442-3p,gga-miR-1728-3p,gga-miR-449a,gga-miR-6615-5p,gga-miR-2954,gga-miR-1684a-5p,gga-miR-449b-5p,gga-miR-1467-5p,gga-miR-16-5p,gga-miR-1580,gga-miR-34a-5p,gga-miR-7472-5p,gga-miR-6565-3p,gga-miR-16c-5p,gga-miR-15b-5p,gga-miR-1774,gga-miR-1656,gga-miR-…	CUTA	Divalent ion tolerance protein, CutA||Nitrogen regulatory PII-like, alpha/beta
ENSGALG00000001624	gga-miR-1585	CWC25	Pre-mRNA splicing factor||CBF1-interacting co-repressor CIR, N-terminal domain
ENSGALG00000001627	gga-miR-106-3p,gga-miR-6615-3p,gga-miR-1684b-3p,novel_104,gga-miR-1778,gga-miR-181b-1-3p,gga-miR-1684a-3p,novel_85,gga-miR-1703-5p,gga-miR-17-3p,gga-miR-219b,gga-miR-1756a,gga-miR-2130	CPNE1	von Willebrand factor, type A||Copine||C2 domain
ENSGALG00000001631	gga-miR-383-3p,gga-miR-223,gga-miR-133c-3p,gga-miR-133b,gga-miR-133a-3p,gga-miR-1306-5p	-	Immunoglobulin V-set domain
ENSGALG00000001634	gga-miR-1710	RPL23	Ribosomal protein L14b/L23e||Ribosomal protein L14 domain
ENSGALG00000001636	gga-miR-128-1-5p,gga-miR-128-2-5p,gga-miR-1664-3p	EDC4	WD40-repeat-containing domain||WD40 repeat
ENSGALG00000001637	gga-miR-460b-5p,gga-miR-6550-3p,gga-miR-181b-5p,gga-miR-3530-5p,gga-miR-1756b,gga-miR-20b-5p,gga-miR-383-5p,gga-miR-6685-5p,gga-miR-1416-5p,gga-miR-1656,gga-miR-6669-3p,gga-miR-138-1-3p,gga-miR-6553-5p,gga-miR-33-3p,gga-miR-181a-5p,gga-miR-138-5p,gga-miR-1685-3p,gga-miR-30d,gga-miR-30a-5p,gga-miR-6586-5p,gga-miR-2131-3p,novel_214,gga-miR-6639-5p,gga-miR-1720-5p,gga-miR-6590-3p,gga-miR-140-5p,gga-…	PSMD5	Armadillo-type fold||26S proteasome non-ATPase regulatory subunit 5
ENSGALG00000001639	gga-miR-19a-3p,gga-miR-7451-3p,gga-miR-3524a,gga-miR-3539,gga-miR-7442-3p,gga-miR-1655-3p,gga-miR-19b-3p	MTF1	Zinc finger, C2H2||Zinc finger, C2H2-like
ENSGALG00000001640	gga-miR-301a-5p,novel_227,gga-miR-128-1-5p,gga-miR-1781-5p,gga-let-7a-2-3p,gga-miR-3531-3p,gga-miR-1737,gga-miR-1655-3p,gga-miR-1720-3p,gga-miR-1703-5p,gga-miR-125b-5p,gga-let-7c-3p,novel_213,gga-miR-1649-5p,gga-miR-128-2-5p	RNF122	Zinc finger, C3HC4 RING-type||Zinc finger, RING-type
ENSGALG00000001642	gga-miR-1712-3p,gga-miR-551-5p,gga-miR-138-5p,gga-miR-101-3p,gga-miR-194,gga-miR-92-3p,gga-miR-140-3p,gga-miR-1677-3p,gga-let-7c-3p,gga-miR-15c-5p,gga-miR-6559-5p,gga-miR-30c-2-3p,gga-miR-130b-3p,gga-miR-29a-3p,gga-miR-26a-5p,gga-let-7a-2-3p,gga-miR-1774,gga-miR-301b-3p,gga-miR-16c-5p,gga-miR-125b-3p,gga-miR-92-5p,gga-miR-6550-3p,gga-miR-6548-5p,gga-miR-138-2-3p,gga-miR-29b-3p,gga-miR-144-3p,gga-…	GLT8D1	Nucleotide-diphospho-sugar transferases||Glycosyl transferase, family 8
ENSGALG00000001647	gga-miR-6631-5p,gga-miR-3533,gga-miR-7451-3p,gga-miR-23b-5p,gga-miR-222b-5p,novel_130,gga-miR-6575-5p,gga-miR-140-5p,gga-miR-133c-5p,gga-miR-219b,gga-miR-1590,gga-miR-29c-3p,gga-miR-1467-3p,gga-miR-133a-5p,gga-miR-187-5p,novel_178,gga-miR-1434,gga-miR-7442-3p,gga-miR-6615-3p,gga-miR-1728-3p,gga-miR-6542-3p,gga-miR-1781-5p,gga-miR-3525,gga-miR-6649-3p,gga-miR-3540,gga-miR-3523,gga-miR-1727,gga-miR…	PSKH1	Protein kinase-like domain||Serine/threonine/dual specificity protein kinase, catalytic domain||Tyrosine-protein kinase, catalytic domain||Serine-threonine/tyrosine-protein kinase catalytic domain||Protein kinase domain
ENSGALG00000001649	gga-miR-17-5p,gga-miR-106-5p,gga-miR-1771,gga-miR-1663-5p,gga-miR-30b-3p,gga-miR-181b-1-3p,gga-miR-7b,gga-miR-1626-3p,gga-miR-365-2-5p,gga-miR-6649-5p,gga-miR-6552-3p,gga-miR-6565-5p,gga-miR-1560-3p,gga-miR-20a-5p,gga-miR-1452,gga-miR-130b-5p,gga-miR-20b-5p,gga-miR-6651-5p,gga-miR-1585,gga-miR-1595-5p,novel_214,gga-miR-6639-5p,gga-miR-365-1-5p,novel_130,gga-miR-3529,gga-miR-7	DERL2	Derlin
ENSGALG00000001654	novel_183,gga-miR-365-3p,gga-miR-146c-5p,gga-miR-23b-5p,gga-miR-1712-3p,gga-miR-1685-3p,gga-miR-1737,gga-miR-1644,gga-miR-214,gga-miR-1668-3p,gga-miR-146a-5p,gga-miR-1563,gga-miR-146b-5p	C1QBP	Mitochondrial glycoprotein
ENSGALG00000001656	gga-miR-1737,novel_130,gga-miR-22-3p,gga-miR-214,gga-miR-6663-5p,gga-miR-1663-3p,gga-miR-1779,gga-miR-146b-3p,gga-miR-6651-5p,gga-miR-1786,gga-miR-7451-3p,gga-miR-146c-3p,gga-miR-3539,gga-miR-7449-3p,gga-miR-1583,gga-miR-18a-3p,gga-miR-1467-3p,gga-miR-1626-5p,gga-miR-1754-5p,novel_120,gga-miR-1641,gga-miR-3530-5p,gga-miR-6547-3p,gga-miR-1454,gga-miR-92-5p,gga-miR-125b-5p,gga-miR-26a-3p,gga-miR-30…	2015-09-09	Ribosome biogenesis GTPase RsgA, putative||Cell division protein GTP binding||Elongation factor, GTP-binding domain||P-loop containing nucleoside triphosphate hydrolase||AIG1
ENSGALG00000001661	gga-miR-222b-5p,gga-miR-6623-3p,gga-miR-128-3p,gga-miR-1306-5p,gga-miR-10a-5p,gga-miR-140-5p,gga-miR-6553-3p,gga-miR-146b-3p,gga-miR-10b-5p,gga-miR-27b-3p,gga-miR-18a-5p,gga-miR-6543-3p,gga-let-7a-2-3p,gga-miR-18b-5p,gga-miR-29b-2-5p,gga-miR-2128,gga-miR-7449-3p,gga-miR-1626-3p,gga-miR-1649-5p,gga-let-7c-3p,gga-miR-1655-5p,gga-miR-7469-5p,gga-miR-19b-5p,gga-miR-29b-1-5p	SLC22A7	General substrate transporter||Major facilitator superfamily||Major facilitator superfamily domain, general substrate transporter||Major facilitator superfamily domain
ENSGALG00000001662	gga-miR-1781-3p,gga-miR-1467-3p,gga-miR-21-3p,gga-miR-499-5p,novel_120,gga-miR-1781-5p,gga-miR-137-3p,gga-miR-1649-3p,gga-miR-3539,gga-miR-27b-5p,gga-miR-1397-5p,gga-miR-205a,gga-miR-6552-3p,gga-miR-6631-5p,gga-miR-32-5p,gga-miR-1329-5p,gga-miR-301a-5p,gga-miR-200b-5p,gga-miR-196-5p,gga-miR-222b-5p,gga-miR-1737,gga-miR-1467-5p,gga-miR-34b-3p,gga-miR-29c-3p,gga-miR-219b,gga-miR-205b,gga-miR-1776,g…	ATP10B	Cation-transporting P-type ATPase, subfamily IV||P-type ATPase, A domain||Cation-transporting P-type ATPase||P-type ATPase, cytoplasmic domain N||HAD-like domain
ENSGALG00000001663	gga-miR-24-3p,gga-let-7c-3p,gga-miR-1724,gga-miR-7447-5p,gga-miR-15c-5p,gga-miR-187-5p,gga-miR-7469-5p,gga-miR-1556,gga-miR-6548-5p,gga-miR-16c-5p,gga-miR-455-3p,gga-let-7j-3p,gga-miR-16-5p,gga-miR-101-2-5p,gga-miR-1737,novel_117,gga-let-7a-2-3p,gga-miR-15b-5p,gga-miR-15a,gga-miR-6651-5p	MAK16	Mak16 protein
ENSGALG00000001664	gga-miR-6669-3p,gga-miR-21-5p,gga-miR-101-3p,gga-miR-6649-3p,gga-miR-1684a-5p,gga-miR-1754-5p,gga-miR-6643-5p,gga-miR-133a-3p,gga-miR-144-3p,gga-miR-27b-5p,gga-miR-130a-5p,gga-miR-130c-5p,gga-miR-133b,gga-miR-6656-5p,gga-miR-133c-3p	PTPN9	Protein-tyrosine phosphatase, receptor/non-receptor type||CRAL-TRIO domain||Cellular retinaldehyde binding/alpha-tocopherol transport||Protein-tyrosine phosphatase, catalytic||Protein-tyrosine phosphatase-like||Protein-tyrosine/Dual specificity phosphatase||CRAL/TRIO, N-terminal domain
ENSGALG00000001666	gga-miR-199-3p,gga-miR-16c-5p,gga-miR-16-5p,gga-miR-15c-5p,gga-miR-1737,gga-miR-20b-5p,gga-miR-106-5p,gga-miR-383-3p,gga-miR-20a-5p,gga-miR-17-5p,gga-miR-15b-5p,gga-miR-15a	RPAIN	-
ENSGALG00000001668	gga-miR-30a-3p,gga-miR-6656-5p,gga-miR-1619,gga-miR-1556,gga-miR-1747-5p,gga-miR-200b-3p,gga-miR-2129,gga-miR-6663-5p,gga-miR-199-3p,gga-miR-7438-5p,gga-miR-214,gga-miR-6548-5p,gga-miR-1306-5p,gga-miR-142-5p,gga-miR-1659,gga-miR-130b-5p,gga-miR-429-3p,gga-miR-2188-5p,gga-miR-1647,gga-miR-1329-5p	UBE2R2	Ubiquitin-conjugating enzyme, E2||Ubiquitin-conjugating enzyme/RWD-like
ENSGALG00000001672	gga-miR-1778,gga-miR-6669-3p,gga-miR-23b-3p,gga-miR-18b-5p,gga-miR-3532-3p,gga-miR-26a-5p,gga-miR-6623-3p,gga-miR-16-5p,gga-miR-2129,gga-miR-26a-3p,gga-miR-1655-5p,gga-miR-1674,novel_227,gga-miR-1572,novel_208,gga-miR-6544-5p,gga-miR-1712-3p,gga-miR-455-5p,gga-miR-6615-5p,gga-miR-449a,gga-miR-3528,gga-miR-1453,gga-miR-223,gga-miR-449c-3p,gga-miR-2128,gga-miR-6553-5p,gga-miR-15c-5p,gga-miR-140-3p,…	NEK4	Protein kinase-like domain||Serine/threonine/dual specificity protein kinase, catalytic domain||Tyrosine-protein kinase, catalytic domain||Protein kinase domain||Serine-threonine/tyrosine-protein kinase catalytic domain
ENSGALG00000001677	gga-miR-1805-5p,gga-miR-1467-5p,gga-miR-6663-5p,gga-miR-1685-5p,gga-miR-221-5p,novel_213,gga-miR-1786,gga-miR-1329-5p,gga-miR-27b-3p,gga-miR-27b-5p,gga-miR-1644,gga-miR-3539,novel_143,gga-miR-130c-5p,gga-miR-1397-5p,gga-miR-20a-3p,gga-miR-1560-3p,novel_122,gga-miR-6660-3p,gga-miR-6701-3p,gga-miR-15b-3p,gga-miR-1728-5p,gga-miR-6559-3p,gga-miR-130a-5p,gga-miR-2129,gga-miR-7472-5p,gga-miR-1651-3p,gg…	SETBP1	AT hook, DNA-binding motif
ENSGALG00000001678	gga-miR-6553-5p,gga-miR-15c-5p,gga-miR-365-2-5p,gga-miR-1649-5p,gga-miR-24-3p,gga-miR-30b-3p,gga-miR-1456-5p,gga-miR-181b-1-3p,gga-miR-6643-5p,gga-miR-1771,gga-miR-30e-3p,gga-miR-1453,gga-miR-16-5p,gga-miR-16c-5p,gga-miR-2129,gga-miR-10a-5p,gga-miR-10b-5p,gga-miR-6669-3p,gga-miR-183,gga-miR-3532-3p,gga-miR-1556,gga-miR-1467-3p,gga-miR-6615-3p,gga-miR-6542-3p,gga-miR-365-1-5p,gga-miR-1737,gga-miR-…	PRKAB2	5-AMP-activated protein kinase, beta subunit, interaction domain||Immunoglobulin E-set
ENSGALG00000001684	gga-let-7a-3p,gga-miR-1771,gga-miR-6586-5p,gga-let-7f-3p,gga-miR-365-2-5p,gga-miR-1623,gga-miR-499-3p,gga-miR-449c-3p,gga-miR-6559-5p,gga-miR-30c-2-3p,gga-miR-20b-5p,gga-miR-29a-5p,gga-miR-26a-5p,gga-miR-1651-3p,gga-miR-200a-5p,gga-miR-1647,gga-miR-6696-3p,gga-miR-302b-5p,gga-miR-6544-3p,gga-miR-7465-3p,gga-miR-7445-3p,gga-miR-30c-1-3p,gga-miR-3530-5p,gga-miR-6660-3p,gga-miR-106-3p,gga-miR-1684a-…	SEC14L1	CRAL-TRIO domain||CRAL/TRIO, N-terminal domain||GOLD||PRELI/MSF1
ENSGALG00000001688	gga-miR-1560-3p,gga-miR-205a,gga-miR-148a-3p,gga-miR-1397-5p,gga-miR-6582-5p,gga-miR-3539,gga-miR-1690-5p,gga-miR-100-3p,gga-miR-1644,gga-miR-6615-3p,novel_120,novel_133,gga-miR-130c-3p,novel_213,gga-miR-6565-3p,gga-miR-22-3p,gga-miR-222b-5p,gga-miR-3064-5p,gga-miR-15b-5p,gga-miR-103-3p,gga-miR-190a-5p,gga-miR-1724,gga-miR-30c-2-3p,gga-miR-33-5p,gga-miR-30a-5p,gga-miR-489-3p,gga-miR-2954,gga-let-…	2015-09-05	Septin||Ribosome biogenesis GTPase RsgA, putative||Cell division protein GTP binding||P-loop containing nucleoside triphosphate hydrolase
ENSGALG00000001689	gga-miR-92-5p,gga-miR-30c-1-3p,gga-miR-20a-5p,gga-miR-7451-3p,gga-miR-20b-5p,gga-miR-6631-5p,gga-miR-1774,gga-miR-301a-5p,gga-miR-103-3p,gga-miR-107-3p,gga-miR-1690-5p,novel_120,gga-miR-7473-5p,gga-miR-17-5p,gga-miR-106-5p,gga-miR-1684a-5p,gga-miR-1467-3p,gga-miR-7442-3p,gga-miR-21-3p	SCAMP2	SCAMP
ENSGALG00000001691	gga-miR-30d,gga-miR-30a-5p,gga-miR-3607-3p,gga-miR-29a-3p,gga-miR-29c-3p,gga-miR-29b-3p,gga-miR-6675-3p	CPSF3L	Beta-Casp domain||RNA-metabolising metallo-beta-lactamase||Beta-lactamase-like
ENSGALG00000001692	gga-miR-15a,gga-miR-15b-5p,gga-miR-1329-5p,gga-miR-1782,gga-miR-222b-5p,gga-miR-221-3p,gga-miR-7,gga-miR-181b-2-3p,gga-miR-7438-5p,gga-miR-30b-5p,gga-miR-1467-3p,gga-miR-29b-1-5p,gga-miR-3525,gga-miR-458a-3p,gga-miR-3539,gga-miR-1690-5p,novel_143,gga-miR-6699-5p,novel_109,gga-miR-205a,gga-miR-7b,gga-miR-1626-3p,gga-miR-1560-3p,gga-miR-222b-3p,gga-miR-200a-3p,gga-miR-222a,gga-miR-2188-5p,gga-miR-2…	CAMSAP1	PRC-barrel-like||Calmodulin-regulated spectrin-associated protein, CH domain||Calponin homology domain||CKK domain
ENSGALG00000001695	gga-miR-449c-3p,gga-miR-181a-5p,gga-miR-6559-5p,gga-miR-30a-3p,gga-miR-1677-3p,gga-miR-216b,gga-miR-19a-3p,gga-miR-215-3p,gga-miR-1747-5p,gga-miR-194,gga-miR-6544-5p,gga-miR-1712-3p,gga-miR-30d,gga-miR-1771,gga-miR-138-5p,gga-miR-130a-3p,gga-miR-181b-5p,gga-miR-199-3p,gga-miR-3594-3p,gga-miR-217-5p,gga-miR-222a,gga-miR-301b-3p,gga-miR-29a-5p,gga-miR-1727,gga-miR-218-5p,gga-miR-30b-5p,gga-miR-365-…	GABRA6	Gamma-aminobutyric-acid A receptor, gamma subunit||Gamma-aminobutyric-acid A receptor, alpha subunit||Neurotransmitter-gated ion-channel transmembrane domain||Neurotransmitter-gated ion-channel ligand-binding||Gamma-aminobutyric acid A receptor/Glycine receptor alpha||Neurotransmitter-gated ion-channel||Gamma-aminobutyric-acid A receptor, alpha 6 subunit
ENSGALG00000001697	gga-miR-6544-5p,gga-miR-6615-3p,gga-miR-101-3p,gga-miR-1651-3p,gga-miR-301a-5p,gga-miR-3536,gga-miR-31-5p,gga-miR-144-5p,novel_136,gga-miR-34a-3p,gga-miR-1737	ITIH1	VIT domain||von Willebrand factor, type A||Inter-alpha-trypsin inhibitor heavy chain, C-terminal||P-loop containing nucleoside triphosphate hydrolase
ENSGALG00000001698	gga-miR-181a-5p,gga-miR-203a,gga-let-7g-3p,gga-miR-19a-3p,gga-miR-499-3p,gga-miR-1747-5p,gga-miR-194,gga-miR-6615-5p,gga-miR-30d,gga-miR-101-3p,gga-miR-1685-3p,gga-miR-1a-2-5p,gga-miR-130a-5p,gga-miR-181b-5p,gga-miR-144-3p,gga-miR-222a,gga-miR-142-5p,gga-miR-126-5p,gga-miR-130c-5p,gga-miR-6675-3p,gga-miR-6552-3p,gga-miR-30b-5p,gga-miR-365-3p,gga-miR-204,gga-miR-6660-3p,gga-miR-106-3p,gga-miR-3064…	GABRA1	Gamma-aminobutyric-acid A receptor, alpha subunit||Neurotransmitter-gated ion-channel transmembrane domain||Gamma-aminobutyric-acid A receptor, alpha 2 subunit||Neurotransmitter-gated ion-channel||Gamma-aminobutyric-acid A receptor, alpha 1 subunit||Gamma-aminobutyric-acid A receptor, gamma subunit||Gamma-aminobutyric acid A receptor/Glycine receptor alpha||Neurotransmitter-gated ion-channel liga…
ENSGALG00000001700	gga-miR-15c-5p,gga-miR-1551-5p,gga-miR-181a-5p,gga-miR-107-5p,gga-miR-29b-2-5p,gga-miR-138-5p,gga-miR-29b-1-5p,gga-miR-9-5p,gga-miR-6544-5p,gga-miR-193b-3p,gga-miR-6615-5p,gga-miR-103-2-5p,gga-miR-133c-5p,gga-miR-16c-5p,gga-miR-7472-5p,gga-miR-1703-5p,gga-miR-181b-5p,gga-miR-16-5p,gga-miR-1306-5p,gga-miR-187-3p,gga-miR-1664-3p,gga-miR-3531-5p,gga-miR-1737,gga-miR-193a-3p,gga-miR-23b-5p,gga-miR-74…	MPI	Mannose-6-phosphate isomerase||RmlC-like cupin domain||Mannose-6-phosphate isomerase, type I
ENSGALG00000001701	gga-miR-1684a-3p,gga-miR-190a-3p,gga-miR-6568-3p,gga-miR-216a,gga-miR-1655-3p,gga-miR-1649-5p,novel_85,gga-miR-365-2-5p,gga-miR-1774,gga-miR-2188-5p,gga-miR-1597-5p,gga-miR-18b-3p,gga-miR-1744-3p,gga-miR-146b-5p,gga-miR-16c-5p,gga-miR-1653,gga-miR-1467-3p,gga-miR-200a-3p,gga-miR-6552-5p,gga-miR-1626-3p,gga-miR-107-3p,gga-miR-301a-5p,gga-miR-1329-5p,gga-miR-15b-5p,gga-miR-103-3p,gga-miR-1786,gga-m…	-	G protein-coupled receptor, rhodopsin-like||GPCR, rhodopsin-like, 7TM||7TM GPCR, olfactory receptor/chemoreceptor Srsx
ENSGALG00000001702	gga-miR-449b-5p,novel_130,gga-miR-128-3p,gga-miR-1585,gga-miR-1666,gga-miR-1779,gga-miR-1672,gga-miR-6565-5p,gga-miR-34c-5p,gga-miR-1668-3p,gga-miR-1720-3p,gga-miR-6623-3p,gga-miR-2129,gga-miR-6669-3p,gga-miR-18b-5p,gga-miR-23b-3p,gga-miR-6553-5p,gga-miR-6559-5p,gga-miR-2128,gga-miR-6656-5p,gga-miR-24-3p,novel_208,gga-miR-1655-5p,gga-miR-3528,gga-miR-1771,gga-miR-449a,gga-miR-6615-5p,gga-miR-7,gg…	EXOC3L1	Exocyst complex component Sec6
ENSGALG00000001708	gga-miR-6639-5p,novel_217,gga-miR-133c-5p,gga-miR-187-3p,gga-miR-222b-5p,gga-miR-1737,gga-miR-429-3p,gga-miR-15b-5p,gga-miR-1786,gga-miR-18a-3p,gga-miR-6552-5p,novel_143,gga-miR-3539,gga-miR-1397-5p,gga-miR-148a-3p,gga-miR-1728-3p,gga-miR-6615-3p,gga-miR-6649-3p,gga-miR-1556,gga-miR-200b-3p,gga-miR-130c-3p,gga-miR-7442-3p,gga-miR-3535,gga-miR-16c-5p,gga-miR-138-2-3p,gga-miR-6547-3p,gga-miR-1306-5…	MED1	Mediator complex, subunit Med1, metazoa/fungi
ENSGALG00000001712	gga-miR-1782,gga-miR-6548-3p,gga-miR-6631-5p,gga-miR-32-5p,gga-miR-15a,gga-miR-30e-5p,gga-miR-3607-5p,gga-miR-454-3p,gga-miR-216c,gga-miR-6660-3p,gga-miR-193b-3p,gga-miR-30b-5p,gga-miR-1727,gga-miR-7449-3p,gga-miR-301b-3p,gga-miR-6669-3p,gga-miR-551-3p,gga-miR-26a-3p,gga-miR-2129,gga-miR-16-5p,gga-miR-130a-3p,gga-miR-181b-5p,gga-miR-30d,gga-miR-1623,gga-miR-301b-5p,gga-miR-19a-3p,gga-miR-181a-5p,…	VATB	ATPase, V1 complex, subunit B||P-loop containing nucleoside triphosphate hydrolase||ATPase, F1/V1/A1 complex, alpha/beta subunit, nucleotide-binding domain||ATPase, F1/V1/A1 complex, alpha/beta subunit, C-terminal||ATPase, F1 complex alpha/beta subunit, N-terminal domain
ENSGALG00000001713	gga-miR-128-3p,gga-miR-6547-3p,gga-miR-2129,gga-miR-1563,gga-miR-214,novel_227,gga-let-7f-3p,gga-let-7a-3p,gga-miR-202-5p	UBAC1	Ubiquitin-related domain||UBA-like||Heat shock chaperonin-binding||Ubiquitin-associated/translation elongation factor EF1B, N-terminal, eukaryote||Ubiquitin-associated domain/translation elongation factor EF-Ts, N-terminal
ENSGALG00000001716	gga-miR-6590-3p	C15orf59	-
ENSGALG00000001717	gga-miR-6623-3p,gga-miR-16-5p,gga-miR-144-3p,gga-miR-199-3p,gga-miR-2129,gga-miR-16-1-3p,gga-miR-6669-3p,gga-miR-551-3p,gga-miR-1778,gga-miR-146c-5p,gga-miR-6685-5p,gga-miR-29a-3p,novel_225,gga-miR-15c-5p,novel_153,gga-let-7g-3p,gga-miR-146a-3p,gga-miR-140-3p,gga-miR-6656-5p,gga-miR-1623,gga-miR-24-3p,gga-miR-1655-5p,novel_227,gga-miR-101-3p,gga-miR-1453,gga-miR-138-5p,novel_130,gga-miR-1467-5p,g…	SLC16A1	Major facilitator superfamily domain, general substrate transporter||Monocarboxylate transporter||Major facilitator superfamily||Major facilitator superfamily domain
ENSGALG00000001718	gga-miR-29b-2-5p,gga-miR-449c-3p,gga-miR-22-5p,gga-miR-15c-5p,gga-miR-30a-3p,gga-miR-1677-3p,gga-let-7g-3p,novel_85,gga-miR-499-3p,gga-miR-181b-1-3p,gga-miR-489-3p,gga-miR-9-5p,gga-miR-16-5p,gga-miR-3594-3p,gga-miR-16c-5p,gga-miR-6548-5p,gga-miR-1677-5p,gga-miR-16-1-3p,gga-miR-217-5p,gga-miR-23b-3p,gga-miR-142-5p,gga-miR-26a-5p,gga-miR-130b-5p,gga-miR-1727,gga-miR-107-3p,gga-miR-218-5p,gga-miR-20…	CCNG1	Cyclin, N-terminal||Cyclin-like
ENSGALG00000001722	gga-miR-6586-5p,gga-miR-181b-1-3p,gga-miR-1619,gga-miR-383-3p,gga-miR-9-5p,gga-miR-6643-5p,gga-miR-19b-3p,gga-miR-1551-5p,gga-miR-30c-2-3p,gga-let-7c-3p,gga-miR-147,novel_85,gga-miR-1656,gga-miR-1651-3p,novel_117,gga-miR-1756b,gga-let-7a-2-3p,gga-miR-130b-3p,gga-miR-1306-5p,gga-miR-29b-3p,gga-miR-146b-5p,gga-miR-6548-5p,gga-miR-7472-5p,gga-miR-125b-5p,novel_178,gga-miR-187-5p,gga-miR-21-3p,novel_…	E2F4	Transcription factor E2F/dimerisation partner (TDP)
ENSGALG00000001725	gga-miR-6547-3p,gga-miR-26a-3p,gga-miR-17-3p,gga-miR-1618-3p,gga-miR-23b-5p,gga-miR-20a-5p,gga-miR-29a-5p,gga-miR-20b-5p,gga-miR-205a,gga-miR-215-3p,gga-miR-205b,gga-miR-6586-5p,gga-miR-6643-5p,gga-miR-17-5p,gga-miR-106-5p,gga-miR-106-3p	TNRC6C	Argonaute hook domain||UBA-like||Ubiquitin-associated domain/translation elongation factor EF-Ts, N-terminal||Ubiquitin-associated/translation elongation factor EF1B, N-terminal, eukaryote
ENSGALG00000001726	gga-miR-204,gga-miR-153-3p,gga-miR-181b-1-3p,gga-miR-449a,gga-miR-1728-3p,gga-miR-6643-5p,gga-miR-1781-5p,gga-miR-1663-5p,gga-miR-148a-3p,gga-miR-365-2-5p,novel_85,gga-miR-34c-5p,gga-miR-6552-3p,gga-miR-190a-5p,gga-miR-3533,gga-miR-1329-5p,gga-miR-302b-5p,gga-miR-1769-5p,gga-miR-1559-3p,gga-miR-6543-3p,gga-miR-1580,gga-miR-365-1-5p,gga-miR-449b-5p,novel_217,gga-miR-7438-5p,gga-miR-6590-3p,gga-miR…	NUDCD2	HSP20-like chaperone||CS domain
ENSGALG00000001728	gga-miR-1729-5p,novel_109	NACC2	BEN domain||BTB/POZ fold||BTB/POZ||BTB/POZ-like
ENSGALG00000001729	gga-miR-1397-5p,gga-miR-20b-3p,gga-miR-1644,gga-miR-458a-3p,gga-miR-1690-5p,novel_133,novel_178,gga-miR-7442-3p,gga-miR-21-3p,gga-miR-1556,gga-let-7c-5p,novel_183,gga-miR-200b-3p,gga-miR-1728-3p,novel_120,gga-miR-6615-3p,gga-miR-187-3p,novel_213,gga-miR-34a-5p,gga-miR-1663-3p,gga-miR-29c-3p,novel_214,gga-miR-6565-3p,gga-miR-1703-5p,gga-miR-214,gga-miR-1786,gga-miR-146b-3p,gga-let-7a-5p,gga-miR-42…	CD276	Immunoglobulin V-set, subgroup||Immunoglobulin-like domain||CD80-like, immunoglobulin C2-set||Immunoglobulin C1-set||Immunoglobulin V-set domain||Immunoglobulin subtype
ENSGALG00000001730	gga-miR-1306-5p,gga-miR-6547-3p,gga-miR-6548-5p,gga-miR-6544-3p,gga-miR-1731-5p,gga-miR-6696-3p,gga-miR-1774,gga-miR-1647,gga-let-7a-2-3p,gga-miR-130b-3p,gga-miR-1744-3p,gga-miR-22-5p,gga-miR-33-5p,gga-miR-1724,gga-let-7c-3p,novel_85,gga-miR-6586-5p,gga-miR-7469-5p,gga-miR-6568-3p,gga-miR-30a-5p,gga-miR-489-3p,gga-miR-2954,gga-miR-383-3p,gga-miR-7,gga-miR-1805-5p,novel_213,gga-miR-1720-5p,gga-miR…	DGKD	Diacylglycerol kinase, accessory domain||Sterile alpha motif, type 2||Sterile alpha motif/pointed domain||Sterile alpha motif, type 1||Diacylglycerol kinase, catalytic domain||Pleckstrin homology domain||Protein kinase C-like, phorbol ester/diacylglycerol-binding domain||Sterile alpha motif domain
ENSGALG00000001731	gga-miR-383-3p,gga-miR-222b-3p,gga-miR-1631,gga-miR-222a,gga-miR-221-3p	CDK12	Tyrosine-protein kinase, catalytic domain||Protein kinase domain||Serine-threonine/tyrosine-protein kinase catalytic domain||Serine/threonine/dual specificity protein kinase, catalytic domain||Protein kinase-like domain
ENSGALG00000001733	gga-miR-1778,gga-miR-1618-3p,gga-miR-217-5p,gga-miR-6669-3p,gga-miR-301b-3p,gga-miR-3594-3p,gga-miR-1a-2-5p,gga-miR-3530-5p,gga-miR-181b-5p,gga-miR-3529,gga-miR-16-5p,gga-miR-130a-3p,gga-miR-30d,gga-miR-1712-3p,gga-miR-449a,gga-miR-490-3p,gga-miR-1677-3p,gga-miR-449c-3p,gga-miR-138-1-3p,gga-miR-15c-5p,gga-miR-181a-5p,gga-miR-27b-3p,novel_131,gga-miR-1782,gga-miR-15a,gga-miR-1779,gga-miR-2131-5p,g…	LRIG2	Leucine-rich repeat, typical subtype||Immunoglobulin subtype 2||Immunoglobulin I-set||Immunoglobulin||Immunoglobulin-like domain||Leucine-rich repeat||Cysteine-rich flanking region, C-terminal||Immunoglobulin subtype||Immunoglobulin V-set domain
ENSGALG00000001735	gga-miR-1453,gga-miR-3528,gga-miR-1655-5p,gga-miR-7469-5p,gga-miR-1a-3p,gga-miR-365-2-5p,gga-let-7c-3p,gga-miR-1649-5p,gga-miR-30c-2-3p,gga-miR-6559-5p,gga-miR-15c-5p,gga-miR-29a-3p,gga-let-7a-2-3p,gga-miR-1677-5p,gga-miR-6669-3p,gga-miR-3594-3p,gga-miR-16c-5p,gga-miR-29b-3p,gga-miR-6623-3p,gga-miR-130a-5p,gga-miR-16-5p,gga-miR-6547-3p,gga-miR-1754-5p,gga-miR-128-1-5p,gga-miR-1b-3p,gga-miR-6659-3…	LHX4	Zinc finger, LIM-type||Homeobox domain||Homeodomain-like
ENSGALG00000001740	gga-miR-1663-5p	MGAT5B	-
ENSGALG00000001741	gga-miR-6544-5p	NPTN	Immunoglobulin V-set domain||Immunoglobulin subtype||Immunoglobulin-like domain||Immunoglobulin||Immunoglobulin subtype 2||Immunoglobulin I-set
ENSGALG00000001749	gga-let-7g-3p,gga-miR-92-3p,gga-miR-140-3p,gga-miR-1623,gga-miR-215-3p,gga-miR-1649-5p,gga-miR-2130,gga-miR-449c-3p,gga-miR-33-5p,gga-miR-9-5p,gga-miR-383-3p,gga-miR-6643-5p,gga-miR-1685-3p,gga-miR-205b,gga-miR-125b-5p,gga-miR-2129,gga-miR-7472-5p,gga-miR-1653,gga-miR-101-2-5p,gga-miR-181b-5p,gga-miR-142-5p,gga-miR-130b-5p,gga-miR-1651-3p,gga-miR-6669-3p,gga-miR-205a,gga-miR-1604,gga-miR-6552-3p,…	ACSBG2	AMP-dependent synthetase/ligase
ENSGALG00000001750	gga-miR-21-5p,gga-miR-20b-5p,gga-miR-1416-5p,gga-miR-301b-3p,gga-miR-3594-3p,gga-miR-26a-3p,gga-miR-3530-3p,gga-miR-130a-3p,gga-miR-6544-5p,gga-miR-194,gga-miR-1677-3p,gga-miR-30a-3p,gga-miR-216b,gga-miR-19a-3p,gga-miR-6656-5p,gga-miR-20a-5p,gga-miR-6631-5p,novel_209,gga-miR-3533,gga-miR-6663-5p,gga-miR-3064-3p,gga-miR-454-3p,gga-miR-3607-5p,gga-miR-17-5p,gga-miR-7473-5p,gga-miR-29c-5p,gga-miR-21…	MAT2B	dTDP-4-dehydrorhamnose reductase||Polysaccharide biosynthesis protein, CapD-like domain||3-beta hydroxysteroid dehydrogenase/isomerase||NAD-dependent epimerase/dehydratase, N-terminal domain||Male sterility, NAD-binding
ENSGALG00000001759	novel_133,gga-let-7c-5p,novel_122,gga-miR-1556,gga-miR-128-1-5p,gga-miR-1684a-5p,gga-miR-1641,gga-miR-148a-3p,gga-miR-1397-5p,gga-miR-1690-5p,gga-miR-458a-3p,gga-miR-100-3p,gga-miR-489-5p,gga-miR-1649-3p,gga-miR-3524a,gga-miR-128-2-5p,gga-miR-18a-3p,gga-miR-107-3p,gga-miR-1786,gga-miR-103-3p,gga-miR-15b-5p,gga-let-7a-5p,gga-miR-146b-3p,gga-miR-6651-5p,gga-miR-34b-5p,gga-miR-3064-5p,gga-miR-22-3p,…	ELMO3	Armadillo-type fold||Domain of unknown function DUF3361||Engulfment/cell motility, ELMO
ENSGALG00000001761	gga-miR-6623-3p,gga-miR-222b-5p,gga-miR-3607-5p,gga-miR-7,novel_213,gga-miR-17-3p,gga-miR-1778,gga-miR-1774,gga-miR-2131-5p,gga-miR-1769-5p,gga-miR-6543-3p,gga-miR-6675-3p,gga-miR-7b,gga-miR-215-5p,gga-miR-1672,gga-miR-1655-5p,gga-miR-187-5p,gga-miR-181b-1-3p,gga-miR-106-3p,gga-miR-489-3p,gga-miR-3525,gga-miR-1663-5p	HAUS1	-
ENSGALG00000001765	gga-miR-1460	CAAP1	-
ENSGALG00000001768	gga-miR-101-2-5p,gga-miR-1664-3p,gga-miR-199-5p,gga-miR-138-2-3p,gga-miR-7472-5p,gga-miR-1653,gga-miR-16c-5p,gga-miR-10a-5p,gga-miR-1647,gga-miR-1651-3p,gga-miR-1756b,gga-miR-383-5p,gga-miR-130b-3p,gga-miR-1551-5p,gga-miR-29b-2-5p,gga-miR-1649-5p,gga-miR-1724,novel_85,gga-miR-1684a-3p,gga-miR-6568-3p,gga-miR-7469-5p,gga-miR-216a,gga-miR-30e-3p,gga-miR-9-5p,gga-miR-383-3p,gga-miR-6643-5p,gga-miR-4…	ODZ2	YD repeat||Epidermal growth factor-like domain||Carboxypeptidase-like, regulatory domain||Rhs repeat-associated core||Teneurin intracellular, N-terminal||Concanavalin A-like lectin/glucanases superfamily||EGF-like domain, extracellular||Quinoprotein amine dehydrogenase, beta chain-like
ENSGALG00000001770	gga-miR-146b-5p,gga-miR-146a-5p,gga-miR-1b-5p,gga-miR-138-1-3p,gga-miR-3539,gga-miR-155,gga-miR-1a-2-5p,gga-miR-1684b-3p,gga-miR-146c-5p,gga-miR-551-5p,gga-miR-1684a-3p,gga-miR-6645-5p	ACAP3	Pleckstrin homology domain||Ankyrin repeat||Ankyrin repeat-containing domain||Arf GTPase activating protein
ENSGALG00000001772	gga-miR-146a-3p,gga-miR-15c-5p,novel_225,gga-miR-216a,gga-miR-383-3p,gga-miR-1559-5p,novel_227,gga-miR-6586-5p,gga-miR-1572,gga-miR-6568-3p,gga-miR-7445-3p,gga-miR-16c-5p,gga-miR-6553-3p,gga-miR-16-5p,gga-miR-1306-5p,gga-miR-6696-3p,gga-miR-1604,novel_109,gga-miR-6675-3p,novel_120,gga-miR-1795,gga-miR-106-3p,gga-miR-153-3p,gga-miR-1467-3p,novel_183,gga-miR-1663-3p,gga-miR-17-3p,gga-miR-221-5p,gga…	MAPK8IP3	JNK/Rab-associated protein-1, N-terminal||Quinonprotein alcohol dehydrogenase-like superfamily
ENSGALG00000001773	gga-miR-1779,gga-miR-1329-5p,gga-miR-27b-3p,gga-miR-135a-3-3p,novel_130,gga-miR-1769-3p,gga-miR-128-3p,gga-miR-1467-5p,gga-miR-1595-5p,gga-miR-6639-5p,gga-miR-1703-5p,gga-miR-214,gga-miR-17-3p,gga-miR-221-5p,gga-miR-499-5p,novel_120,gga-miR-106-3p,gga-miR-6615-3p,gga-miR-6649-3p,gga-miR-7449-3p,gga-miR-1649-3p,gga-miR-1644,gga-miR-6675-3p,gga-miR-1583,gga-miR-1727,gga-miR-3523,gga-miR-193b-5p,gga…	RFX2	DNA-binding RFX-type winged-helix domain||RFX1 transcription activation region
ENSGALG00000001774	gga-miR-214,gga-miR-6639-5p,gga-miR-1685-5p,gga-miR-6565-3p,gga-miR-133c-5p,gga-miR-34a-5p,gga-miR-1737,gga-miR-455-3p,gga-miR-22-3p,gga-miR-6543-3p,gga-miR-429-3p,gga-miR-301a-3p,gga-miR-190a-5p,gga-miR-103-3p,gga-miR-1329-5p,gga-miR-107-3p,gga-miR-205a,gga-miR-1626-3p,gga-miR-200a-3p,gga-miR-148a-3p,gga-miR-107-5p,gga-miR-1684a-5p,gga-miR-1728-3p,gga-miR-106-5p,gga-miR-1805-3p,gga-miR-6649-3p,g…	NEO1	Fibronectin, type III||Immunoglobulin subtype 2||Neogenin, C-terminal||Immunoglobulin-like domain||Immunoglobulin subtype||Immunoglobulin V-set domain||Immunoglobulin I-set||Immunoglobulin
ENSGALG00000001779	gga-miR-193a-3p,gga-miR-429-3p,gga-miR-1659,gga-miR-29a-3p,gga-miR-1769-5p,gga-miR-1647,gga-miR-1677-5p,gga-miR-6669-3p,novel_213,gga-miR-29c-3p,gga-miR-1631,gga-miR-30c-1-3p,gga-miR-1703-5p,gga-miR-1467-5p,gga-miR-29b-3p,gga-miR-128-3p,gga-miR-193b-3p,gga-miR-1684a-5p,gga-miR-21-3p,gga-miR-30b-3p,gga-miR-18a-3p,novel_153,gga-miR-148a-3p,gga-miR-2130	KIAA0895L	Protein of unknown function DUF1704
ENSGALG00000001782	gga-miR-10b-5p,gga-miR-32-5p,gga-miR-6662-3p,novel_130,gga-miR-3530-5p,gga-miR-92-5p,gga-miR-10a-5p,gga-miR-21-3p,gga-miR-181b-1-3p,gga-miR-6544-5p,gga-miR-551-5p,gga-miR-3525,gga-miR-6649-3p,gga-miR-20b-3p,gga-miR-203a,gga-miR-22-5p,gga-miR-7447-5p,gga-miR-92-3p,gga-miR-1677-3p	PLAA	Armadillo-type fold||PLAA family ubiquitin binding, PFU||WD40 repeat||WD40-repeat-containing domain||PUL
ENSGALG00000001785	gga-miR-125b-3p,gga-miR-100-3p,gga-miR-454-3p,gga-miR-1726,gga-miR-130a-3p,gga-miR-148a-3p,gga-miR-130b-3p,gga-miR-1744-3p,gga-miR-1663-5p,gga-miR-1778,gga-miR-301a-3p,gga-miR-130c-3p,gga-miR-1677-5p,gga-miR-301b-3p	HSD3B7	3-beta hydroxysteroid dehydrogenase/isomerase||Short-chain dehydrogenase/reductase SDR||NAD-dependent epimerase/dehydratase, N-terminal domain||Male sterility, NAD-binding||NmrA-like domain||Polyketide synthase, KR||dTDP-4-dehydrorhamnose reductase||Polysaccharide biosynthesis protein, CapD-like domain
ENSGALG00000001786	gga-miR-130a-3p,gga-miR-7472-5p,gga-miR-3594-3p,gga-miR-301b-3p,gga-let-7a-2-3p,gga-miR-130b-3p,novel_207,gga-miR-6710-3p,gga-let-7c-3p,novel_85,gga-miR-6586-5p,gga-miR-181b-1-3p,gga-miR-30e-3p,gga-miR-30d,gga-miR-30a-5p,gga-miR-3531-5p,gga-miR-128-3p,gga-miR-454-3p,gga-miR-1737,gga-miR-6639-5p,gga-miR-30e-5p,novel_209,gga-miR-301a-3p,gga-miR-30c-5p,gga-miR-3607-3p,gga-miR-148a-3p,gga-miR-3540,gg…	GDF5	Transforming growth factor-beta, N-terminal||Transforming growth factor-beta, C-terminal||Cystine-knot cytokine||Inhibin, alpha subunit
ENSGALG00000001787	gga-miR-1626-5p,gga-miR-7442-3p,gga-miR-19b-5p,gga-miR-1467-3p,gga-miR-1663-5p,gga-miR-6649-3p,gga-miR-29c-5p,gga-miR-1728-3p,novel_120,gga-miR-1710,gga-miR-130c-5p,gga-miR-1644,gga-miR-6552-5p,gga-miR-1560-3p,gga-miR-205a,gga-miR-1626-3p,gga-miR-1329-5p,novel_209,gga-miR-6651-5p,gga-miR-32-5p,gga-miR-34b-5p,novel_131,gga-miR-23b-5p,gga-miR-3607-3p,gga-miR-455-3p,gga-miR-22-3p,novel_130,gga-miR-1…	LOXHD1	PLAT/LH2 domain||Lipase/lipooxygenase, PLAT/LH2
ENSGALG00000001789	gga-miR-103-2-5p,gga-miR-460a-5p,gga-miR-499-5p,gga-miR-1728-5p,gga-miR-100-3p,gga-miR-1726,gga-miR-203a,gga-miR-22-5p,gga-miR-107-5p,novel_109,gga-let-7g-3p,gga-miR-30a-3p,gga-miR-499-3p,gga-miR-222b-3p,gga-miR-217-5p,gga-miR-222a,gga-miR-183,gga-miR-301a-5p,gga-miR-20a-5p,gga-miR-7451-3p,gga-miR-1744-3p,gga-miR-6685-5p,gga-miR-34b-5p,gga-miR-1664-3p,gga-miR-3607-5p,gga-miR-221-3p,gga-miR-101-2-…	HECTD2	HECT
ENSGALG00000001790	gga-miR-1649-5p,gga-miR-92-3p,gga-miR-15c-5p,gga-miR-1551-5p,gga-miR-7447-5p,gga-miR-30e-3p,gga-miR-106-5p,gga-miR-17-5p,gga-miR-6582-3p,gga-miR-1551-3p,gga-miR-7469-5p,gga-miR-1467-3p,gga-miR-133a-5p,gga-miR-6516-3p,gga-miR-16c-5p,gga-miR-7465-3p,gga-miR-6663-5p,gga-miR-1703-5p,gga-miR-1454,gga-miR-3529,gga-miR-16-5p,gga-miR-3531-5p,gga-miR-20b-5p,gga-miR-20a-5p,gga-miR-15b-5p,gga-miR-1786,gga-m…	-	Nicotinamide N-methyltransferase-like||S-adenosyl-L-methionine-dependent methyltransferase-like
ENSGALG00000001791	gga-miR-133c-3p,gga-miR-18a-3p,gga-miR-133a-3p,gga-miR-133b,gga-miR-3525,gga-miR-6615-5p,gga-miR-6615-3p,gga-miR-1677-5p	-	Polyketide synthase, KR||Glucose/ribitol dehydrogenase||Short-chain dehydrogenase/reductase SDR
ENSGALG00000001792	gga-miR-3533,gga-miR-1329-5p,gga-miR-1769-5p,gga-let-7j-3p,gga-miR-199-3p,gga-miR-3594-3p,gga-miR-1653,novel_214,gga-miR-6565-3p,novel_183,gga-miR-7460-3p,gga-miR-1710,gga-miR-6559-5p,gga-miR-30c-2-3p,gga-miR-3539,novel_109	MRPS34	-
ENSGALG00000001793	gga-miR-34a-3p,gga-miR-2130,gga-miR-219a,gga-miR-148a-3p,gga-miR-135a-5p,gga-miR-181b-2-3p,gga-miR-6548-5p,gga-miR-1585,gga-miR-6516-5p,gga-miR-1641,gga-miR-1663-5p	MYL2	EF-hand domain
ENSGALG00000001795	gga-miR-22-3p,gga-miR-6575-5p,gga-miR-1737,novel_214,gga-miR-15b-5p,gga-miR-6548-3p,novel_209,gga-miR-1585,gga-miR-1786,gga-miR-15a,gga-miR-1717,gga-miR-1779,gga-miR-6543-3p,gga-miR-7449-3p,gga-miR-6582-5p,gga-miR-1434,gga-miR-19b-5p,gga-miR-7460-3p,gga-miR-1663-5p,gga-miR-1684a-5p,gga-miR-6547-3p,gga-miR-16-5p,gga-miR-3530-5p,gga-miR-16c-5p,gga-miR-1774,gga-miR-183,gga-miR-1647,gga-miR-6669-3p,g…	GFRA2	Glial cell line-derived neurotrophic factor receptor, alpha 1/2||GDNF/GAS1||Glial cell line-derived neurotrophic factor receptor||Glial cell line-derived neurotrophic factor receptor alpha 2
ENSGALG00000001797	novel_109,gga-miR-7449-3p,gga-miR-17-5p,gga-miR-1710,gga-miR-106-3p,gga-miR-216c,gga-miR-204,gga-miR-460a-5p,gga-miR-148a-5p,gga-miR-1590,gga-miR-221-5p,gga-miR-17-3p,gga-miR-20a-5p,gga-miR-15a,gga-miR-1717,gga-miR-6548-3p,gga-miR-2131-5p,gga-miR-1585,gga-miR-140-3p,gga-let-7g-3p,gga-miR-203a,gga-miR-15c-5p,gga-miR-181a-5p,gga-miR-6559-5p,gga-miR-138-5p,gga-miR-1747-5p,gga-miR-1456-5p,novel_208,g…	GPSM1	Tetratricopeptide repeat||GoLoco motif||Tetratricopeptide TPR1||Tetratricopeptide repeat-containing domain
ENSGALG00000001798	gga-miR-460b-5p,gga-miR-1590,gga-miR-214,gga-miR-199-3p,gga-miR-6565-3p,gga-miR-7472-5p,gga-miR-3064-3p,gga-miR-3531-5p,gga-miR-27b-3p,gga-miR-103-3p,gga-miR-1724,gga-miR-107-3p,gga-miR-140-3p,novel_207,gga-miR-2128,gga-miR-6701-3p,gga-miR-6643-5p,gga-miR-6544-5p,novel_183,gga-miR-7460-3p	BBS4	Tetratricopeptide TPR1||Tetratricopeptide repeat-containing domain||Tetratricopeptide TPR2||Tetratricopeptide repeat
ENSGALG00000001799	gga-miR-142-5p,gga-miR-1769-5p,gga-miR-130b-5p,novel_117,gga-miR-1580,novel_130,gga-miR-3530-5p,gga-miR-365b-5p,gga-miR-135a-5p,gga-miR-125b-3p,gga-miR-7438-5p,gga-miR-1454,gga-miR-26a-3p,gga-miR-460b-5p,gga-miR-7469-5p,novel_227,gga-miR-9-5p,gga-miR-1728-3p,gga-miR-6615-5p,gga-miR-1663-5p,gga-miR-29b-1-5p,gga-miR-1619,novel_143,gga-miR-1460,gga-miR-29b-2-5p,gga-miR-203a,gga-miR-6553-5p,gga-miR-2…	UQCC	Ubiquinol-cytochrome c chaperone/UPF0174
ENSGALG00000001800	gga-miR-1677-5p,gga-miR-1724	-	tRNA-dihydrouridine synthase
ENSGALG00000001801	gga-miR-383-3p,gga-miR-551-5p,gga-miR-103-2-5p,gga-let-7c-3p,novel_85,gga-miR-19b-3p,gga-let-7a-2-3p,novel_117,gga-miR-1729-5p,gga-miR-1744-3p,gga-miR-1656,gga-miR-6696-3p,gga-miR-1651-3p,gga-miR-146b-5p,gga-miR-199-5p,gga-miR-6516-3p,gga-miR-138-2-3p,gga-miR-3535,gga-miR-7472-5p,gga-miR-6553-3p,gga-miR-1653,gga-miR-15c-3p,gga-miR-6544-3p,gga-miR-1731-5p,gga-miR-1454,gga-miR-125b-5p,gga-miR-101-2…	IFT74	-
ENSGALG00000001802	gga-miR-6615-3p,gga-miR-1684a-5p,gga-miR-106-5p,gga-miR-29b-1-5p,gga-miR-3525,gga-miR-6559-3p,gga-miR-1467-3p,novel_183,gga-let-7c-5p,gga-miR-1556,gga-miR-21-3p,novel_133,gga-miR-1626-3p,gga-miR-1560-3p,gga-miR-222b-3p,gga-miR-200a-3p,gga-miR-3539,gga-miR-107-5p,gga-miR-1397-5p,gga-miR-3607-3p,gga-miR-1769-5p,gga-miR-18a-5p,gga-miR-6543-3p,gga-miR-146c-3p,gga-miR-3064-5p,gga-miR-30c-5p,gga-let-7a…	JMJD6	JmjC domain
ENSGALG00000001805	gga-miR-22-5p,gga-miR-24-3p,gga-miR-216b,gga-miR-490-3p,novel_133,novel_183,gga-miR-458b-5p,gga-miR-146b-3p,novel_117,gga-miR-1795	MXRA7	-
ENSGALG00000001807	gga-miR-6656-5p,novel_213,gga-miR-1452,gga-miR-6565-5p,gga-miR-146b-3p,gga-miR-99a-3p,gga-miR-2188-5p	CUX1	Homeobox domain||Homeodomain-like||CUT domain||LemA-like domain||Lambda repressor-like, DNA-binding domain
ENSGALG00000001809	gga-miR-383-5p,novel_117,gga-miR-1756b,gga-miR-2188-5p,gga-miR-1651-3p,gga-miR-302b-5p,gga-miR-183,gga-miR-16c-5p,gga-miR-7472-5p,gga-miR-125b-5p,gga-miR-30c-1-3p,gga-miR-6516-3p,gga-miR-460b-5p,gga-miR-1664-3p,gga-miR-1635,gga-miR-6643-5p,gga-miR-9-5p,gga-miR-551-5p,gga-miR-30e-3p,gga-miR-6546-5p,gga-miR-99a-5p,gga-miR-147,gga-miR-29b-2-5p,gga-miR-19b-3p,gga-miR-1551-5p,gga-miR-33-3p,gga-miR-34b…	FAM65A	Armadillo-type fold||HR1 rho-binding repeat
ENSGALG00000001811	gga-miR-15c-5p,gga-let-7g-3p,novel_153,gga-miR-30a-3p,gga-miR-458b-5p,gga-miR-1451-3p,gga-miR-34c-3p,gga-miR-130a-3p,gga-miR-16-5p,gga-miR-3594-3p,gga-miR-1778,gga-miR-301b-3p,gga-miR-6685-5p,gga-miR-142-5p,gga-miR-29a-5p,gga-miR-3532-3p,gga-miR-1803,gga-miR-32-3p,novel_109,gga-miR-6565-5p,gga-miR-365-3p,gga-miR-6660-3p,gga-miR-1781-5p,gga-miR-1663-5p,gga-miR-454-3p,gga-miR-6663-5p,gga-miR-15a,gg…	EIF6	Translation initiation factor IF6
ENSGALG00000001817	gga-miR-155,gga-miR-2128,gga-miR-33-3p,gga-miR-6553-5p,novel_225,gga-miR-15c-5p,gga-let-7g-3p,novel_85,gga-miR-1649-5p,gga-miR-30b-3p,gga-miR-6643-5p,gga-miR-383-3p,gga-miR-1712-3p,gga-miR-30e-3p,gga-miR-3530-5p,gga-miR-34a-3p,gga-miR-16-5p,gga-miR-101-2-5p,gga-miR-1635,gga-miR-1454,gga-miR-10a-5p,gga-miR-16c-5p,gga-miR-6553-3p,gga-miR-6669-3p,gga-miR-10b-5p,gga-miR-1774,gga-miR-23b-3p,gga-miR-15…	CTCF	Zinc finger, C2H2-like||Zinc finger, C2H2
ENSGALG00000001823	gga-miR-1668-3p,gga-miR-148a-5p,gga-miR-6663-5p,gga-miR-22-5p,gga-miR-7447-5p	C1H11ORF73	Protein of unknown function DUF775
ENSGALG00000001826	gga-miR-1744-3p,gga-miR-29a-3p,novel_131,gga-let-7a-2-3p,gga-miR-1651-3p,gga-miR-6516-5p,gga-miR-2131-5p,gga-miR-6544-3p,gga-miR-6550-3p,gga-miR-29c-3p,gga-miR-17-3p,gga-miR-1805-5p,novel_130,gga-miR-29b-3p,gga-let-7a-3p,gga-miR-106-3p,gga-miR-128-1-5p,gga-miR-29b-1-5p,gga-miR-1572,gga-miR-194,gga-let-7f-3p,novel_138,gga-miR-1724,gga-miR-1649-5p,gga-let-7c-3p,gga-miR-128-2-5p,gga-miR-155,gga-miR-…	WWC1	C2 domain||WW domain
ENSGALG00000001827	gga-miR-15a,gga-miR-1626-5p,gga-miR-15b-5p,gga-miR-16c-5p,novel_136,gga-miR-365b-5p,gga-miR-490-5p,gga-miR-6547-3p,gga-miR-15c-5p,gga-miR-22-3p,gga-miR-148a-3p,gga-miR-16-5p	GLYR1	6-phosphogluconate dehydrogenase, NADP-binding||PWWP domain||Pyrroline-5-carboxylate reductase, catalytic, N-terminal||6-phosphogluconate dehydrogenase, C-terminal-like
ENSGALG00000001832	gga-miR-1726,gga-miR-100-3p,gga-miR-200a-3p,gga-miR-107-3p,gga-miR-205a,gga-miR-21-3p,novel_183,gga-miR-133a-5p,gga-miR-1551-3p,gga-miR-1781-3p,gga-miR-29c-5p,gga-miR-1805-3p,gga-miR-6660-3p,gga-miR-365b-5p,gga-miR-1737,gga-miR-3064-3p,gga-miR-1769-3p,gga-miR-29c-3p,gga-miR-31-5p,gga-miR-103-3p,gga-miR-301a-5p,gga-miR-6662-3p,gga-miR-6559-5p,gga-miR-30c-2-3p,novel_136,gga-miR-215-3p,gga-miR-30a-3…	PHYHIPL	Fibronectin, type III
ENSGALG00000001833	gga-miR-1747-5p,gga-miR-1453,gga-miR-1685-3p,gga-miR-2954,gga-miR-489-3p,gga-miR-6643-5p,gga-miR-455-5p,gga-miR-383-3p,gga-miR-138-1-3p,gga-miR-203a,gga-miR-1623,gga-miR-1649-5p,gga-miR-216b,gga-miR-140-3p,gga-miR-183,gga-miR-1651-3p,gga-miR-1647,gga-miR-217-5p,gga-miR-29a-5p,gga-miR-23b-3p,gga-miR-146c-5p,gga-miR-101-2-5p,gga-miR-138-2-3p,gga-miR-6548-5p,gga-miR-146b-5p,novel_133,gga-miR-6582-3p…	PRKRIP1	Protein of unknown function DUF1168
ENSGALG00000001835	gga-miR-20b-3p,gga-miR-301b-5p,gga-miR-383-3p	SCNN1D	Epithelial sodium channel||Na+ channel, amiloride-sensitive
ENSGALG00000001836	gga-miR-1728-3p,gga-miR-29b-1-5p,novel_122,gga-let-7c-5p,novel_178,gga-miR-1626-3p,gga-miR-6552-5p,novel_143,gga-miR-1649-3p,gga-miR-3523,gga-miR-107-5p,gga-miR-3064-5p,gga-miR-6543-3p,gga-miR-6651-5p,gga-let-7a-5p,gga-miR-15b-5p,gga-miR-6639-5p,gga-miR-29c-3p,gga-miR-3531-5p,gga-miR-222b-5p,gga-miR-22-3p,gga-miR-2954,gga-miR-103-2-5p,gga-miR-6568-3p,gga-miR-6586-5p,gga-miR-184-3p,gga-miR-92-3p,g…	PIAS4	SAP domain||Zinc finger, MIZ-type
ENSGALG00000001837	gga-miR-301a-5p,gga-miR-29c-3p,gga-miR-6639-5p,gga-miR-22-3p,gga-miR-3531-5p,gga-miR-21-3p,gga-miR-1626-5p,gga-miR-1467-3p,gga-miR-18a-3p,gga-miR-1626-3p,gga-miR-205a,gga-miR-458a-3p,gga-miR-1690-5p,gga-miR-6696-3p,gga-miR-1656,gga-miR-183,gga-miR-460b-5p,gga-miR-6548-5p,gga-miR-199-5p,gga-miR-6553-3p,gga-miR-1653,gga-miR-1635,gga-miR-29b-3p,gga-miR-30e-3p,gga-miR-216a,gga-miR-30a-5p,gga-miR-6643…	ORAI2	Calcium release-activated calcium channel protein
ENSGALG00000001838	gga-miR-146b-3p,gga-miR-1779,gga-miR-6546-5p,gga-miR-1397-5p,gga-miR-6547-3p,gga-miR-1653,gga-miR-30c-1-3p	XPO7	Importin-beta, N-terminal domain||Armadillo-type fold
ENSGALG00000001840	gga-miR-1651-3p,gga-miR-1656,gga-miR-130b-5p,gga-miR-34a-3p,gga-miR-29b-3p,gga-miR-1306-5p,gga-miR-6553-3p,gga-miR-1653,gga-miR-3535,gga-miR-6550-3p,gga-miR-6544-3p,gga-miR-125b-5p,gga-miR-6548-5p,gga-miR-146b-5p,gga-miR-7445-3p,gga-miR-103-2-5p,gga-miR-1684a-3p,gga-miR-383-3p,gga-miR-30a-5p,gga-miR-2954,gga-miR-216a,gga-miR-19b-3p,gga-miR-1655-3p,gga-miR-1551-5p,gga-miR-30c-2-3p,gga-miR-33-3p,gg…	TEK	Protein kinase-like domain||Serine/threonine/dual specificity protein kinase, catalytic domain||Tyrosine-protein kinase, receptor Tie-2, Ig-like domain 1, N-terminal||Immunoglobulin-like domain||Tyrosine-protein kinase, catalytic domain||Serine-threonine/tyrosine-protein kinase catalytic domain||Protein kinase domain||Fibronectin, type III||Epidermal growth factor-like domain
ENSGALG00000001842	gga-miR-460a-5p,gga-miR-1397-5p,gga-miR-33-5p,gga-miR-6669-3p,gga-miR-6645-5p,gga-miR-1737	PRSS57	Trypsin-like cysteine/serine peptidase domain||Peptidase S1A, chymotrypsin-type||Peptidase S1||Peptidase S1A, nudel
ENSGALG00000001843	gga-miR-15b-5p,gga-miR-15a,gga-miR-6552-5p,gga-miR-16c-5p,novel_153,gga-miR-1668-3p,gga-miR-15c-5p,gga-miR-16-5p	PIAS2	Zinc finger, MIZ-type||SAP domain
ENSGALG00000001844	gga-miR-1677-5p,gga-miR-365-3p,gga-miR-204,gga-miR-3528,gga-miR-6544-5p,gga-miR-22-3p,gga-miR-6547-3p,gga-miR-3531-5p,gga-miR-2129	ALKBH4	-
ENSGALG00000001845	gga-miR-1467-3p,novel_178,gga-miR-106-3p,gga-miR-17-5p,gga-miR-106-5p,gga-miR-1781-5p,gga-miR-202-5p,gga-miR-1803,gga-miR-107-5p,gga-miR-148a-3p,gga-miR-20a-3p,gga-miR-6552-5p,gga-miR-200a-3p,gga-miR-15a,gga-miR-32-5p,gga-miR-1786,gga-miR-15b-5p,gga-miR-20a-5p,novel_130,gga-miR-6575-5p,gga-miR-135a-5p,gga-miR-181b-2-3p,gga-miR-214,gga-miR-6565-3p,gga-miR-6663-5p,gga-miR-17-3p,gga-miR-1590,gga-miR…	PHTF1	Transcription factor homeodomain, male germ-cell
ENSGALG00000001846	gga-miR-1708,gga-miR-17-3p,gga-miR-219b,gga-miR-34a-5p,gga-miR-214,gga-miR-1703-5p,gga-miR-22-3p,gga-miR-449b-5p,gga-miR-1769-3p,gga-miR-128-3p,gga-miR-1737,novel_130,novel_131,gga-miR-27b-3p,gga-miR-1659,gga-miR-23b-5p,gga-miR-6548-3p,gga-miR-1723,gga-miR-34c-5p,gga-miR-1604,gga-miR-6552-3p,gga-miR-460a-3p,gga-miR-1668-3p,gga-miR-1648-5p,gga-miR-7447-5p,gga-miR-1727,gga-miR-1690-5p,gga-miR-3540,…	-	Paralemmin
ENSGALG00000001848	gga-miR-6568-3p,gga-miR-460a-5p,gga-miR-21-3p,novel_227,gga-miR-181b-1-3p,gga-miR-7473-5p,gga-miR-551-5p,gga-miR-1685-3p,gga-miR-6701-3p,gga-miR-216a,gga-miR-2130,gga-miR-7449-3p,gga-miR-1803,gga-miR-155,gga-miR-1563,gga-let-7g-3p,gga-miR-16-1-3p,gga-miR-301a-5p,gga-miR-26a-5p,gga-miR-365b-5p,gga-miR-1769-3p,gga-miR-125b-3p,gga-miR-92-5p,gga-miR-7438-5p,gga-miR-1731-5p,gga-miR-34b-3p,gga-miR-6548…	UBE2J2	Ubiquitin-conjugating enzyme, E2||Ubiquitin-conjugating enzyme/RWD-like
ENSGALG00000001852	gga-miR-194,gga-miR-1572,gga-miR-6623-3p,gga-miR-1655-5p,gga-miR-200b-3p,gga-miR-1781-5p,gga-miR-429-3p	LRWD1	WD40-repeat-containing domain||WD40 repeat
ENSGALG00000001854	gga-miR-1434,gga-miR-1674,gga-miR-204,gga-miR-383-3p,novel_120,gga-miR-30c-2-3p,gga-miR-6559-5p,gga-miR-181a-5p,gga-miR-1551-5p,gga-miR-15c-5p,gga-miR-6552-5p,gga-miR-456-3p,gga-miR-15b-5p,gga-miR-15a,gga-miR-1778,gga-miR-16-5p,gga-miR-1b-5p,gga-miR-1306-5p,gga-miR-181b-5p,gga-miR-135a-5p,gga-miR-1a-2-5p,gga-miR-128-3p,gga-miR-140-5p,gga-miR-214,gga-miR-16c-5p,gga-miR-1685-5p	-	Protein of unknown function DUF2369||Fibronectin, type III
ENSGALG00000001857	gga-miR-15c-5p,gga-miR-203a,gga-miR-22-5p,gga-miR-2130,gga-miR-3538,gga-miR-1623,gga-miR-6586-5p,gga-miR-205b,gga-miR-30e-3p,gga-miR-1619,gga-miR-216a,gga-miR-30d,gga-miR-455-5p,gga-miR-30a-5p,gga-miR-16-5p,gga-miR-34a-3p,gga-miR-1a-2-5p,gga-miR-1451-3p,gga-miR-1631,gga-miR-6553-3p,gga-miR-16c-5p,gga-miR-6550-3p,gga-miR-1774,gga-miR-1559-3p,gga-miR-383-5p,gga-miR-6685-5p,gga-miR-1416-3p,gga-miR-3…	FAM132A	Complement C1q protein||Tumour necrosis factor-like domain
ENSGALG00000001860	gga-miR-20a-5p,gga-miR-383-5p,gga-miR-20b-5p,gga-miR-206,gga-miR-101-2-5p,gga-miR-1720-5p,gga-miR-31-5p,gga-miR-6565-3p,gga-miR-138-2-3p,gga-miR-6548-5p,gga-miR-1781-3p,gga-miR-21-3p,gga-miR-1a-3p,gga-miR-1b-3p,gga-miR-17-5p,gga-miR-106-5p,gga-miR-1663-5p,gga-miR-33-3p,gga-miR-138-1-3p,gga-miR-218-5p	RSBN1	-
ENSGALG00000001861	gga-miR-551-5p,gga-miR-17-5p,gga-miR-20a-5p,gga-miR-106-5p,gga-miR-20b-5p,gga-miR-1781-5p,gga-miR-6649-3p,gga-miR-6586-5p,gga-miR-7472-5p,gga-miR-6565-3p,gga-miR-460b-5p,gga-miR-206,gga-miR-455-3p,gga-miR-203a,gga-miR-6547-3p	POLR2J	DNA-directed RNA polymerase, RBP11-like dimerisation domain
ENSGALG00000001862	gga-miR-1454,gga-miR-16c-5p,gga-miR-7472-5p,gga-miR-125b-3p,gga-miR-29b-3p,gga-miR-16-5p,gga-miR-29a-3p,gga-miR-23b-3p,novel_117,gga-miR-3532-3p,gga-miR-130b-5p,gga-miR-1651-3p,gga-miR-6669-3p,gga-miR-1656,gga-miR-1623,gga-miR-1649-5p,gga-miR-499-3p,gga-miR-2128,gga-miR-30c-2-3p,gga-miR-6559-5p,gga-miR-15c-5p,gga-miR-383-3p,gga-miR-1453,gga-miR-103-2-5p,gga-miR-194,gga-miR-1572,novel_217,gga-miR-…	ST6GALNAC1	Glycosyl transferase, family 29
ENSGALG00000001864	gga-miR-107-3p,gga-miR-219a,gga-miR-148a-3p,gga-miR-1644,gga-miR-6582-5p,gga-miR-1416-3p,novel_143,gga-miR-184-5p,gga-miR-1754-5p,gga-miR-21-3p,gga-miR-187-5p,novel_133,gga-miR-6582-3p,novel_183,gga-miR-200b-3p,gga-miR-219b,gga-miR-6565-3p,gga-miR-6639-5p,gga-miR-1737,gga-miR-1769-3p,gga-miR-1805-5p,gga-miR-429-3p,gga-miR-1786,gga-miR-15b-5p,gga-miR-301a-5p,gga-miR-103-3p,gga-miR-1329-5p,gga-miR-…	C9orf72	-
ENSGALG00000001866	novel_130,gga-miR-135a-5p,gga-miR-31-5p,gga-miR-221-5p,gga-miR-15a,gga-miR-1717,gga-miR-15b-5p,gga-miR-301a-5p,gga-miR-1452,gga-miR-3539,gga-miR-1727,gga-miR-6565-5p,gga-miR-6552-5p,gga-miR-1560-3p,gga-miR-1795,gga-miR-1663-5p,gga-miR-6649-3p,gga-miR-1781-5p,gga-miR-29b-1-5p,gga-miR-6623-3p,gga-miR-1720-3p,gga-miR-16-5p,gga-miR-2129,gga-miR-16c-5p,gga-miR-1653,gga-miR-6548-5p,gga-miR-30c-1-3p,gga…	GPR151	7TM GPCR, serpentine receptor class v (Srv)||7TM GPCR, olfactory receptor/chemoreceptor Srsx||G protein-coupled receptor, rhodopsin-like||Galanin receptor family||GPCR, rhodopsin-like, 7TM||7TM GPCR, serpentine receptor class w (Srw)
ENSGALG00000001870	gga-miR-1597-5p,novel_120,gga-miR-23b-3p,gga-miR-1769-5p,gga-miR-103-3p,gga-miR-3533,gga-miR-181b-1-3p,gga-miR-1467-3p,gga-miR-1454,gga-miR-107-3p	FAM190B	-
ENSGALG00000001872	gga-miR-6548-5p,gga-miR-6550-3p,gga-miR-199-3p,gga-miR-3535,gga-miR-2129,gga-miR-16c-5p,gga-miR-16-5p,gga-miR-1635,gga-miR-144-3p,gga-miR-6623-3p,gga-miR-34c-3p,gga-miR-20b-5p,gga-miR-29a-5p,gga-miR-1416-5p,gga-miR-6669-3p,gga-miR-1724,gga-miR-30a-3p,gga-miR-184-3p,gga-miR-146a-3p,gga-miR-203a,gga-miR-15c-5p,gga-miR-1551-5p,gga-miR-490-5p,gga-miR-216a,gga-miR-101-3p,gga-miR-1685-3p,gga-miR-30a-5p…	SDF4	EF-hand domain
ENSGALG00000001879	gga-miR-1754-5p,gga-miR-1684a-5p,gga-miR-6649-3p,novel_178,gga-miR-6659-3p,gga-miR-107-3p,gga-miR-6543-3p,gga-miR-30c-5p,gga-miR-34b-5p,gga-miR-1786,gga-miR-1734,gga-miR-6639-5p,gga-miR-1703-5p,gga-miR-133c-5p,gga-miR-34a-5p,gga-miR-3531-5p,gga-miR-1737,gga-miR-455-3p,gga-miR-551-5p,gga-miR-490-5p,gga-miR-29b-2-5p,gga-miR-383-5p,novel_117,gga-miR-1756b,gga-miR-130b-5p,gga-miR-1651-3p,gga-miR-183,…	GRID1	Glutamate receptor, L-glutamate/glycine-binding||NMDA receptor||Ionotropic glutamate receptor||Extracellular ligand-binding receptor||Extracellular solute-binding protein, family 3||Periplasmic binding protein-like I
ENSGALG00000001880	gga-miR-30a-3p,gga-miR-1631,gga-miR-1782,gga-miR-15b-3p,gga-miR-3539	AMY2A	Glycosyl hydrolase, family 13, subfamily, catalytic domain||Glycosyl hydrolase, family 13, catalytic domain||Alpha amylase||Alpha-amylase, C-terminal all beta||Glycoside hydrolase, superfamily
ENSGALG00000001881	gga-miR-1737,gga-miR-6575-5p,gga-miR-455-3p,gga-miR-22-3p,gga-miR-214,novel_214,gga-miR-6565-3p,gga-miR-1703-5p,novel_213,gga-miR-301a-3p,gga-miR-15b-5p,gga-miR-6543-3p,gga-miR-34b-5p,gga-miR-100-3p,gga-miR-6582-5p,gga-miR-148a-3p,novel_183,gga-miR-1467-3p,gga-miR-130c-3p,gga-miR-1556,gga-miR-1684a-5p,gga-miR-6615-3p,gga-miR-1728-3p,gga-miR-1641,gga-miR-15b-3p,gga-miR-34a-3p,gga-miR-6547-3p,gga-m…	DNLZ	Zinc finger, DNL-type
ENSGALG00000001882	gga-miR-34a-3p,gga-miR-1306-5p,gga-miR-6544-3p,gga-miR-1454,gga-miR-146b-5p,gga-miR-1651-3p,gga-miR-1744-3p,gga-let-7a-2-3p,gga-miR-6710-3p,gga-miR-460b-3p,gga-miR-22-5p,gga-miR-30c-2-3p,gga-let-7c-3p,gga-miR-1724,gga-miR-6568-3p,gga-miR-489-3p,gga-miR-30a-5p,gga-miR-1805-5p,gga-miR-6575-5p,gga-miR-455-3p,gga-miR-214,gga-miR-6590-3p,gga-miR-1703-5p,gga-miR-34a-5p,gga-miR-146b-3p,gga-miR-6543-3p,g…	TNFRSF18	TNFR/NGFR cysteine-rich region||Tumour necrosis factor receptor 18
ENSGALG00000001889	gga-miR-6599-3p,gga-miR-99a-3p	CARD9	CARD domain||Death-like domain
ENSGALG00000001898	novel_131,gga-miR-29a-5p,gga-miR-6550-3p,gga-miR-2131-5p,gga-miR-137-3p	MISP	-
ENSGALG00000001900	gga-miR-29c-3p,gga-miR-1663-3p,gga-miR-1590,gga-miR-17-3p,gga-miR-1703-5p,gga-miR-6663-5p,novel_217,gga-miR-214,gga-miR-6575-5p,gga-miR-22-3p,novel_130,gga-miR-3531-5p,gga-miR-3064-5p,novel_131,gga-miR-1659,gga-miR-3533,gga-miR-200a-3p,gga-miR-18a-3p,gga-miR-1726,gga-miR-1727,gga-miR-219a,gga-miR-7449-3p,gga-miR-100-3p,gga-miR-1690-5p,gga-miR-202-5p,gga-miR-1781-5p,gga-miR-1710,gga-miR-106-3p,gga…	KIAA1045	EF-hand domain||Zinc finger, FYVE/PHD-type
ENSGALG00000001901	gga-miR-6656-5p	ARIH1	Zinc finger, C6HC-type
ENSGALG00000001903	gga-miR-7472-5p,gga-miR-2129,gga-miR-16c-5p,gga-miR-30c-1-3p,gga-miR-29b-3p,gga-miR-130a-3p,gga-miR-16-5p,gga-miR-1306-5p,gga-miR-29a-3p,gga-miR-6685-5p,gga-miR-130b-3p,gga-miR-20b-5p,gga-miR-217-5p,gga-miR-301b-3p,novel_153,gga-miR-301b-5p,gga-miR-215-3p,gga-miR-15c-5p,gga-miR-9-5p,gga-miR-6643-5p,gga-miR-455-5p,gga-miR-383-3p,gga-miR-214,gga-miR-1685-5p,gga-miR-29c-3p,gga-miR-454-3p,gga-miR-306…	MAP1LC3A	Autophagy protein Atg8 ubiquitin like||Ubiquitin-related domain||Ubiquitin-like protein Atg12
ENSGALG00000001905	gga-miR-449a,gga-miR-137-3p,novel_130,gga-miR-449b-5p,gga-miR-1563,gga-miR-34c-5p,gga-miR-219b,gga-miR-34a-5p,gga-miR-6552-3p,gga-miR-1724	DTX2	Zinc finger, RING-type||WWE domain, subgroup||WWE domain
ENSGALG00000001913	gga-miR-3064-3p,gga-miR-1664-3p,gga-miR-16-5p,gga-miR-7438-5p,gga-miR-181b-2-3p,gga-miR-16c-5p,gga-miR-219b,gga-miR-1651-3p,gga-miR-15a,gga-miR-6516-5p,gga-miR-15b-5p,gga-miR-1774,gga-miR-27b-5p,gga-miR-3539,gga-miR-22-5p,gga-miR-15c-5p,gga-miR-30a-3p,gga-let-7g-3p,gga-miR-140-3p,gga-miR-6552-3p,gga-miR-200a-3p,gga-miR-21-3p,gga-miR-187-5p,gga-miR-383-3p,gga-miR-1781-5p,gga-miR-6701-3p,gga-miR-30…	DYNLRB1	Dynein light chain-related||Dynein light chain, roadblock-type
ENSGALG00000001915	gga-miR-193b-5p,gga-miR-6552-3p,gga-miR-1727,gga-miR-499-5p,gga-miR-1710,gga-miR-216c,gga-miR-460a-5p,gga-miR-146a-5p,gga-miR-148a-5p,gga-miR-2131-3p,gga-miR-3064-3p,gga-miR-135a-5p,gga-miR-7451-3p,gga-miR-27b-3p,gga-miR-196-5p,gga-miR-1677-3p,gga-miR-1623,gga-miR-2130,gga-miR-449c-3p,gga-miR-2128,gga-miR-138-1-3p,gga-miR-181a-5p,gga-miR-1712-3p,gga-miR-1685-3p,gga-miR-205b,gga-miR-458b-5p,gga-mi…	VAV3	SH3 domain||SH2 domain||Protein kinase C-like, phorbol ester/diacylglycerol-binding domain||Dbl homology (DH) domain||Calponin homology domain||Variant SH3 domain||Pleckstrin homology domain
ENSGALG00000001919	gga-miR-22-3p,gga-miR-1306-5p,gga-miR-1460,gga-miR-2130,gga-miR-199-5p,gga-miR-10a-5p,gga-miR-6565-3p,gga-miR-7472-5p,gga-miR-146b-3p,gga-miR-10b-5p,gga-miR-146c-3p,gga-miR-193a-3p,gga-miR-193b-3p,gga-miR-6685-5p	-	Uncharacterised protein family UPF0239
ENSGALG00000001921	gga-miR-1551-5p,gga-miR-15c-5p,gga-miR-1727,gga-miR-449c-3p,gga-miR-1649-3p,gga-miR-1649-5p,gga-miR-1724,gga-miR-6656-5p,gga-miR-6546-5p,gga-miR-1781-5p,gga-miR-1754-5p,gga-miR-1684a-5p,gga-miR-16-5p,gga-miR-222b-5p,gga-miR-30c-1-3p,gga-miR-16c-5p,gga-miR-15b-5p,gga-miR-1774,gga-miR-1723,gga-miR-1647,gga-miR-15a	SDCCAG3	-
ENSGALG00000001925	gga-miR-6547-3p,gga-miR-181b-5p,gga-miR-16-5p,gga-miR-130a-3p,gga-miR-1664-3p,gga-miR-130a-5p,gga-miR-3530-5p,gga-miR-16c-5p,gga-miR-301b-3p,gga-miR-1778,gga-miR-193a-3p,novel_117,gga-miR-1625-5p,gga-miR-1744-3p,gga-miR-23b-3p,gga-miR-130b-3p,gga-miR-19b-3p,gga-miR-15c-5p,gga-miR-138-1-3p,gga-miR-181a-5p,gga-miR-2130,gga-miR-155,novel_85,gga-miR-19a-3p,gga-miR-365-2-5p,gga-miR-1677-3p,gga-miR-177…	GNB1L	WD40 repeat||WD40-repeat-containing domain
ENSGALG00000001934	gga-miR-1655-5p,gga-miR-6623-3p,gga-miR-458a-3p,gga-miR-29b-2-5p,gga-miR-29b-1-5p	OPN4-2	7TM GPCR, serpentine receptor class x (Srx)||Opsin||7TM GPCR, olfactory receptor/chemoreceptor Srsx||7TM GPCR, serpentine receptor class v (Srv)||G protein-coupled receptor, rhodopsin-like||GPCR, rhodopsin-like, 7TM
ENSGALG00000001937	novel_208,gga-miR-1684a-3p,gga-miR-1771,gga-miR-1453,gga-miR-6643-5p,gga-miR-383-3p,gga-miR-449a,gga-miR-15c-5p,gga-miR-2128,gga-miR-1724,gga-let-7c-3p,gga-miR-6656-5p,gga-miR-140-3p,novel_153,gga-miR-1774,gga-miR-1677-5p,novel_117,gga-let-7a-2-3p,gga-miR-21-5p,gga-miR-16-5p,gga-miR-1664-3p,gga-miR-6548-5p,gga-miR-16c-5p,gga-miR-2129,gga-miR-6550-3p,gga-miR-7460-3p,gga-miR-204,gga-miR-1467-3p,gga…	HEXA	Beta-hexosaminidase, bacteial type, N-terminal||Chitobiase/beta-hexosaminidase domain 2-like||Beta-hexosaminidase||Glycoside hydrolase, superfamily||Glycoside hydrolase family 20, catalytic core
ENSGALG00000001938	gga-miR-218-5p,gga-miR-6552-3p,gga-miR-126-5p,gga-miR-1726,gga-miR-106-3p,gga-miR-17-5p,gga-miR-460a-5p,gga-miR-7438-5p,gga-miR-17-3p,gga-miR-2131-3p,gga-miR-454-3p,novel_130,gga-miR-221-3p,gga-miR-135a-5p,gga-miR-20a-5p,gga-miR-1782,gga-miR-1684b-3p,gga-miR-15a,gga-miR-3533,novel_209,gga-miR-6516-5p,gga-let-7g-3p,gga-miR-140-3p,gga-miR-19a-3p,gga-miR-181a-5p,gga-miR-15c-5p,gga-miR-1712-3p,gga-mi…	SLC25A24	Mitochondrial carrier protein||Graves disease carrier protein||Mitochondrial substrate/solute carrier||Mitochondrial carrier domain||EF-hand domain
ENSGALG00000001942	gga-miR-30b-3p,gga-miR-6544-5p,gga-miR-7473-5p,gga-miR-19b-3p,gga-miR-6649-5p,gga-miR-19a-3p,gga-miR-216b,gga-miR-18b-5p,gga-miR-29a-3p,gga-miR-18a-5p,gga-miR-23b-5p,gga-miR-1467-5p,gga-miR-29b-3p,gga-miR-1805-5p,novel_213,gga-miR-29c-3p,gga-miR-6544-3p,gga-miR-2129,gga-miR-125b-3p	SPDL1	-
ENSGALG00000001944	gga-miR-460a-3p,gga-miR-1672,gga-miR-106-3p,gga-miR-1710,gga-miR-1781-5p,gga-miR-3064-3p,gga-miR-449b-5p,gga-miR-3533,gga-miR-1585,gga-miR-24-5p,gga-let-7i,gga-miR-196-5p,novel_207,gga-miR-15c-5p,gga-miR-140-3p,gga-miR-146a-3p,gga-miR-216b,gga-miR-24-3p,gga-miR-6656-5p,gga-miR-1747-5p,gga-miR-490-3p,gga-miR-3528,gga-miR-3530-5p,gga-miR-6623-3p,gga-miR-16-5p,gga-miR-1631,gga-miR-1677-5p,gga-miR-21…	TBC1D2	Rab-GTPase-TBC domain
ENSGALG00000001945	gga-miR-1754-5p,gga-miR-6615-3p,gga-miR-202-5p,gga-miR-1781-5p,gga-miR-1551-3p,gga-miR-30b-5p,gga-miR-21-3p,gga-miR-205a,gga-miR-1668-3p,gga-miR-6552-3p,gga-miR-1644,gga-miR-30c-5p,gga-miR-3064-5p,gga-miR-429-3p,gga-miR-6651-5p,gga-miR-6631-5p,gga-miR-146b-3p,gga-miR-301a-5p,gga-miR-2131-5p,gga-miR-6565-3p,gga-miR-6663-5p,novel_217,gga-miR-7438-5p,gga-miR-181b-2-3p,novel_213,gga-miR-1b-5p,gga-miR…	RFT1	RFT1
ENSGALG00000001946	gga-miR-1651-3p,gga-miR-15a,gga-miR-6631-5p,gga-miR-15b-5p,gga-miR-18b-3p,gga-miR-6685-5p,gga-miR-1659,gga-miR-1782,gga-miR-6543-3p,gga-miR-1580,gga-miR-16-5p,gga-miR-6685-3p,gga-miR-92-5p,gga-miR-16c-5p,gga-miR-17-3p,novel_183,gga-miR-30b-3p,gga-miR-6660-3p,gga-miR-106-3p,gga-miR-1728-3p,gga-miR-3528,gga-miR-1663-5p,gga-miR-458a-3p,gga-miR-7449-3p,gga-miR-15c-5p,gga-miR-1551-5p,gga-miR-1626-3p,g…	RSPO1	Furin-like repeat||Insulin-like growth factor binding protein, N-terminal||Thrombospondin, type 1 repeat
ENSGALG00000001948	gga-miR-1b-3p,gga-miR-15b-5p,gga-miR-1774,gga-miR-1a-3p,gga-miR-15a,gga-miR-1651-3p,gga-miR-15c-5p,gga-miR-16-5p,gga-miR-34a-3p,gga-miR-206,gga-miR-458a-3p,gga-miR-3539,gga-miR-16c-5p,gga-miR-375	-	SAP domain||RNA recognition motif domain
ENSGALG00000001949	gga-miR-16-5p,gga-miR-29b-3p,gga-miR-130a-5p,gga-miR-2129,gga-miR-16c-5p,gga-miR-1653,gga-miR-6669-3p,gga-miR-1651-3p,gga-miR-1647,gga-miR-18b-5p,gga-miR-29a-3p,gga-miR-383-5p,gga-miR-15c-5p,gga-miR-203a,gga-miR-1623,gga-miR-1649-5p,gga-let-7g-3p,gga-miR-1677-3p,gga-miR-140-3p,gga-miR-181b-1-3p,gga-miR-6645-5p,gga-miR-138-5p,gga-miR-489-3p,gga-miR-551-5p,gga-miR-1467-5p,gga-miR-128-3p,gga-miR-29c…	MDH2	Lactate/malate dehydrogenase, C-terminal||L-lactate/malate dehydrogenase||Lactate/malate dehydrogenase, N-terminal||Malate dehydrogenase, type 1||Lactate dehydrogenase/glycoside hydrolase, family 4, C-terminal
ENSGALG00000001950	novel_178,gga-miR-19b-5p,gga-miR-202-5p,gga-miR-1781-5p,gga-miR-20b-3p,gga-miR-3539,gga-miR-107-3p,gga-miR-20a-3p,gga-miR-18a-3p,gga-miR-1668-3p,gga-miR-103-3p,gga-miR-15b-5p,gga-miR-15a,gga-miR-6631-5p,gga-miR-1452,gga-miR-1662,gga-miR-3607-5p,gga-miR-135a-5p,gga-miR-1467-5p,gga-miR-187-3p,gga-miR-6639-5p,gga-miR-6586-5p,gga-miR-490-3p,gga-miR-30e-3p,gga-miR-383-3p,gga-miR-489-3p,gga-miR-1551-5p…	PMPCA	Peptidase M16, N-terminal||Metalloenzyme, LuxS/M16 peptidase-like||Peptidase M16, C-terminal domain
ENSGALG00000001955	gga-miR-1306-5p,novel_130,gga-miR-365-1-5p,gga-miR-3530-5p,gga-miR-3594-3p,gga-miR-214,gga-miR-456-3p,gga-miR-6651-5p,gga-miR-217-5p,gga-miR-16-1-3p,gga-miR-6669-3p,gga-miR-3532-3p,gga-miR-18b-5p,gga-miR-27b-3p,gga-miR-18a-5p,gga-miR-6553-5p,gga-miR-1551-5p,gga-miR-1649-5p,gga-miR-6656-5p,gga-miR-140-3p,novel_138,gga-miR-365-2-5p,gga-miR-7442-3p,novel_122,gga-miR-1556,gga-miR-1663-5p,gga-miR-6643…	AANAT	GNAT domain||Acyl-CoA N-acyltransferase
ENSGALG00000001956	gga-miR-460b-5p,gga-miR-1460,novel_122,gga-miR-153-3p	OLFML3	Olfactomedin-like
ENSGALG00000001957	gga-miR-1560-3p,gga-miR-200a-3p,gga-miR-222b-3p,gga-miR-107-3p,gga-miR-1563,gga-miR-148a-3p,gga-miR-1397-5p,gga-miR-3539,novel_143,gga-miR-184-5p,gga-miR-106-5p,novel_120,gga-miR-21-3p,gga-miR-130c-3p,gga-miR-219b,gga-miR-214,gga-miR-1703-5p,gga-miR-6639-5p,gga-miR-222b-5p,gga-miR-1756a,gga-miR-30c-5p,gga-miR-1452,gga-miR-1662,gga-miR-3607-3p,gga-miR-18a-5p,gga-miR-1734,gga-miR-15b-5p,gga-miR-103…	ITCH	C2 domain||WW domain||HECT
ENSGALG00000001959	gga-miR-1559-3p,gga-miR-29a-5p,gga-miR-1782,gga-miR-1744-3p,gga-miR-1729-5p,gga-miR-183,gga-miR-6662-3p,gga-miR-6651-5p,novel_213,gga-miR-3536,gga-miR-6639-5p,gga-miR-1595-5p,gga-miR-1685-5p,gga-miR-1781-5p,gga-miR-6544-5p,gga-miR-30a-3p,gga-miR-22-5p	HENMT1	S-adenosyl-L-methionine-dependent methyltransferase-like
ENSGALG00000001962	gga-miR-3531-3p,gga-miR-138-1-3p,gga-miR-6559-5p,gga-miR-140-3p,gga-miR-216b,gga-miR-1677-3p,novel_153,gga-miR-1572,gga-miR-449a,gga-miR-101-3p,gga-miR-3530-5p,gga-miR-130a-5p,gga-miR-144-3p,gga-miR-125b-3p,gga-miR-92-5p,gga-miR-3594-3p,gga-miR-217-5p,gga-miR-200a-5p,gga-miR-1729-3p,gga-miR-1416-5p,gga-miR-142-5p,gga-miR-29a-5p,gga-miR-7449-3p,gga-miR-130c-5p,novel_109,novel_138,gga-miR-34c-5p,gg…	PTBP1	RNA recognition motif domain||HnRNP-L/PTB/hephaestus splicing factor
ENSGALG00000001963	gga-miR-3529,gga-miR-449b-5p,gga-miR-34c-5p,gga-miR-1649-5p,gga-miR-34a-5p,gga-miR-1724,gga-miR-1774,gga-miR-449a,gga-miR-34b-5p	STYXL1	Dual specificity phosphatase, catalytic domain||Protein-tyrosine phosphatase-like||Rhodanese-like domain||Dual specificity phosphatase, subgroup, catalytic domain
ENSGALG00000001964	gga-miR-203a,gga-miR-15c-5p,gga-miR-133c-3p,gga-miR-1623,gga-miR-215-3p,gga-miR-19a-3p,novel_208,gga-miR-194,gga-miR-1572,gga-miR-16-5p,gga-miR-130a-3p,gga-miR-1631,gga-miR-3594-3p,gga-miR-301b-3p,gga-miR-217-5p,gga-miR-1559-3p,gga-miR-133a-3p,gga-miR-133b,gga-miR-3540,novel_109,gga-miR-460a-5p,gga-miR-365-3p,gga-miR-7473-5p,gga-miR-106-3p,gga-miR-454-3p,gga-miR-17-3p,gga-miR-6663-5p,gga-miR-7438…	INPP5E	Inositol polyphosphate-related phosphatase||Endonuclease/exonuclease/phosphatase
ENSGALG00000001967	gga-miR-193b-5p,gga-miR-34c-5p,gga-miR-7449-3p,gga-miR-130c-5p,gga-miR-32-3p,gga-miR-204,gga-miR-460a-5p,gga-miR-19b-5p,gga-miR-31-5p,novel_130,gga-miR-454-3p,gga-miR-3064-3p,gga-miR-449b-5p,gga-miR-1659,gga-miR-6590-5p,gga-miR-1782,gga-miR-1779,gga-miR-456-3p,gga-miR-2131-5p,gga-miR-19a-3p,gga-miR-140-3p,gga-miR-499-3p,gga-miR-1623,gga-miR-6656-5p,gga-miR-2130,gga-miR-6553-5p,gga-miR-1712-3p,gga…	ABCA3	AAA+ ATPase domain||ABC transporter-like||P-loop containing nucleoside triphosphate hydrolase
ENSGALG00000001969	gga-miR-6645-5p	-	Phosphatidic acid phosphatase type 2/haloperoxidase
ENSGALG00000001975	gga-miR-30c-2-3p,gga-miR-6559-5p,gga-miR-15c-5p,gga-miR-1623,gga-miR-215-3p,gga-miR-1724,gga-miR-365-2-5p,gga-miR-140-3p,gga-miR-184-3p,gga-miR-6586-5p,gga-miR-1655-5p,gga-miR-1453,gga-miR-449a,gga-miR-16-5p,gga-miR-1306-5p,gga-miR-6547-3p,gga-miR-6623-3p,gga-miR-3530-5p,gga-miR-1580,gga-miR-3594-3p,gga-miR-1653,gga-miR-7472-5p,gga-miR-16c-5p,gga-miR-1774,gga-miR-6669-3p,novel_117,gga-miR-34c-5p,…	TMEM120A	TMPIT-like
ENSGALG00000001976	gga-miR-1727,gga-miR-6565-5p,novel_109,gga-miR-106-3p,gga-miR-17-3p,gga-miR-6663-5p,gga-miR-7438-5p,gga-miR-148a-5p,gga-miR-1782,gga-miR-7451-3p,gga-miR-203a,gga-miR-181a-5p,gga-miR-449c-3p,gga-miR-2130,gga-miR-1623,gga-miR-30a-3p,gga-miR-1572,gga-miR-223,gga-miR-1712-3p,gga-miR-181b-5p,gga-miR-3530-5p,gga-miR-1451-3p,gga-miR-1677-5p,gga-miR-26a-5p,gga-miR-1625-5p,gga-miR-6685-5p,gga-miR-20b-3p,g…	TRIM33	Zinc finger, B-box||Zinc finger, FYVE/PHD-type||Zinc finger, PHD-finger||B-box, C-terminal||Bromodomain||Zinc finger, PHD-type
ENSGALG00000001978	gga-miR-31-5p,gga-miR-148a-5p,gga-miR-214,gga-miR-6639-5p,gga-miR-6547-3p,gga-miR-222b-5p,gga-miR-1659,gga-miR-2131-5p,gga-miR-6696-3p,gga-miR-6548-3p,gga-miR-6656-5p,gga-miR-24-3p,gga-miR-3538,gga-miR-499-3p,gga-miR-1563,gga-miR-140-3p,gga-miR-6553-5p,gga-miR-6582-5p,gga-miR-1649-3p,gga-miR-1453,gga-miR-1663-5p,gga-miR-6615-3p,gga-miR-6643-5p,gga-miR-383-3p	MED16	WD40 repeat||WD40-repeat-containing domain||Mediator complex, subunit Med16
ENSGALG00000001979	gga-miR-383-3p,gga-miR-449a,gga-miR-6645-5p,gga-miR-103-2-5p,gga-miR-1649-5p,gga-miR-1724,gga-miR-146a-3p,novel_225,gga-miR-6685-5p,gga-miR-6669-3p,gga-miR-6547-3p,gga-miR-6566-5p,gga-miR-1580,gga-miR-3525,gga-miR-6649-3p,gga-miR-128-1-5p,gga-miR-1451-5p,gga-miR-1710,gga-miR-1728-3p,novel_133,novel_122,gga-miR-1556,gga-miR-1672,gga-miR-144-5p,gga-miR-34c-5p,gga-miR-128-2-5p,gga-miR-107-3p,novel_1…	FBLN7	Sushi/SCR/CCP||Epidermal growth factor-like domain||EGF-like calcium-binding domain
ENSGALG00000001981	gga-miR-128-1-5p,gga-miR-138-5p,novel_120,gga-miR-6586-5p,gga-miR-6656-5p,gga-miR-128-2-5p,gga-miR-24-3p,gga-miR-140-3p,gga-miR-6553-5p,gga-miR-135a-3-3p,gga-miR-1656,gga-miR-1666,gga-miR-221-5p,gga-miR-1708,gga-miR-1590,gga-miR-214,gga-miR-1653	PARP6	Poly(ADP-ribose) polymerase, catalytic domain
ENSGALG00000001985	gga-miR-1626-5p,novel_133,gga-miR-29b-1-5p,gga-miR-15b-3p,gga-miR-6615-3p,gga-miR-9-5p,gga-miR-1727,gga-miR-29b-2-5p,gga-miR-449c-3p,gga-miR-215-3p,gga-miR-6552-3p,gga-miR-26a-5p,gga-miR-135a-3-3p,gga-miR-1452,gga-miR-3529,gga-miR-6547-3p,gga-miR-219b,gga-miR-214,gga-miR-1685-5p	PIGQ	N-acetylglucosaminyl transferase component
ENSGALG00000001986	gga-miR-449c-3p,gga-miR-1727,gga-miR-107-5p,gga-let-7c-3p,gga-miR-1551-3p,gga-miR-103-2-5p,gga-miR-7460-3p,gga-miR-181b-1-3p,gga-miR-7442-3p,gga-miR-6544-5p,gga-miR-3064-3p,gga-miR-365b-5p,gga-miR-3531-5p,gga-miR-6547-3p,gga-miR-2131-5p,gga-miR-7451-3p,gga-miR-6543-3p,gga-let-7a-2-3p	VCP	CDC48 domain 2-like||ATPase, AAA-type, core||ATPase, dynein-related, AAA domain||CDC48, N-terminal subdomain||Vps4 oligomerisation, C-terminal||Aspartate decarboxylase-like domain||AAA ATPase, CDC48 family||CDC48, domain 2||P-loop containing nucleoside triphosphate hydrolase||AAA+ ATPase domain||DNA helicase, Holliday junction RuvB type, N-terminal
ENSGALG00000001988	gga-miR-1786,gga-miR-15b-5p,gga-miR-1769-5p,gga-miR-3607-3p,gga-miR-429-3p,gga-miR-6543-3p,gga-miR-34b-5p,gga-miR-1662,gga-miR-30c-5p,gga-miR-1769-3p,gga-miR-1756a,gga-miR-1663-3p,novel_213,gga-miR-200b-3p,novel_183,gga-miR-1467-3p,gga-miR-1556,novel_120,gga-miR-1728-3p,gga-miR-6649-3p,gga-miR-3539,gga-miR-148a-3p,gga-miR-20b-3p,gga-miR-200a-3p,gga-miR-1651-3p,gga-miR-383-5p,novel_117,gga-miR-175…	TXNRD2	Pyridine nucleotide-disulphide oxidoreductase, FAD/NAD(P)-binding domain||FAD-dependent pyridine nucleotide-disulphide oxidoreductase||FAD binding domain||Pyridine nucleotide-disulphide oxidoreductase, dimerisation domain||Pyridine nucleotide-disulphide oxidoreductase, NAD-binding domain||Thioredoxin/glutathione reductase selenoprotein||FAD/NAD-linked reductase, dimerisation domain
ENSGALG00000001989	gga-miR-24-3p,gga-miR-34c-5p,gga-miR-34a-5p,gga-miR-29c-3p,gga-miR-29b-3p,gga-miR-1649-3p,gga-miR-449b-5p,gga-miR-29a-3p,gga-miR-449a,gga-miR-1754-5p,gga-miR-383-3p	PRUNE	DHHA2 domain||DDH domain
ENSGALG00000001992	gga-miR-449b-5p,gga-miR-16-5p,gga-miR-1467-5p,novel_130,gga-miR-128-3p,gga-miR-1590,gga-miR-34a-5p,gga-miR-30c-1-3p,novel_214,gga-miR-16c-5p,gga-miR-125b-5p,gga-miR-6550-3p,gga-miR-15b-5p,gga-miR-15a,gga-miR-1677-5p,gga-miR-1779,novel_131,gga-miR-26a-5p,gga-miR-1659,gga-miR-15c-5p,gga-miR-1690-5p,gga-miR-122-5p,gga-miR-34c-5p,gga-miR-140-3p,gga-miR-301b-5p,gga-miR-490-3p,gga-miR-451,gga-miR-6660-…	PKM	Pyruvate kinase, barrel||Pyruvate/Phosphoenolpyruvate kinase-like domain||Pyruvate kinase-like, insert domain||Pyruvate kinase, C-terminal||Pyruvate kinase
ENSGALG00000001995	gga-miR-146c-5p,gga-miR-6548-5p,gga-miR-146b-5p,gga-miR-30c-1-3p,gga-miR-7472-5p,gga-miR-16c-5p,gga-miR-16-5p,gga-miR-1306-5p,gga-miR-34a-3p,gga-miR-1580,gga-miR-1771,gga-miR-6546-5p,gga-miR-6656-5p,gga-miR-216b,gga-let-7g-3p,gga-miR-15c-5p,gga-miR-449c-3p,gga-miR-34b-5p,gga-miR-3607-3p,gga-miR-15b-5p,gga-miR-1329-5p,gga-miR-1723,gga-miR-200b-5p,gga-miR-6631-5p,gga-miR-15a,gga-miR-146a-5p,gga-miR…	LIMS2	LIM and senescent cell antigen-like-containing domain protein 1||Zinc finger, LIM-type
ENSGALG00000001998	gga-miR-6656-5p,gga-miR-24-3p,gga-miR-1604,gga-miR-1724,gga-miR-107-3p,gga-miR-1668-3p,gga-miR-148a-3p,gga-miR-6553-5p,gga-miR-15c-5p,gga-miR-1453,gga-miR-106-3p,gga-miR-6615-5p,gga-miR-1754-5p,gga-miR-6643-5p,gga-miR-1467-3p,novel_183,gga-miR-17-3p,gga-miR-15c-3p,gga-miR-16c-5p,gga-miR-16-5p,gga-miR-6547-3p,gga-miR-1737,gga-miR-128-3p,gga-miR-1659,gga-miR-1585,gga-miR-1774,gga-miR-15b-5p,gga-miR…	R3HDM4	Single-stranded nucleic acid binding R3H
ENSGALG00000002000	gga-miR-15c-5p,gga-miR-1551-5p,gga-miR-133c-3p,gga-miR-6656-5p,gga-miR-140-3p,gga-miR-194,gga-miR-6643-5p,gga-miR-16-5p,gga-miR-16c-5p,gga-miR-2129,gga-miR-1756b,gga-miR-20b-5p,gga-miR-1648-5p,gga-miR-133a-3p,gga-miR-133b,gga-miR-7449-3p,gga-miR-1560-3p,gga-miR-7b,gga-miR-1551-3p,gga-miR-3525,gga-miR-17-5p,gga-miR-106-5p,gga-miR-7,gga-miR-1756a,gga-miR-128-3p,gga-miR-214,gga-miR-15b-5p,gga-miR-13…	GRAMD2	GRAM domain
ENSGALG00000002001	gga-miR-1786,gga-miR-15b-5p,gga-miR-190a-5p,gga-miR-15a,gga-miR-146c-3p,gga-miR-148a-3p,gga-miR-7447-5p,gga-miR-130c-5p,gga-miR-1560-3p,gga-miR-200a-3p,gga-miR-6649-5p,gga-miR-6582-3p,gga-miR-6701-3p,gga-miR-1710,novel_120,gga-miR-16-5p,gga-miR-181b-5p,gga-miR-130a-5p,gga-miR-460b-5p,gga-miR-7465-3p,gga-miR-16c-5p,gga-miR-16-1-3p,gga-miR-29a-5p,gga-miR-1756b,gga-miR-1559-3p,gga-miR-1744-3p,gga-mi…	STXBP3	Sec1-like protein
ENSGALG00000002002	gga-miR-1625-5p,gga-miR-460a-3p,gga-miR-30c-1-3p,gga-miR-460b-3p	BCAS2	Pre-mRNA-splicing factor SPF27
ENSGALG00000002005	gga-miR-1771,gga-miR-449a,gga-miR-30d,gga-miR-1747-5p,gga-miR-1623,gga-miR-301b-5p,gga-miR-2128,gga-miR-449c-3p,gga-miR-20b-5p,gga-miR-18b-5p,gga-miR-1625-5p,gga-miR-301b-3p,gga-miR-1677-5p,gga-miR-3594-3p,gga-miR-130a-3p,gga-miR-3530-5p,gga-miR-106-3p,gga-miR-17-5p,gga-miR-365-3p,gga-miR-30b-5p,gga-miR-34c-5p,novel_109,gga-miR-215-5p,gga-miR-1727,gga-miR-7447-5p,gga-miR-6699-5p,gga-miR-1583,gga-…	-	Protein-tyrosine phosphatase, receptor/non-receptor type||Protein-tyrosine phosphatase, non-receptor type-6, -11||Protein-tyrosine phosphatase, catalytic||Protein-tyrosine phosphatase-like||Protein-tyrosine/Dual specificity phosphatase||SH2 domain
ENSGALG00000002009	gga-miR-16-5p,gga-miR-181b-5p,novel_130,gga-miR-7445-3p,gga-miR-214,gga-miR-16c-5p,gga-miR-15b-5p,gga-miR-15a,gga-miR-1727,gga-miR-181a-5p,gga-miR-15c-5p,gga-miR-2128,gga-miR-449c-3p,gga-miR-137-3p,gga-miR-30a-3p,gga-miR-205a,gga-miR-205b,gga-miR-1781-5p,gga-miR-30e-3p	FANCG	Tetratricopeptide repeat||Tetratricopeptide repeat-containing domain||Tetratricopeptide TPR1
ENSGALG00000002010	gga-miR-383-3p,gga-miR-2954,gga-miR-101-3p,novel_227,gga-miR-490-3p,gga-miR-140-3p,gga-miR-19a-3p,gga-let-7g-3p,gga-miR-19b-3p,gga-miR-33-3p,gga-miR-6559-5p,gga-miR-181a-5p,gga-miR-30c-2-3p,gga-miR-18b-3p,gga-miR-130b-3p,gga-miR-193a-3p,gga-miR-1597-5p,gga-miR-301b-3p,gga-miR-1774,gga-miR-199-5p,gga-miR-6516-3p,gga-miR-1631,gga-miR-181b-5p,gga-miR-1635,gga-miR-144-3p,gga-miR-130a-3p,gga-miR-193b-…	SNIP1	Forkhead-associated (FHA) domain||SMAD/FHA domain
ENSGALG00000002013	gga-miR-7460-3p,gga-miR-6586-5p,novel_133,gga-miR-1559-3p,gga-miR-6559-3p,gga-miR-1451-3p,novel_130,gga-miR-22-3p,gga-miR-214,gga-miR-1626-3p,gga-miR-2129,gga-miR-6548-5p	MEAF6	-
ENSGALG00000002014	gga-miR-138-1-3p,gga-miR-130c-5p,gga-miR-1460,gga-miR-3531-3p,gga-miR-1644,gga-miR-2128,gga-miR-27b-5p,gga-miR-1623,gga-miR-215-3p,gga-miR-7b,novel_85,gga-miR-365-2-5p,gga-miR-21-3p,novel_183,gga-miR-1663-5p,gga-miR-383-3p,gga-miR-1451-5p,gga-miR-551-5p,gga-miR-2954,gga-miR-7,gga-miR-365-1-5p,gga-miR-130a-5p,gga-miR-3064-3p,gga-miR-6548-5p,novel_213,gga-miR-138-2-3p,gga-miR-133c-5p,gga-miR-3594-3…	SMU1	LisH dimerisation motif||WD40 repeat||WD40-repeat-containing domain||G-protein beta WD-40 repeat||Nucleoporin Nup120/160||CTLH, C-terminal LisH motif
ENSGALG00000002015	gga-miR-1663-5p,gga-miR-106-3p,gga-miR-1626-5p,gga-miR-1724,gga-miR-6565-5p,gga-miR-490-5p,gga-miR-1452,gga-miR-29a-3p,gga-miR-183,gga-miR-1774,gga-miR-1779,gga-miR-29c-3p,gga-miR-460b-5p,gga-miR-17-3p,gga-miR-1467-5p,gga-miR-29b-3p	SNCG1	Synuclein||Gamma-synuclein
ENSGALG00000002016	gga-miR-181a-5p,gga-miR-34a-3p,gga-miR-1737,gga-miR-155,gga-miR-200a-3p,gga-miR-6553-3p,gga-miR-301b-5p,gga-miR-190a-3p,gga-miR-26a-5p	PRKCD	Protein kinase-like domain||Serine/threonine/dual specificity protein kinase, catalytic domain||C2 domain||Protein kinase, C-terminal||Diacylglycerol/phorbol-ester binding||Protein kinase C-like, phorbol ester/diacylglycerol-binding domain||Tyrosine-protein kinase, catalytic domain||Protein kinase domain||Protein kinase C, delta/epsilon/eta/theta types||Serine-threonine/tyrosine-protein kinase ca…
ENSGALG00000002018	gga-miR-92-5p,gga-miR-16-5p,gga-miR-1720-3p,gga-miR-144-3p,gga-miR-1580,gga-miR-20b-5p,gga-miR-18b-5p,gga-miR-3532-3p,gga-miR-29a-3p,gga-miR-6669-3p,gga-miR-1618-3p,gga-miR-6656-5p,gga-miR-24-3p,gga-miR-133c-3p,gga-miR-146a-3p,gga-miR-140-3p,gga-miR-15c-5p,gga-miR-6553-5p,gga-miR-449c-3p,gga-miR-101-3p,gga-miR-1453,gga-miR-6615-5p,gga-miR-6544-5p,gga-miR-1572,gga-miR-30b-3p,gga-miR-1590,gga-miR-1…	CAPN15	Peptidase C2, calpain family||Zinc finger, RanBP2-type||Peptidase C2, calpain, catalytic domain
ENSGALG00000002020	gga-miR-31-5p,gga-miR-3607-3p,gga-miR-1559-3p	-	Glutamate dehydrogenase||Glutamate/phenylalanine/leucine/valine dehydrogenase, dimerisation domain||Glutamate/phenylalanine/leucine/valine dehydrogenase||Glutamate/phenylalanine/leucine/valine dehydrogenase, C-terminal
ENSGALG00000002024	gga-miR-455-5p,gga-miR-383-3p,gga-miR-101-3p,gga-miR-103-2-5p,gga-miR-7469-5p,novel_178,gga-miR-1626-5p,gga-miR-1677-3p,gga-miR-30a-3p,gga-miR-130c-5p,novel_136,gga-miR-1644,novel_225,gga-miR-107-5p,gga-miR-1559-3p,novel_117,gga-miR-3533,gga-miR-2129,gga-miR-214,gga-miR-1720-5p,gga-miR-7445-3p,gga-miR-2131-3p,gga-miR-133c-5p,gga-miR-130a-5p,gga-miR-144-3p	COMT	O-methyltransferase, family 3||S-adenosyl-L-methionine-dependent methyltransferase-like||Catechol O-methyltransferase, eukaryotic
ENSGALG00000002028	gga-miR-6575-5p,gga-miR-7,gga-miR-22-3p,gga-miR-365-1-5p,gga-miR-1663-3p,gga-miR-1734,gga-miR-15b-5p,gga-miR-200b-5p,gga-miR-190a-5p,gga-miR-6651-5p,gga-miR-107-5p,gga-miR-200a-3p,gga-miR-1560-3p,gga-miR-7b,gga-miR-205a,gga-miR-1563,gga-miR-7442-3p,gga-miR-21-3p,gga-miR-6649-3p,novel_120,gga-miR-1728-3p,gga-miR-1795,gga-miR-1684a-5p,gga-miR-1306-5p,gga-miR-138-2-3p,gga-miR-16c-5p,gga-miR-7465-3p,…	GPRC5B	GPCR, family 3, C-terminal||Villin headpiece
ENSGALG00000002030	gga-miR-205a,gga-miR-1672,gga-miR-1560-3p,gga-miR-34c-5p,gga-miR-1416-3p,gga-miR-1644,gga-miR-1728-3p,novel_120,gga-miR-1754-5p,gga-miR-3525,gga-miR-1781-5p,gga-miR-7460-3p,gga-miR-200b-3p,gga-miR-460a-5p,gga-miR-153-3p,gga-miR-181b-2-3p,gga-miR-148a-5p,gga-miR-34a-5p,novel_213,novel_130,gga-miR-222b-5p,gga-miR-1737,gga-miR-449b-5p,gga-miR-18a-5p,gga-miR-34b-5p,gga-miR-6543-3p,gga-miR-429-3p,gga-…	AHCY	Adenosylhomocysteinase||D-isomer specific 2-hydroxyacid dehydrogenase, NAD-binding domain||S-adenosyl-L-homocysteine hydrolase, NAD binding domain||Acetohydroxy acid isomeroreductase, catalytic
ENSGALG00000002040	gga-miR-200a-3p,gga-miR-34c-5p,gga-miR-205a,gga-miR-218-5p,gga-miR-18a-3p,gga-miR-20a-3p,gga-miR-7449-3p,novel_143,gga-miR-130c-5p,gga-miR-27b-5p,gga-miR-3525,gga-miR-106-5p,novel_120,gga-miR-17-5p,gga-miR-6615-3p,gga-miR-106-3p,gga-miR-460a-5p,gga-miR-204,gga-miR-1467-3p,gga-miR-34a-5p,gga-miR-17-3p,gga-miR-7438-5p,gga-miR-449b-5p,gga-let-7j-3p,gga-miR-1737,gga-miR-20a-5p,gga-miR-23b-5p,gga-miR-…	ARVCF	Armadillo-type fold||Armadillo
ENSGALG00000002041	gga-miR-6565-5p,gga-miR-1727,gga-miR-1803,gga-miR-7449-3p,gga-miR-1781-5p,gga-miR-6660-3p,gga-miR-460a-5p,gga-miR-204,gga-miR-7460-3p,gga-let-7j-3p,gga-miR-3064-3p,gga-miR-1684b-3p,gga-miR-7451-3p,gga-miR-23b-5p,gga-miR-1659,gga-miR-456-3p,gga-miR-1779,gga-miR-32-5p,gga-miR-30a-3p,gga-miR-140-3p,gga-miR-146a-3p,novel_225,gga-miR-449c-3p,gga-miR-2130,gga-miR-6615-5p,gga-miR-6544-5p,novel_208,gga-m…	AGRN	Epidermal growth factor-like domain||Factor I / membrane attack complex||Kazal domain||Agrin NtA domain||Concanavalin A-like lectin/glucanases superfamily||Tissue inhibitor of metalloproteinases-like, OB-fold||EGF-like calcium-binding domain||SEA domain||EGF-like, laminin||Laminin G domain||Follistatin-like, N-terminal
ENSGALG00000002043	novel_85,gga-miR-365-2-5p,gga-miR-1677-3p,gga-let-7b,gga-miR-2130,gga-miR-15c-5p,gga-miR-181a-5p,gga-miR-6544-5p,gga-miR-1712-3p,gga-miR-101-3p,novel_227,gga-miR-16c-5p,gga-let-7k-5p,gga-miR-1664-3p,gga-miR-3530-3p,gga-miR-3529,gga-miR-181b-5p,gga-miR-144-3p,gga-miR-101-2-5p,gga-miR-16-5p,gga-miR-1306-5p,gga-let-7f-5p,gga-miR-18b-3p,gga-miR-130b-5p,gga-let-7g-5p,gga-miR-1644,gga-miR-100-3p,gga-mi…	WDR33	WD40 repeat||WD40-repeat-containing domain||Collagen triple helix repeat
ENSGALG00000002044	gga-miR-106-3p,gga-miR-551-5p,gga-miR-106-5p,gga-miR-17-5p,gga-miR-1619,gga-miR-6649-3p,gga-miR-216c,gga-let-7g-3p,gga-miR-140-3p,gga-miR-1329-3p,gga-miR-200a-3p,gga-miR-6565-5p,gga-miR-1649-5p,gga-miR-100-3p,gga-miR-449c-3p,gga-miR-1727,gga-miR-1726,gga-miR-20a-5p,gga-miR-1597-5p,gga-miR-20b-5p,gga-miR-3536,gga-miR-17-3p,gga-miR-6548-5p	FAM86A	Nicotinamide N-methyltransferase-like||S-adenosyl-L-methionine-dependent methyltransferase-like
ENSGALG00000002045	gga-miR-3531-3p,gga-miR-144-3p,gga-miR-1454,gga-miR-199-5p,gga-miR-6516-3p,gga-miR-138-2-3p,gga-miR-101-3p,gga-miR-6543-3p	EIF2B	Translation initiation factor IF2/IF5, N-terminal||Translation initiation factor IF2/IF5, zinc-binding||Translation initiation factor IF2/IF5
ENSGALG00000002048	gga-miR-181b-1-3p,gga-miR-1656,gga-miR-460a-5p,gga-miR-1626-5p,gga-miR-6669-3p,gga-miR-200b-3p,gga-miR-1467-3p,gga-miR-1651-3p,novel_117,gga-miR-429-3p,gga-miR-34b-5p,gga-miR-219a,gga-miR-3531-3p,gga-miR-3530-5p	GPRIN2	-
ENSGALG00000002050	gga-miR-1737,gga-miR-1805-5p,gga-miR-1731-5p,gga-miR-1685-5p,gga-let-7k-5p,gga-miR-30c-1-3p,gga-let-7b,gga-let-7a-5p,gga-miR-142-3p,gga-let-7c-5p,gga-let-7d,gga-let-7i,gga-let-7f-5p,gga-let-7g-5p,gga-miR-196-5p	EXOC7	Exocyst complex protein Exo70||Cullin repeat-like-containing domain
ENSGALG00000002053	gga-miR-30c-1-3p,gga-miR-92-5p,gga-miR-2129,gga-miR-1653,gga-miR-16c-5p,gga-miR-16-5p,gga-miR-1664-3p,gga-miR-18b-3p,gga-miR-1774,gga-miR-1647,gga-miR-6656-5p,gga-miR-1649-5p,gga-miR-140-3p,gga-miR-15c-5p,gga-miR-6553-5p,gga-miR-29b-2-5p,gga-miR-449c-3p,gga-miR-1771,gga-miR-6615-5p,gga-miR-2954,gga-miR-6544-5p,gga-miR-1456-5p,gga-miR-1590,gga-miR-214,gga-miR-1685-5p,gga-miR-22-3p,novel_130,gga-mi…	POR	Flavoprotein pyridine nucleotide cytochrome reductase||Riboflavin synthase-like beta-barrel||Flavodoxin||FAD-binding, type 1||Flavoprotein-like||Flavodoxin/nitric oxide synthase||Oxidoreductase FAD/NAD(P)-binding
ENSGALG00000002055	gga-miR-184-3p,gga-miR-23b-5p,gga-miR-6599-3p	HAIRY1	Myc-type, basic helix-loop-helix (bHLH) domain||Orange||Orange subgroup
ENSGALG00000002056	gga-miR-383-5p,gga-miR-6685-5p,gga-miR-23b-3p,gga-miR-1744-3p,gga-miR-1559-3p,gga-miR-29a-5p,gga-miR-1651-3p,gga-miR-6696-3p,gga-miR-6553-3p,gga-miR-1454,gga-miR-6548-5p,gga-miR-30c-1-3p,gga-miR-138-2-3p,gga-miR-34c-3p,gga-miR-144-3p,gga-miR-6547-3p,gga-miR-181b-5p,gga-miR-551-5p,gga-miR-1771,gga-miR-223,gga-miR-101-3p,gga-miR-458b-5p,novel_227,gga-miR-181b-1-3p,gga-miR-92-3p,gga-miR-2128,gga-miR…	C15H22ORF25	Protein of unknown function DUF833
ENSGALG00000002057	gga-miR-1618-3p,gga-miR-34b-5p,gga-miR-3064-3p,gga-miR-449b-5p,gga-miR-181b-2-3p,gga-miR-7438-5p,gga-miR-148a-5p,gga-miR-1685-5p,gga-miR-2131-3p,gga-miR-34a-5p,gga-miR-6568-3p,gga-miR-205b,novel_227,gga-miR-449a,gga-miR-2954,gga-miR-184-5p,gga-miR-1728-5p,gga-miR-100-3p,gga-miR-1649-3p,gga-miR-33-5p,gga-miR-6559-5p,gga-miR-30c-2-3p,gga-miR-138-1-3p,gga-miR-1726,gga-miR-1677-3p,gga-miR-205a,gga-mi…	POLR2D	RNA polymerase II, Rpb4, core||RNA polymerase II, Rpb4||HRDC-like
ENSGALG00000002060	gga-miR-1626-5p,gga-miR-6582-3p,gga-miR-20b-5p,gga-miR-106-5p,gga-miR-17-5p,gga-miR-20a-5p,gga-miR-27b-3p,gga-miR-181b-5p,gga-miR-181a-5p,gga-miR-6559-5p,gga-miR-30c-2-3p,gga-miR-34a-3p,gga-miR-128-3p,gga-miR-138-2-3p	TAF15	Zinc finger, RanBP2-type||RNA recognition motif domain
ENSGALG00000002062	gga-miR-1727,gga-miR-218-5p,gga-miR-193b-5p,gga-miR-1b-3p,gga-miR-6660-3p,novel_130,gga-miR-3064-3p,gga-miR-1b-5p,gga-miR-1467-5p,gga-miR-6663-5p,gga-miR-31-5p,gga-miR-221-5p,gga-miR-2131-3p,gga-miR-15a,gga-miR-24-5p,gga-miR-2131-5p,gga-miR-23b-5p,gga-miR-7451-3p,novel_131,gga-miR-449c-3p,gga-miR-2128,gga-miR-203a,gga-miR-6553-5p,gga-miR-15c-5p,gga-miR-146a-3p,gga-miR-140-3p,novel_153,gga-miR-665…	SRP68	-
ENSGALG00000002064	gga-miR-1778,gga-miR-1460,gga-miR-199-5p,gga-miR-6643-5p,gga-miR-383-5p,gga-miR-6685-5p	STOML2	Band 7 protein||Stomatin family
ENSGALG00000002066	gga-miR-146c-3p,gga-miR-196-5p,gga-miR-34b-5p,gga-miR-3533,gga-miR-6651-5p,gga-miR-6631-5p,gga-miR-17-3p,gga-miR-221-5p,gga-miR-1590,gga-miR-29c-3p,gga-miR-34a-5p,gga-miR-214,gga-miR-181b-2-3p,gga-miR-1595-5p,gga-miR-1685-5p,gga-miR-1467-5p,gga-miR-1b-5p,gga-miR-449b-5p,gga-miR-222b-5p,novel_130,gga-miR-15b-3p,gga-miR-106-3p,gga-miR-7473-5p,gga-miR-1626-5p,gga-miR-1467-3p,novel_183,gga-miR-1556,g…	NCOA4	Nuclear coactivator
ENSGALG00000002067	gga-miR-6548-3p,gga-miR-3536,gga-miR-199-3p	-	Glycosyl transferase, family 1
ENSGALG00000002069	gga-miR-1329-5p,gga-miR-456-3p,gga-miR-1585,gga-miR-1662,gga-miR-181a-3p,gga-miR-1659,gga-miR-1467-5p,novel_130,gga-miR-128-3p,gga-miR-1737,gga-miR-221-5p,novel_214,gga-miR-1556,gga-miR-128-1-5p,gga-miR-1451-5p,gga-miR-1684a-5p,gga-miR-7449-3p,gga-miR-128-2-5p,novel_138,gga-miR-18a-3p,gga-miR-1647,gga-miR-6547-3p,gga-miR-125b-5p,gga-miR-92-5p,gga-miR-9-5p,gga-miR-383-3p,gga-miR-6615-5p,gga-miR-48…	FAM214B	-
ENSGALG00000002070	gga-miR-1774,gga-miR-1656,gga-miR-1647,gga-miR-6669-3p,gga-miR-3532-3p,gga-miR-18b-3p,gga-miR-6623-3p,gga-miR-3530-5p,gga-miR-130a-5p,gga-miR-2129,gga-miR-6553-3p,gga-miR-6586-5p,gga-miR-1655-5p,gga-miR-1453,gga-miR-383-3p,gga-miR-6553-5p,gga-miR-375,gga-miR-30a-3p,gga-miR-365-2-5p,gga-miR-1677-3p,gga-miR-301a-5p,gga-miR-6543-3p,novel_104,gga-miR-22-3p,gga-miR-365-1-5p,gga-miR-1737,novel_213,gga-…	SAP130	-
ENSGALG00000002076	gga-miR-383-5p,gga-miR-365b-5p,gga-miR-1729-3p	DGCR8	Double-stranded RNA-binding domain||WW domain
ENSGALG00000002078	gga-miR-24-3p,gga-let-7g-3p,gga-miR-6553-5p,gga-miR-15c-5p,gga-miR-181a-5p,gga-miR-2130,gga-miR-449c-3p,gga-miR-449a,gga-miR-6615-5p,gga-miR-30b-3p,gga-miR-1747-5p,gga-miR-181b-5p,gga-miR-3529,gga-miR-16-5p,gga-miR-1a-2-5p,gga-miR-26a-5p,gga-miR-1778,gga-miR-34c-5p,gga-miR-1306-3p,novel_109,gga-miR-1727,gga-miR-126-5p,gga-miR-3540,gga-miR-1781-5p,gga-miR-449b-5p,gga-let-7j-3p,gga-miR-1b-5p,gga-mi…	MYO9A	Rho GTPase-activating protein domain||P-loop containing nucleoside triphosphate hydrolase||Rho GTPase activation protein||Myosin head, motor domain||Protein kinase C-like, phorbol ester/diacylglycerol-binding domain||IQ motif, EF-hand binding site
ENSGALG00000002080	gga-miR-101-3p,gga-let-7a-3p,gga-let-7f-3p,gga-miR-6639-5p,gga-miR-140-3p,gga-miR-199-3p,gga-miR-144-3p,gga-miR-3607-5p	DOCK2	Armadillo-type fold||Variant SH3 domain||Ferritin-like superfamily||Dedicator of cytokinesis C-terminal||SH3 domain||Cytochrome c-like domain
ENSGALG00000002081	novel_209,gga-miR-3607-3p,gga-miR-146c-3p,gga-miR-6543-3p,gga-miR-34b-5p,gga-miR-222b-5p,gga-miR-1756a,novel_130,gga-miR-449b-5p,gga-miR-214,gga-miR-34a-5p,gga-miR-29c-3p,gga-miR-1467-3p,gga-miR-365-3p,novel_133,gga-miR-460a-5p,gga-miR-6660-3p,gga-miR-216c,gga-miR-1663-5p,gga-miR-1690-5p,gga-miR-126-5p,gga-miR-32-3p,gga-miR-148a-3p,gga-miR-18a-3p,gga-miR-6649-5p,gga-miR-34c-5p,gga-miR-200a-3p,gga…	MMP28	Hemopexin-like domain||Peptidase M10A, stromelysin-type||Hemopexin-like repeats||Peptidase M10, metallopeptidase||Peptidase M10A||Peptidase, metallopeptidase||Peptidoglycan binding-like
ENSGALG00000002082	gga-miR-1635,gga-miR-18b-3p,gga-miR-6656-5p	AMPD1	AMP deaminase||Adenosine/AMP deaminase domain
ENSGALG00000002083	gga-miR-137-3p,gga-miR-449c-3p,gga-miR-3540,gga-miR-3539,gga-miR-6699-5p,gga-miR-1727,gga-miR-7b,gga-miR-204,gga-miR-6645-5p,gga-miR-458b-5p,gga-miR-1795,gga-miR-1771,gga-miR-7,gga-miR-1306-5p,gga-miR-217-5p,gga-miR-146b-3p	-	Perilipin
ENSGALG00000002085	gga-miR-1672	CDH1-A	WD40-repeat-containing domain||WD40 repeat
ENSGALG00000002087	gga-miR-1690-5p,gga-miR-148a-3p,gga-miR-1668-3p,gga-miR-6649-5p,gga-miR-6552-5p,gga-miR-34c-5p,gga-miR-200a-3p,gga-miR-6552-3p,gga-miR-130c-3p,gga-miR-204,gga-miR-106-3p,gga-miR-1663-5p,gga-miR-184-5p,gga-miR-202-5p,gga-miR-1737,gga-miR-454-3p,gga-miR-449b-5p,gga-miR-6663-5p,gga-miR-146a-5p,gga-miR-17-3p,gga-miR-34a-5p,gga-miR-301a-3p,gga-miR-6631-5p,gga-miR-6516-5p,gga-miR-301a-5p,gga-miR-6590-5…	NCBP1	MIF4G-like, type 2||MIF4G-like, type 1||Armadillo-type fold||MIF4G-like, type 3
ENSGALG00000002093	gga-miR-16-5p,gga-miR-1590,gga-miR-16c-5p,gga-miR-92-5p,gga-miR-6548-3p,gga-miR-15b-5p,gga-miR-456-3p,gga-miR-1585,gga-miR-1647,gga-miR-15a,gga-miR-1677-5p,gga-miR-15c-5p,gga-miR-30c-2-3p,gga-miR-6559-5p,gga-miR-2130,gga-miR-460b-3p,gga-miR-460a-3p,gga-miR-140-3p,gga-miR-6659-3p,novel_183,gga-miR-6649-3p,gga-miR-138-5p,gga-miR-6615-5p,gga-miR-1684a-5p	NR2E3	Zinc finger, nuclear hormone receptor-type||Steroid hormone receptor||Nuclear hormone receptor, ligand-binding||Nuclear hormone receptor, ligand-binding, core||Transcription factor COUP
ENSGALG00000002094	gga-miR-1460,gga-miR-138-1-3p	TRMT2A	tRNA (guanine-N-7) methyltransferase||Methyltransferase small domain||RNA methyltransferase, RsmD||Ribosomal L11 methyltransferase, PrmA||(Uracil-5)-methyltransferase family||UbiE/COQ5 methyltransferase||RNA recognition motif domain||Methyltransferase type 11||Protein-L-isoaspartate(D-aspartate) O-methyltransferase||Putative RNA methylase domain||S-adenosyl-L-methionine-dependent methyltransferas…
ENSGALG00000002095	novel_227,novel_208,gga-miR-7442-3p,gga-miR-130c-3p,gga-miR-148a-3p,gga-miR-3531-3p,gga-miR-3539,gga-miR-6649-5p,gga-miR-2131-5p,novel_209,gga-miR-301b-3p,gga-miR-456-3p,gga-miR-1677-5p,gga-miR-301a-3p,gga-miR-130b-5p,gga-miR-130b-3p,gga-miR-1720-3p,gga-miR-130a-3p,gga-miR-3530-5p,gga-miR-454-3p,novel_213	CHMP4B	Snf7
ENSGALG00000002098	gga-miR-1781-3p,gga-miR-6546-5p	GRIK3	Glutamate receptor, L-glutamate/glycine-binding||NMDA receptor||Extracellular ligand-binding receptor||Extracellular solute-binding protein, family 3||Ionotropic glutamate receptor||Periplasmic binding protein-like I
ENSGALG00000002105	gga-miR-202-5p,gga-miR-30a-5p,gga-miR-7442-3p,gga-miR-6586-5p,gga-miR-30b-5p,gga-miR-140-3p,gga-miR-92-3p,gga-miR-216b,gga-miR-30a-3p,gga-miR-30c-2-3p,gga-miR-6559-5p,gga-miR-30c-5p,gga-miR-1656,gga-miR-6662-3p,gga-miR-1677-5p,gga-miR-6548-5p,gga-miR-26a-3p,gga-miR-6663-5p,gga-miR-199-3p,novel_217,gga-miR-22-3p,gga-miR-3064-3p,gga-miR-3530-5p,gga-miR-1451-3p	FOXI1	Transcription factor, fork head
ENSGALG00000002106	gga-miR-1685-3p,gga-miR-6615-5p,gga-miR-449a,gga-miR-1712-3p,gga-miR-194,gga-miR-1655-5p,gga-miR-458b-5p,gga-miR-1776,gga-let-7g-3p,gga-miR-1677-3p,gga-miR-30a-3p,gga-miR-301b-5p,gga-miR-138-1-3p,gga-miR-203a,gga-miR-449c-3p,gga-miR-26a-5p,gga-miR-217-5p,gga-miR-222a,gga-miR-199-3p,gga-miR-3529,gga-miR-6623-3p,gga-miR-3530-5p,gga-miR-1580,gga-miR-1781-5p,gga-miR-216c,gga-miR-106-3p,gga-miR-460a-5…	CLCC1	Chloride channel CLIC-like
ENSGALG00000002107	gga-miR-365b-5p,gga-miR-1572,gga-miR-1635	RANBP1	Ran binding domain
ENSGALG00000002108	gga-miR-20a-3p,gga-miR-1668-3p,gga-miR-199-3p,gga-miR-30c-1-3p,gga-miR-3530-5p,gga-miR-3531-3p,gga-miR-1635,gga-miR-383-3p,gga-miR-1456-5p,gga-miR-2131-5p,gga-miR-7442-3p,gga-miR-6548-3p	EVPL	Plectin repeat||Spectrin/alpha-actinin||Spectrin repeat
ENSGALG00000002111	gga-miR-460a-3p,gga-miR-6552-5p,gga-miR-1556,gga-miR-365-3p,gga-miR-200b-3p,gga-miR-7442-3p,gga-miR-1451-5p,gga-miR-106-3p,gga-miR-6660-3p,gga-miR-1467-5p,novel_217,gga-miR-7438-5p,gga-miR-17-3p,gga-miR-1782,gga-miR-146c-3p,gga-miR-429-3p,gga-miR-460b-3p,gga-miR-1655-3p,gga-miR-203a,gga-miR-301b-5p,gga-miR-1649-5p,gga-miR-24-3p,gga-miR-1456-5p,novel_208,gga-miR-1572,gga-miR-9-5p,gga-miR-6544-5p,g…	SEC14L5	CRAL-TRIO domain||Cellular retinaldehyde binding/alpha-tocopherol transport||CRAL/TRIO, N-terminal domain||PRELI/MSF1||GOLD
ENSGALG00000002112	gga-miR-146b-3p,gga-miR-6546-5p,gga-miR-6566-5p,gga-miR-1723,gga-miR-193b-5p,gga-miR-1649-5p	CSF3R	Fibronectin, type III||Immunoglobulin C2-set-like, ligand-binding
ENSGALG00000002113	gga-miR-100-3p,gga-miR-3539,gga-miR-1690-5p,gga-miR-6649-5p,gga-miR-1563,gga-miR-200a-3p,gga-miR-222b-3p,novel_122,gga-miR-187-5p,novel_178,novel_133,gga-miR-1626-5p,gga-miR-184-5p,gga-miR-6559-3p,gga-miR-222b-5p,gga-miR-6575-5p,novel_217,gga-miR-34b-3p,gga-miR-6590-3p,gga-miR-1703-5p,novel_214,gga-miR-219b,gga-miR-6662-3p,gga-miR-6651-5p,gga-miR-1786,gga-miR-429-3p,gga-miR-6543-3p,gga-miR-34b-5p…	SLP76	Sterile alpha motif, type 2||Sterile alpha motif/pointed domain||SH2 domain
ENSGALG00000002114	gga-miR-1774,gga-miR-1647,gga-miR-199-3p,gga-miR-6550-3p,gga-miR-1653,gga-miR-6547-3p,gga-miR-6623-3p,gga-miR-6566-5p,gga-miR-6615-5p,gga-miR-9-5p,gga-miR-383-3p,gga-miR-6586-5p,gga-miR-1655-5p,gga-miR-6645-5p,gga-miR-1623,gga-miR-1724,gga-miR-6559-5p,gga-miR-30c-2-3p,novel_131,gga-miR-17-3p,gga-miR-1708,gga-miR-1663-3p,gga-miR-7438-5p,gga-miR-140-5p,gga-miR-214,gga-miR-1703-5p,gga-miR-1467-5p,gg…	ZMYND10	Zinc finger, MYND-type
ENSGALG00000002116	gga-miR-1631,gga-miR-125b-5p,gga-miR-16c-5p,gga-miR-16-5p,gga-miR-130a-3p,gga-miR-1451-3p,gga-miR-29a-5p,gga-miR-6685-5p,gga-miR-18b-3p,gga-miR-130b-3p,gga-miR-1625-5p,gga-miR-1416-5p,gga-miR-301b-3p,gga-miR-217-5p,gga-miR-140-3p,gga-miR-15c-5p,gga-miR-449c-3p,gga-miR-30e-3p,gga-miR-449a,gga-miR-6615-5p,gga-miR-6643-5p,gga-miR-6586-5p,gga-miR-1456-5p,gga-miR-34a-5p,gga-miR-22-3p,gga-miR-449b-5p,g…	C18H17ORF106	-
ENSGALG00000002117	gga-miR-29b-3p,gga-miR-34a-3p,gga-miR-146b-5p,gga-miR-6548-5p,gga-miR-6544-3p,gga-miR-1454,gga-miR-16c-5p,gga-miR-130b-5p,gga-miR-1744-3p,gga-miR-30c-2-3p,gga-miR-19b-3p,gga-miR-490-5p,gga-miR-33-5p,gga-miR-92-3p,novel_85,gga-miR-181b-1-3p,gga-miR-16-2-3p,gga-miR-6568-3p,gga-miR-6645-5p,gga-miR-103-2-5p,gga-miR-216a,gga-miR-551-5p,gga-miR-30a-5p,gga-miR-22-3p,gga-miR-1737,gga-miR-3531-5p,gga-miR-…	PARG	Poly(ADP-ribose) glycohydrolase
ENSGALG00000002118	gga-miR-6651-5p,gga-miR-23b-3p,gga-miR-1744-3p,gga-miR-1635,gga-miR-17-3p,gga-miR-6548-5p,gga-miR-6639-5p,gga-miR-21-3p,gga-miR-1626-5p,gga-miR-184-5p,gga-miR-6660-3p,gga-miR-106-3p,gga-miR-1795,gga-miR-1710,gga-miR-33-3p,gga-miR-2128,gga-miR-18a-3p	CO6	Potassium channel, calcium-activated, BK, beta subunit
ENSGALG00000002121	gga-miR-6615-3p,gga-miR-1684a-5p,novel_120,gga-miR-1728-3p,gga-miR-6559-3p,gga-miR-6649-3p,novel_183,gga-miR-21-3p,gga-miR-7442-3p,gga-miR-18a-3p,gga-miR-107-3p,gga-miR-1626-3p,gga-miR-107-5p,gga-miR-6543-3p,gga-miR-34b-5p,gga-miR-3064-5p,gga-miR-15b-5p,gga-miR-103-3p,novel_217,gga-miR-214,gga-miR-1720-5p,gga-miR-1703-5p,gga-miR-6565-3p,gga-miR-1685-5p,gga-miR-29c-3p,gga-miR-34a-5p,gga-miR-222b-5…	PLEKHN1	Pleckstrin homology domain
ENSGALG00000002124	gga-miR-6623-3p,gga-miR-16-5p,gga-miR-16c-5p,gga-miR-1677-5p,gga-miR-1774,gga-miR-18b-3p,gga-miR-18b-5p,gga-miR-449c-3p,gga-miR-15c-5p,gga-miR-6559-5p,gga-miR-30c-2-3p,gga-miR-140-3p,gga-miR-301b-5p,gga-miR-6656-5p,gga-miR-1655-5p,gga-miR-1572,gga-miR-383-3p,gga-miR-1453,gga-miR-128-3p,gga-miR-3607-5p,gga-miR-6639-5p,novel_214,gga-miR-219b,gga-miR-15a,gga-miR-15b-5p,gga-miR-1659,gga-miR-18a-5p,gg…	ZDHHC8	Zinc finger, DHHC-type, palmitoyltransferase||Plexin-like fold
ENSGALG00000002127	gga-miR-6631-5p,gga-miR-6586-5p,gga-miR-449a,gga-miR-34b-5p,gga-miR-449b-5p,gga-miR-22-3p,gga-miR-7447-5p,gga-miR-146a-3p,gga-miR-140-3p,gga-miR-1720-5p,gga-miR-34a-5p,gga-miR-34c-5p	LSM10	Ribonucleoprotein LSM domain||Like-Sm (LSM) domain||Ribonucleoprotein LSM domain, eukaryotic/archaea-type
ENSGALG00000002128	gga-miR-1329-5p,gga-miR-15b-5p,gga-let-7a-5p,gga-miR-3064-5p,gga-miR-22-3p,gga-miR-1756a,gga-miR-1805-5p,gga-miR-3531-5p,novel_214,gga-miR-6565-3p,gga-miR-1703-5p,gga-miR-214,gga-miR-7442-3p,gga-miR-1556,gga-let-7c-5p,gga-miR-1728-3p,novel_120,gga-miR-6615-3p,gga-miR-1684a-5p,gga-miR-1397-5p,gga-miR-3523,gga-miR-107-5p,gga-miR-148a-3p,gga-miR-1648-5p,gga-miR-1649-3p,novel_143,gga-miR-1626-3p,gga-…	-	PDZ domain
ENSGALG00000002129	gga-miR-15a,gga-miR-6631-5p,gga-miR-301a-3p,gga-miR-103-3p,gga-miR-301a-5p,gga-miR-15b-5p,gga-miR-3607-3p,gga-miR-1782,gga-miR-30c-5p,gga-miR-454-3p,gga-miR-1737,gga-miR-7,novel_217,gga-miR-148a-5p,gga-miR-6565-3p,gga-miR-221-5p,gga-miR-2131-3p,gga-miR-17-3p,gga-miR-30b-5p,gga-miR-130c-3p,gga-miR-204,gga-miR-7460-3p,gga-miR-153-3p,gga-miR-1795,gga-miR-106-3p,gga-miR-29b-1-5p,gga-miR-3525,gga-miR-…	WDR47	CTLH, C-terminal LisH motif||WD40 repeat||WD40-repeat-containing domain||LisH dimerisation motif
ENSGALG00000002132	gga-miR-126-3p,gga-miR-1556,novel_183,gga-miR-133a-5p,gga-miR-3525,gga-miR-1781-5p,gga-miR-6660-3p,gga-miR-6615-3p,gga-miR-1727,gga-miR-148a-3p,gga-miR-130c-5p,gga-miR-222b-3p,gga-miR-18a-3p,gga-miR-1668-3p,gga-miR-15b-5p,gga-miR-2131-5p,gga-miR-200b-5p,gga-miR-15a,gga-miR-6662-3p,gga-miR-6590-5p,gga-miR-6543-3p,gga-miR-221-3p,gga-miR-1467-5p,novel_130,gga-miR-1663-3p,gga-miR-221-5p,gga-miR-6639-…	KCNIP1	EF-hand domain||SPARC/Testican, calcium-binding domain
ENSGALG00000002134	novel_131,gga-miR-1597-5p,gga-miR-216a,gga-miR-6543-3p,gga-miR-383-3p,gga-miR-9-5p,gga-miR-1649-5p,gga-miR-6552-3p,gga-miR-6516-3p,gga-miR-6550-3p,novel_109,gga-miR-1690-5p,gga-miR-365b-5p	THUMPD1	THUMP
ENSGALG00000002136	gga-miR-10b-5p,gga-miR-1641,gga-miR-3532-3p,gga-miR-34b-5p,gga-miR-365b-5p,gga-miR-7449-3p,gga-miR-20b-3p,gga-miR-10a-5p,gga-miR-1703-5p,gga-miR-30c-1-3p,gga-miR-122-5p	AP3B2	AP-3 complex subunit beta||Clathrin/coatomer adaptor, adaptin-like, N-terminal||Coatomer/clathrin adaptor appendage, Ig-like subdomain||Armadillo-type fold
ENSGALG00000002137	gga-miR-200b-5p,gga-miR-1786,gga-miR-15b-5p,gga-miR-1329-5p,gga-miR-301a-3p,gga-miR-3064-5p,gga-miR-1769-5p,gga-miR-455-3p,gga-miR-1737,gga-miR-219b,gga-miR-29c-3p,novel_213,gga-miR-6590-3p,gga-miR-6565-3p,gga-miR-187-5p,gga-miR-7442-3p,novel_183,gga-miR-130c-3p,gga-miR-6649-3p,novel_120,gga-miR-1690-5p,gga-miR-200a-3p,gga-miR-18a-3p,gga-miR-1626-3p,gga-miR-1774,gga-miR-130b-3p,gga-miR-18b-3p,gga…	PGAM5	Histidine phosphatase superfamily||Histidine phosphatase superfamily, clade-1
ENSGALG00000002138	gga-miR-6548-5p,gga-miR-1663-3p,gga-miR-6552-5p,gga-miR-18a-3p,gga-miR-214,gga-miR-6547-3p,gga-miR-1306-5p,gga-miR-22-3p,gga-miR-222b-5p,gga-miR-383-3p,gga-miR-1659,gga-miR-1774,gga-miR-6586-5p	HYAL2	Glycoside hydrolase, superfamily||Hyaluronidase
ENSGALG00000002140	gga-miR-1626-5p,novel_133,gga-miR-7442-3p,gga-miR-6659-3p,gga-miR-3525,gga-miR-1684a-5p,gga-miR-6615-3p,gga-miR-106-5p,gga-miR-1648-5p,gga-miR-200a-3p,gga-miR-1563,gga-miR-1786,gga-miR-6543-3p,gga-miR-3531-5p,gga-miR-1756a,novel_214,gga-miR-6639-5p,gga-miR-6568-3p,gga-miR-383-3p,gga-miR-30c-2-3p,gga-miR-19b-3p,gga-miR-490-5p,gga-miR-1724,gga-miR-1649-5p,gga-miR-1651-3p,gga-miR-1647,gga-miR-6547-3…	AP2B1	HEAT||Armadillo-type fold||Coatomer/clathrin adaptor appendage, Ig-like subdomain||Clathrin/coatomer adaptor, adaptin-like, N-terminal||Armadillo||AP-1, 2,4 complex subunit beta||Clathrin adaptor, alpha/beta/gamma-adaptin, appendage, Ig-like subdomain||Beta-adaptin appendage, C-terminal subdomain||Coatomer/calthrin adaptor appendage, C-terminal subdomain
ENSGALG00000002144	novel_130,gga-miR-1737,gga-miR-128-3p,gga-miR-6639-5p,novel_214,gga-miR-214,gga-miR-15b-5p,gga-miR-1329-5p,gga-miR-15a,gga-miR-7451-3p,gga-miR-133a-3p,gga-miR-107-5p,gga-miR-137-3p,gga-miR-133b,gga-miR-3539,gga-miR-200a-3p,gga-miR-460a-3p,gga-miR-128-2-5p,gga-miR-1467-3p,gga-miR-6649-3p,gga-miR-128-1-5p,gga-miR-1451-5p,gga-miR-16-5p,gga-miR-6566-5p,gga-miR-460b-5p,gga-miR-30c-1-3p,gga-miR-16c-5p,…	THRAP3	-
ENSGALG00000002145	gga-miR-19a-3p,gga-miR-216b,gga-miR-181a-5p,gga-miR-203a,gga-miR-6553-5p,gga-miR-455-5p,gga-miR-1712-3p,gga-miR-101-3p,gga-miR-223,gga-miR-1776,gga-miR-205b,gga-miR-199-3p,gga-miR-125b-3p,gga-miR-130a-5p,gga-miR-130a-3p,gga-miR-181b-5p,gga-miR-144-3p,gga-miR-29a-3p,gga-miR-1559-3p,gga-miR-6669-3p,gga-miR-217-5p,gga-miR-301b-3p,gga-miR-20a-3p,gga-miR-6552-3p,gga-miR-1672,gga-miR-126-5p,gga-miR-130…	CAMSAP2	PRC-barrel-like||Calponin homology domain||Calmodulin-regulated spectrin-associated protein, CH domain||CKK domain
ENSGALG00000002150	gga-miR-454-3p,gga-miR-7451-3p,gga-let-7i,gga-miR-1666,gga-miR-6631-5p,gga-miR-15a,gga-miR-2131-5p,gga-let-7d,novel_138,gga-miR-460a-3p,gga-miR-126-5p,gga-miR-130c-5p,gga-miR-193b-3p,gga-miR-1451-5p,gga-miR-1710,gga-miR-1b-3p,gga-miR-460a-5p,gga-miR-2129,gga-let-7k-5p,gga-miR-130a-5p,gga-miR-6623-3p,gga-miR-16-5p,gga-miR-130a-3p,gga-miR-181b-5p,gga-miR-144-3p,gga-let-7f-5p,gga-let-7g-5p,gga-miR-6…	-	RNA recognition motif domain
ENSGALG00000002151	gga-miR-1756b,gga-miR-34b-5p,gga-miR-29a-3p,gga-miR-2131-3p,gga-miR-29c-3p,gga-miR-6548-5p,gga-miR-22-3p,gga-miR-29b-3p,gga-miR-130a-5p,gga-miR-1453,gga-miR-1781-5p,gga-miR-21-3p,gga-miR-7447-5p,gga-miR-1727,gga-miR-1460,gga-miR-449c-3p,gga-miR-130c-5p	PEX12	Pex, N-terminal||Peroxisome assembly protein 12
ENSGALG00000002152	gga-miR-16-5p,gga-miR-3530-5p,gga-miR-1631,gga-miR-3594-3p,gga-miR-1778,gga-miR-217-5p,gga-miR-6685-5p,gga-miR-6559-5p,gga-miR-15c-5p,gga-miR-449c-3p,novel_227,gga-miR-30b-3p,gga-miR-3064-3p,novel_130,gga-miR-1708,gga-miR-7438-5p,gga-miR-2131-5p,gga-miR-3533,novel_209,gga-miR-24-5p,gga-miR-15a,gga-miR-27b-3p,gga-miR-1727,gga-miR-6699-5p,gga-miR-6552-3p,gga-miR-19b-5p,gga-miR-1551-3p,gga-miR-7460-…	GABRP	Neurotransmitter-gated ion-channel||Neurotransmitter-gated ion-channel ligand-binding||Gamma-aminobutyric acid A receptor/Glycine receptor alpha||Neurotransmitter-gated ion-channel transmembrane domain||Gamma-aminobutyric-acid A receptor pi subunit
ENSGALG00000002158	novel_178,gga-miR-21-3p,gga-miR-1710,gga-miR-7473-5p,gga-miR-193b-3p,gga-miR-1663-5p,gga-miR-3525,gga-miR-1781-5p,gga-miR-1803,gga-miR-20b-3p,gga-miR-6699-5p,gga-miR-6675-3p,gga-miR-107-5p,gga-miR-1626-3p,gga-miR-6649-5p,gga-miR-193b-5p,gga-miR-6651-5p,gga-miR-1329-5p,gga-miR-200b-5p,gga-miR-3533,gga-miR-7451-3p,gga-miR-18a-5p,gga-miR-27b-3p,gga-miR-222b-5p,gga-miR-128-3p,gga-miR-455-3p,gga-miR-6…	GOLGA3	Prefoldin||Regulator of G protein signalling superfamily||tRNA-binding arm
ENSGALG00000002159	gga-miR-107-5p,gga-miR-1416-3p,gga-miR-1690-5p,gga-miR-222b-3p,gga-miR-6565-5p,gga-miR-34c-5p,gga-miR-7b,gga-miR-107-3p,gga-miR-18a-3p,gga-miR-6582-3p,novel_178,gga-miR-1556,gga-miR-6649-3p,gga-miR-216c,gga-miR-106-5p,gga-miR-499-5p,gga-miR-1710,gga-miR-17-5p,gga-miR-449b-5p,gga-miR-1467-5p,gga-miR-7,gga-miR-221-3p,novel_130,gga-miR-1737,gga-miR-34a-5p,gga-miR-29c-3p,gga-miR-6639-5p,gga-miR-31-5p…	ACOX1	Acyl-CoA oxidase||Acyl-CoA dehydrogenase/oxidase, N-terminal and middle domain||Acyl-CoA dehydrogenase/oxidase C-terminal||Acyl-CoA oxidase, C-terminal||Acyl-CoA oxidase/dehydrogenase, central domain
ENSGALG00000002162	gga-miR-30a-3p,gga-miR-1677-3p,gga-miR-126-5p,gga-miR-1663-5p,gga-miR-15b-3p,gga-miR-223,gga-miR-1712-3p,gga-miR-2954,gga-miR-21-3p,gga-miR-6565-3p,gga-miR-1703-5p,gga-miR-3536,gga-miR-222b-5p,gga-miR-23b-3p,gga-miR-1744-3p,gga-miR-2131-5p,gga-miR-2188-5p,gga-miR-16-1-3p	ACO1	Aconitate/iron regulatory protein 2||Aconitase A/isopropylmalate dehydratase small subunit, swivel||Aconitase/3-isopropylmalate dehydratase, swivel||Aconitase/3-isopropylmalate dehydratase large subunit, alpha/beta/alpha
ENSGALG00000002164	gga-miR-6582-5p	DDX59	P-loop containing nucleoside triphosphate hydrolase||Zinc finger, HIT-type||RNA helicase, DEAD-box type, Q motif||Helicase, superfamily 1/2, ATP-binding domain||DEAD/DEAH box helicase domain||Helicase, C-terminal
ENSGALG00000002167	gga-miR-1649-5p,gga-miR-1672,gga-miR-18a-3p,gga-miR-6553-5p,gga-miR-148a-3p,gga-miR-2130,gga-miR-383-3p,gga-miR-17-5p,gga-miR-106-5p,gga-miR-6660-3p,gga-miR-2954,novel_214,novel_130,gga-miR-6566-5p,gga-miR-1662,gga-miR-20b-5p,gga-miR-20a-5p,gga-miR-6685-5p,gga-miR-1774,gga-miR-1585,gga-miR-1651-3p,gga-miR-1677-5p	PATL2	Topoisomerase II-associated protein PAT1
ENSGALG00000002169	gga-miR-7451-3p,gga-miR-32-5p,gga-miR-15a,novel_209,gga-miR-181b-2-3p,gga-miR-146a-5p,gga-miR-17-3p,novel_130,gga-miR-1467-5p,gga-miR-3607-5p,gga-miR-106-3p,gga-miR-1781-5p,gga-miR-1663-5p,gga-miR-7460-3p,gga-miR-204,gga-miR-1b-3p,gga-miR-218-5p,gga-miR-122-5p,gga-miR-130c-5p,gga-miR-146c-5p,gga-miR-29a-3p,gga-miR-23b-3p,gga-miR-3532-3p,gga-miR-217-5p,gga-miR-1778,gga-miR-1416-5p,gga-miR-3594-3p,…	PLEKHB2	Pleckstrin homology domain
ENSGALG00000002172	gga-miR-1a-3p,gga-miR-499-3p,gga-miR-215-3p,gga-miR-1623,gga-miR-19a-3p,gga-miR-301b-5p,gga-let-7g-3p,gga-miR-203a,gga-miR-6553-5p,gga-miR-181a-5p,gga-miR-3531-3p,gga-miR-3532-3p,gga-miR-20b-5p,gga-miR-29a-5p,gga-miR-26a-5p,gga-miR-29a-3p,gga-miR-23b-3p,gga-miR-301b-3p,gga-miR-1416-5p,gga-miR-217-5p,gga-miR-1631,gga-miR-2129,gga-miR-3594-3p,gga-miR-181b-5p,gga-miR-130a-3p,gga-miR-130a-5p,gga-miR-…	FAM168B	-
ENSGALG00000002179	novel_130,novel_133,gga-miR-1710,gga-miR-1559-5p	FBF1	tRNA-binding arm
ENSGALG00000002180	gga-miR-30c-2-3p,gga-miR-6559-5p,gga-let-7c-3p,gga-miR-1306-3p,gga-miR-460b-5p,gga-miR-140-3p,gga-miR-1774,gga-miR-3533,gga-miR-2131-5p,gga-miR-1717,gga-let-7a-2-3p,gga-miR-1782	CHFR	SMAD/FHA domain||Zinc finger, RING-type||Forkhead-associated (FHA) domain
ENSGALG00000002182	gga-miR-103-2-5p,gga-miR-7469-5p,gga-let-7f-3p,gga-miR-9-5p,gga-miR-30a-5p,gga-miR-551-5p,gga-let-7a-3p,gga-miR-216a,gga-miR-1619,gga-miR-33-5p,gga-miR-6710-3p,gga-let-7c-3p,gga-miR-1651-3p,gga-let-7a-2-3p,gga-miR-6547-3p,gga-miR-7465-3p,gga-miR-1454,gga-miR-6548-5p,gga-miR-200b-3p,novel_178,gga-miR-187-5p,gga-miR-21-3p,gga-miR-1728-3p,novel_120,gga-miR-15b-3p,gga-miR-1805-3p,gga-miR-137-3p,gga-m…	NR5A2	Nuclear hormone receptor, ligand-binding, core||Steroid hormone receptor||Nuclear hormone receptor, ligand-binding||Steroidogenic factor 1||Zinc finger, nuclear hormone receptor-type
ENSGALG00000002184	gga-miR-1712-3p,gga-miR-1684a-5p,gga-miR-1416-5p,gga-miR-31-5p,gga-miR-1460,gga-miR-3530-5p,gga-miR-22-5p,gga-miR-101-2-5p	RANBP17	Armadillo-type fold
ENSGALG00000002186	gga-miR-6553-5p,gga-miR-22-5p,gga-miR-130c-5p,gga-miR-490-5p,gga-miR-1460,gga-miR-1649-5p,gga-miR-1668-3p,novel_227,gga-miR-21-3p,gga-miR-490-3p,gga-miR-1467-3p,gga-miR-1685-3p,gga-miR-1781-5p,gga-miR-1720-3p,gga-miR-130a-5p,gga-miR-1653,gga-miR-125b-5p,gga-miR-2131-5p,gga-miR-6662-3p,gga-miR-6669-3p,gga-miR-23b-3p	UNC45B	Tetratricopeptide repeat-containing domain||Armadillo-type fold||Armadillo||UNC-45/Ring assembly protein 3||Tetratricopeptide repeat
ENSGALG00000002187	gga-miR-1684b-3p,gga-miR-1559-3p,gga-miR-1651-3p,gga-miR-1454,gga-miR-138-2-3p,gga-miR-1769-3p,gga-miR-15b-3p,gga-miR-204,gga-miR-181b-1-3p,gga-miR-1684a-3p,gga-miR-21-3p,gga-miR-1626-5p,gga-let-7g-3p,novel_109,gga-miR-27b-5p,novel_207,gga-miR-219a,gga-miR-22-5p	HSD17B4	Polyketide synthase/Fatty acid synthase, KR||SCP2 sterol-binding domain||Polyketide synthase, KR||HotDog domain||Glucose/ribitol dehydrogenase||MaoC-like domain||2,3-dihydro-2,3-dihydroxybenzoate dehydrogenase||Short-chain dehydrogenase/reductase SDR
ENSGALG00000002192	gga-miR-200b-5p	PTPRC	Protein-tyrosine phosphatase, receptor/non-receptor type||Leukocyte common antigen||Protein-tyrosine phosphatase-like||Fibronectin, type III||Protein-tyrosine phosphatase, catalytic||Protein-tyrosine/Dual specificity phosphatase
ENSGALG00000002193	gga-miR-20b-5p,gga-miR-142-5p,gga-miR-130b-3p,gga-miR-301b-3p,gga-miR-1778,gga-miR-7465-3p,gga-miR-6550-3p,gga-miR-1454,gga-miR-144-3p,gga-miR-130a-3p,gga-miR-1306-5p,gga-miR-1580,gga-miR-101-3p,gga-miR-30d,gga-miR-30a-5p,gga-miR-6586-5p,gga-miR-490-3p,gga-miR-1724,gga-miR-1623,gga-miR-301b-5p,gga-miR-30c-2-3p,gga-miR-6559-5p,novel_136,novel_131,gga-miR-34b-5p,gga-miR-6543-3p,gga-miR-20a-5p,gga-m…	ARHGEF4	Dbl homology (DH) domain||SH3 domain||Variant SH3 domain||Pleckstrin homology domain
ENSGALG00000002194	gga-miR-490-5p,gga-miR-3540,gga-miR-200a-3p,gga-miR-6656-5p,gga-miR-6552-5p,gga-miR-1560-3p,gga-miR-184-3p,gga-miR-6586-5p,gga-miR-1456-5p,gga-miR-6649-3p,gga-miR-1710,gga-miR-1684a-5p,gga-miR-22-3p,gga-miR-1467-5p,gga-miR-3530-5p,gga-miR-1703-5p,gga-miR-6548-3p,gga-miR-2131-5p,gga-miR-1778,gga-miR-1677-5p,gga-miR-18b-3p	MRPL38	Phosphatidylethanolamine-binding protein PEBP
ENSGALG00000002197	gga-miR-302b-5p,gga-miR-499-5p	NPM1	Nucleoplasmin core domain
ENSGALG00000002198	gga-miR-18a-5p,gga-miR-18b-5p,gga-miR-15a,gga-miR-1656,gga-miR-103-3p,gga-miR-15b-5p,gga-miR-3594-3p,novel_214,gga-miR-16c-5p,gga-miR-1590,gga-miR-16-5p,gga-miR-383-3p,gga-miR-3528,gga-miR-1467-3p,gga-miR-107-3p,gga-miR-146a-3p,gga-miR-499-3p,novel_207,gga-miR-15c-5p	FHOD1	Formin, FH2 domain||Armadillo-type fold
ENSGALG00000002199	gga-miR-205b,gga-miR-1655-5p,novel_227,gga-miR-6615-5p,gga-miR-449c-3p,gga-miR-2130,gga-miR-2128,gga-miR-203a,gga-miR-138-1-3p,gga-miR-15c-5p,gga-miR-133c-3p,gga-miR-24-3p,gga-miR-10b-5p,gga-miR-1416-5p,gga-miR-29a-3p,gga-miR-6685-5p,gga-miR-3530-5p,gga-miR-6623-3p,gga-miR-16-5p,gga-miR-125b-3p,gga-miR-92-5p,gga-miR-204,gga-miR-133a-5p,gga-miR-1551-3p,gga-miR-19b-5p,gga-miR-1781-5p,gga-miR-133b,g…	KLHL17	BTB/POZ fold||Kelch repeat type 1||Kelch-like protein, gigaxonin type||BTB/POZ||Kelch repeat type 2||BTB/Kelch-associated||BTB/POZ-like
ENSGALG00000002204	gga-miR-1659,gga-miR-15a,gga-miR-24-5p,gga-miR-6548-3p,gga-miR-456-3p,gga-miR-15b-5p,gga-miR-214,gga-miR-1703-5p,novel_214,gga-miR-1590,gga-miR-3064-3p,gga-miR-6615-3p,gga-miR-1684a-5p,gga-miR-6649-3p,gga-miR-460a-5p,gga-miR-1690-5p,gga-miR-3539,gga-miR-1727,gga-miR-1397-5p,gga-miR-1677-5p,gga-miR-1778,gga-miR-16c-5p,gga-miR-16-5p,gga-miR-6547-3p,gga-miR-6615-5p,gga-miR-6643-5p,gga-miR-1453,gga-m…	SLC7A4	Amino acid permease/ SLC12A domain||Amino acid/polyamine transporter I
ENSGALG00000002206	gga-miR-128-3p,gga-miR-1756a,novel_130,gga-miR-365-1-5p,gga-miR-1306-5p,gga-miR-214,gga-miR-140-5p,gga-miR-365-2-5p,gga-miR-193b-5p,gga-miR-6656-5p,gga-miR-200a-3p,gga-miR-30b-3p,novel_227,gga-miR-6643-5p,gga-miR-1805-3p,gga-miR-1663-5p	SNX22	Phox homologous domain
ENSGALG00000002210	gga-miR-6643-5p,gga-miR-1659,gga-miR-6615-5p,gga-miR-23b-3p,gga-miR-1805-3p,gga-miR-1453,gga-miR-103-2-5p,gga-miR-6645-5p,gga-miR-1649-5p,gga-miR-460a-3p,gga-miR-6656-5p,gga-miR-1460,gga-miR-460b-3p,gga-miR-107-5p	PPIB	Cyclophilin-like domain||Cyclophilin-type peptidyl-prolyl cis-trans isomerase domain
ENSGALG00000002212	gga-miR-29a-3p,gga-miR-34b-5p,gga-miR-6568-3p,gga-miR-1651-3p,novel_208,gga-miR-7472-5p,gga-miR-6565-3p,gga-miR-3535,gga-miR-1653,gga-miR-29c-3p,gga-miR-29b-3p,gga-miR-222b-5p,gga-miR-33-3p	RAD51D	DNA recombination and repair protein RecA-like, ATP-binding domain||AAA+ ATPase domain||DNA recombination and repair protein Rad51, C-terminal||DNA helicase, DnaB-like, C-terminal||Circadian clock protein KaiC/DNA repair protein RadA||P-loop containing nucleoside triphosphate hydrolase
ENSGALG00000002219	gga-miR-6631-5p,gga-miR-15a,gga-miR-1779,gga-miR-6516-5p,novel_209,gga-miR-1659,gga-miR-20a-5p,gga-miR-27b-3p,novel_131,novel_130,gga-miR-181b-2-3p,gga-miR-31-5p,gga-miR-148a-5p,gga-miR-17-3p,gga-miR-1781-3p,gga-miR-7460-3p,gga-miR-460a-5p,gga-miR-17-5p,gga-miR-106-3p,gga-miR-6660-3p,gga-miR-1781-5p,gga-miR-130c-5p,gga-miR-27b-5p,gga-miR-7447-5p,gga-miR-6552-3p,gga-miR-29a-5p,gga-miR-20b-5p,gga-m…	WBP2	GRAM domain||WW-domain-binding protein
ENSGALG00000002221	gga-miR-140-3p,gga-miR-133c-3p,gga-miR-6559-5p,gga-miR-203a,gga-miR-15c-5p,gga-miR-449a,gga-miR-6544-5p,gga-miR-1453,gga-miR-1685-3p,gga-miR-1655-5p,gga-miR-2129,gga-let-7k-5p,gga-miR-6623-3p,gga-miR-16-5p,gga-miR-130a-3p,gga-miR-3529,gga-miR-142-5p,gga-let-7f-5p,gga-let-7g-5p,gga-miR-1778,gga-miR-301b-3p,novel_138,novel_109,gga-miR-34c-5p,gga-miR-27b-5p,gga-miR-133b,gga-miR-133a-3p,gga-miR-6675-…	UBN1	-
ENSGALG00000002222	gga-miR-214,gga-miR-6639-5p,gga-miR-6565-3p,gga-miR-218-5p,gga-miR-1653,gga-miR-2129,gga-miR-128-2-5p,gga-miR-499-3p,gga-miR-6548-5p,gga-miR-27b-5p,gga-miR-449c-3p,gga-miR-1727,gga-miR-128-1-5p,novel_209	NOC2L	Armadillo-type fold||Nucleolar complex protein 2
ENSGALG00000002225	gga-miR-1329-5p,gga-miR-15b-5p,gga-miR-18a-5p,gga-miR-6590-3p,gga-miR-214,gga-miR-34b-3p,novel_213,gga-miR-1626-5p,gga-miR-6615-3p,gga-miR-1641,novel_120,gga-miR-6649-3p,gga-miR-137-3p,gga-miR-219a,gga-miR-1626-3p,gga-miR-222b-3p,gga-miR-1651-3p,gga-miR-1729-5p,gga-miR-1756b,gga-miR-1306-5p,gga-miR-10a-5p,gga-miR-16c-5p,gga-miR-138-2-3p,gga-miR-6548-5p,gga-miR-30a-5p,gga-miR-489-3p,gga-miR-6643-5…	RFFL	Zinc finger, RING-type||Zinc finger, FYVE/PHD-type
ENSGALG00000002227	novel_85,gga-miR-3064-3p,gga-miR-128-3p,gga-miR-1306-5p,gga-miR-3533,gga-miR-1329-5p	DMXL1	RAVE complex protein Rav1 C-terminal||WD40 repeat||WD40-repeat-containing domain
ENSGALG00000002228	novel_130,gga-miR-21-3p,novel_227,gga-miR-6586-5p	SAMD11	Sterile alpha motif domain||Sterile alpha motif, type 1||Sterile alpha motif/pointed domain||Sterile alpha motif, type 2
ENSGALG00000002229	gga-miR-155,gga-let-7c-3p,gga-let-7f-3p,gga-miR-6586-5p,gga-miR-181b-1-3p,gga-miR-6643-5p,gga-miR-383-3p,gga-miR-551-5p,gga-let-7a-3p,gga-miR-1653,gga-miR-6550-3p,gga-miR-138-2-3p,gga-miR-183,gga-miR-1656,gga-miR-383-5p,gga-miR-130b-3p,gga-let-7a-2-3p,gga-miR-1756b,novel_143,gga-miR-20b-3p,gga-miR-200a-3p,gga-miR-1560-3p,gga-miR-6552-5p,gga-miR-3524a,gga-miR-200b-3p,gga-miR-130c-3p,gga-miR-1728-3…	FBXW11	G-protein beta WD-40 repeat||WD40-repeat-containing domain||WD40 repeat||D domain of beta-TrCP||F-box domain
ENSGALG00000002232	gga-miR-34a-3p,gga-miR-7465-3p,gga-miR-30c-1-3p,gga-miR-1647,gga-miR-1651-3p,gga-miR-1729-5p,gga-miR-18b-3p,gga-miR-1597-5p,gga-miR-1756b,gga-miR-155,gga-miR-1655-3p,gga-miR-33-3p,gga-miR-1649-5p,gga-miR-7469-5p,gga-miR-6568-3p,gga-miR-9-5p,gga-miR-1619,gga-miR-1737,gga-miR-222b-5p,gga-miR-455-3p,novel_214,gga-miR-6639-5p,gga-miR-214,gga-miR-1663-3p,gga-miR-1329-5p,gga-miR-1786,gga-miR-1452,gga-m…	RERE	SANT/Myb domain||Homeodomain-like||Bromo adjacent homology (BAH) domain||Atrophin-like||Zinc finger, GATA-type||ELM2 domain
ENSGALG00000002234	gga-miR-1737,gga-miR-1649-3p,gga-miR-6675-3p,gga-miR-146a-3p,gga-miR-140-3p,gga-miR-6656-5p,gga-miR-142-3p,gga-miR-6568-3p,gga-miR-1647,novel_122,gga-miR-6615-3p,gga-miR-6615-5p	UNC13D	C2 domain||Mammalian uncoordinated homology 13, subgroup, domain 2
ENSGALG00000002235	gga-miR-1626-3p,gga-miR-460a-3p,gga-miR-1329-3p,gga-miR-128-2-5p,gga-miR-7449-3p,gga-miR-3540,gga-miR-148a-3p,gga-miR-1727,gga-miR-1710,novel_120,gga-miR-128-1-5p,gga-miR-29b-1-5p,gga-miR-204,gga-miR-7442-3p,novel_178,gga-miR-1685-5p,gga-miR-1595-5p,gga-miR-128-3p,gga-miR-1467-5p,gga-miR-22-3p,gga-miR-7451-3p,gga-miR-27b-3p,gga-miR-3064-5p,gga-miR-1662,gga-miR-15a,gga-miR-15b-5p,gga-miR-2131-5p,g…	TFCP2	Sterile alpha motif/pointed domain||CP2 transcription factor
ENSGALG00000002239	gga-miR-1769-3p	-	RNA recognition motif domain||Exonuclease||Exonuclease, RNase T/DNA polymerase III||Ribonuclease H-like domain
ENSGALG00000002240	novel_136	C3orf18	-
ENSGALG00000002242	gga-miR-3531-3p,gga-miR-183,gga-miR-6663-5p,gga-miR-6685-5p,gga-miR-181b-2-3p,gga-miR-1663-5p	GALNT9	Glycosyltransferase 2-like||Ricin B lectin domain||Nucleotide-diphospho-sugar transferases
ENSGALG00000002248	gga-miR-216b,gga-miR-6656-5p,gga-miR-203a,novel_225,gga-miR-6544-5p,gga-miR-1747-5p,gga-miR-458b-5p,gga-miR-1a-3p,gga-miR-1572,gga-miR-1451-3p,gga-miR-1625-5p,gga-miR-23b-3p,gga-miR-26a-5p,gga-miR-1677-5p,gga-miR-20a-3p,gga-miR-6552-3p,gga-miR-6675-3p,gga-miR-1710,gga-miR-6660-3p,gga-miR-106-3p,gga-miR-1781-5p,gga-miR-1551-3p,gga-miR-1b-3p,gga-miR-460a-5p,gga-miR-6663-5p,gga-miR-17-3p,gga-miR-146…	NAB1	Nab1, C-terminal||Nab, N-terminal||NAB co-repressor, domain
ENSGALG00000002249	gga-miR-2128,gga-miR-205a,gga-miR-18a-3p,gga-miR-1649-5p,gga-miR-17-3p,gga-miR-205b,gga-miR-7442-3p,novel_133,novel_120,gga-miR-106-3p,gga-miR-27b-3p,gga-miR-29a-5p	AGO1	Domain of unknown function DUF1785||Stem cell self-renewal protein Piwi||PAZ domain||Ribonuclease H-like domain
ENSGALG00000002250	gga-miR-551-5p,gga-miR-383-3p,gga-miR-7469-5p,gga-let-7c-3p,gga-miR-1724,gga-miR-1649-5p,gga-miR-365-2-5p,novel_85,gga-miR-1551-5p,gga-miR-6710-3p,gga-miR-29b-2-5p,gga-let-7a-2-3p,gga-miR-1756b,gga-miR-1597-5p,gga-miR-18b-3p,gga-miR-130b-3p,gga-miR-1651-3p,gga-miR-1647,gga-miR-138-2-3p,gga-miR-6516-3p,gga-miR-146b-5p,gga-miR-6544-3p,gga-miR-15c-3p,gga-miR-1731-5p,gga-miR-3535,gga-miR-7472-5p,gga-…	DTWD2	DTW
ENSGALG00000002262	gga-miR-3529,gga-miR-16-5p,gga-miR-29a-3p,gga-miR-23b-3p,gga-miR-29a-5p,gga-miR-146a-3p,gga-miR-499-3p,gga-miR-1623,gga-miR-449c-3p,gga-miR-2130,gga-miR-138-1-3p,gga-miR-15c-5p,gga-miR-1685-3p,novel_227,gga-miR-148a-5p,gga-miR-17-3p,gga-miR-365b-5p,gga-miR-15a,gga-miR-6631-5p,gga-miR-1585,gga-miR-3533,novel_109,gga-miR-1604,gga-miR-7449-3p,gga-miR-1727,gga-miR-1710,gga-miR-7473-5p,gga-miR-106-3p,…	ETF1	eRF1 domain 1/Pelota-like||eRF1 domain 2||50S ribosomal protein L30e-like||Peptide chain release factor eRF1/aRF1||Peptide Chain Release Factor eRF1/aRF1, N-terminal||eRF1 domain 3
ENSGALG00000002263	gga-miR-1723,gga-miR-103-3p,novel_209,gga-miR-1786,gga-let-7j-3p,novel_130,gga-miR-365b-5p,gga-miR-1737,novel_178,gga-miR-6659-3p,gga-miR-21-3p,novel_122,gga-miR-6648-3p,gga-miR-3525,gga-miR-1781-5p,gga-miR-6660-3p,gga-miR-1726,gga-miR-107-5p,gga-miR-489-5p,gga-miR-100-3p,gga-miR-3539,gga-miR-6582-5p,gga-miR-107-3p,gga-miR-1677-5p,gga-miR-6669-3p,gga-miR-18b-3p,gga-miR-1744-3p,gga-miR-6623-3p,gga…	KLHL6	Kelch repeat type 1||BTB/POZ fold||Kelch repeat type 2||Kelch-like protein, gigaxonin type||BTB/POZ||BTB/Kelch-associated||BTB/POZ-like
ENSGALG00000002266	gga-miR-449c-3p,gga-miR-3540,gga-miR-3530-3p,gga-miR-6559-5p,gga-miR-7447-5p,gga-miR-30c-2-3p,gga-miR-1727,gga-miR-1649-5p,gga-miR-7445-3p,gga-miR-6659-3p,gga-miR-489-3p,gga-miR-29c-5p	OGDHL	2-oxoglutarate dehydrogenase E1 component||Dehydrogenase, E1 component||Transketolase-like, pyrimidine-binding domain||Thiamin diphosphate-binding fold
ENSGALG00000002268	gga-miR-3533,novel_209,gga-miR-6516-5p,gga-let-7d,gga-miR-6631-5p,gga-miR-196-5p,gga-let-7i,gga-miR-1467-5p,gga-miR-365b-5p,gga-miR-128-3p,gga-miR-17-3p,gga-miR-140-5p,gga-miR-460a-5p,gga-miR-204,gga-miR-106-3p,gga-miR-6675-3p,gga-miR-130c-5p,gga-miR-6669-3p,gga-miR-16-1-3p,gga-miR-217-5p,gga-let-7g-5p,gga-let-7f-5p,gga-miR-1720-3p,gga-miR-1451-3p,gga-miR-130a-5p,gga-miR-1580,gga-let-7k-5p,gga-mi…	TMEM194B	Transmembrane protein 194
ENSGALG00000002272	gga-miR-6544-5p,gga-miR-1685-3p,gga-miR-223,novel_227,gga-miR-1572,gga-miR-449c-3p,gga-miR-15c-5p,gga-miR-29a-3p,gga-miR-6669-3p,gga-miR-2129,gga-miR-92-5p,gga-miR-34c-3p,gga-miR-16-5p,gga-miR-1710,gga-miR-193b-3p,gga-miR-1781-5p,gga-miR-460a-5p,gga-miR-218-5p,gga-miR-6565-5p,gga-miR-6675-3p,gga-miR-1727,gga-miR-7447-5p,gga-miR-7451-3p,gga-miR-15a,gga-miR-456-3p,gga-miR-3533,gga-miR-181b-2-3p,gga…	NOC4L	Armadillo-type fold||CCAAT-binding factor
ENSGALG00000002273	gga-miR-106-3p,gga-miR-499-3p,gga-miR-1724,gga-miR-17-3p,gga-miR-1781-5p,gga-miR-1677-5p,gga-miR-455-3p	LYRM1	Complex 1 LYR protein
ENSGALG00000002276	gga-miR-429-3p,gga-miR-15b-5p,gga-miR-1779,gga-miR-15a,gga-miR-26a-3p,gga-miR-92-5p,gga-miR-16c-5p,gga-miR-6639-5p,gga-miR-1703-5p,gga-miR-16-5p,gga-miR-1737,gga-miR-7473-5p,gga-miR-7442-3p,gga-miR-200b-3p,gga-miR-7460-3p,gga-miR-133c-3p,gga-miR-133a-3p,gga-miR-1727,gga-miR-15c-5p,gga-miR-449c-3p,gga-miR-133b	EME2	ERCC4 domain
ENSGALG00000002278	gga-miR-1684a-5p,gga-miR-17-5p,gga-miR-106-5p,gga-miR-20a-5p,gga-miR-20b-5p,gga-miR-190a-3p,gga-miR-30b-3p,gga-miR-148a-5p,gga-miR-3535,novel_130	UNK	Zinc finger, CCCH-type||Zinc finger, RING-type
ENSGALG00000002279	gga-miR-6631-5p,gga-miR-1659,gga-miR-6547-3p,gga-miR-1635,gga-miR-2131-3p,gga-miR-2129,gga-miR-30e-5p,gga-miR-199-3p,gga-miR-15c-3p,gga-miR-140-5p,novel_178,gga-miR-6645-5p,gga-miR-30d,gga-miR-30a-5p,gga-miR-133a-3p,gga-miR-133b,gga-miR-6710-3p,gga-miR-1672,gga-miR-133c-3p,gga-miR-18a-3p	CSNK1G1	Serine/threonine/dual specificity protein kinase, catalytic domain||Protein kinase-like domain||Protein kinase domain||Serine-threonine/tyrosine-protein kinase catalytic domain||Tyrosine-protein kinase, catalytic domain||Casein kinase 1 gamma C-terminal
ENSGALG00000002283	gga-miR-203a,gga-miR-1655-3p,gga-miR-3539,gga-miR-6710-3p,gga-miR-1644,gga-miR-1623,gga-miR-200a-3p,gga-miR-499-3p,gga-miR-30a-3p,gga-miR-1563,gga-miR-1626-3p,novel_227,novel_178,gga-miR-6542-3p,gga-miR-6649-3p,gga-miR-1728-3p,gga-miR-3529,gga-miR-1580,gga-miR-26a-3p,gga-miR-6550-3p,gga-miR-1703-5p,gga-miR-6565-3p,gga-miR-1774,gga-miR-190a-5p,gga-miR-1559-3p,novel_131,gga-miR-18b-5p,gga-miR-18a-5p	MAPKAPK3	Protein kinase-like domain||Serine/threonine/dual specificity protein kinase, catalytic domain||Lipopolysaccharide kinase||Tyrosine-protein kinase, catalytic domain||Protein kinase domain||Serine-threonine/tyrosine-protein kinase catalytic domain
ENSGALG00000002284	gga-miR-1769-5p,gga-miR-15a,gga-miR-6631-5p,gga-miR-2131-5p,gga-miR-15b-5p,gga-miR-1329-5p,gga-miR-214,gga-miR-140-5p,gga-miR-1595-5p,gga-miR-6639-5p,novel_213,gga-miR-222b-5p,novel_130,gga-miR-1754-5p,gga-miR-1684a-5p,gga-miR-1781-5p,gga-miR-202-5p,gga-miR-7460-3p,gga-miR-187-5p,gga-miR-460a-5p,gga-miR-6659-3p,gga-miR-18a-3p,gga-miR-1668-3p,gga-miR-205a,gga-miR-458a-3p,gga-miR-133b,gga-miR-130c-…	TRAPPC3	NO signalling/Golgi transport ligand-binding domain||TRAPP I complex, Bet3||Transport protein particle (TRAPP) component
ENSGALG00000002285	novel_109,gga-miR-18a-3p,gga-miR-1560-3p,gga-miR-1672,gga-miR-6565-5p,gga-miR-126-5p,gga-miR-106-3p,gga-miR-6544-5p,gga-miR-7473-5p,gga-miR-216a,gga-miR-30e-3p,gga-miR-1619,gga-miR-1781-3p,gga-miR-6659-3p,gga-miR-17-3p,gga-miR-138-2-3p,novel_213,gga-miR-6548-5p,gga-miR-128-3p,gga-miR-1769-5p,gga-miR-1452,gga-miR-130b-5p	SPSB3	Concanavalin A-like lectin/glucanases superfamily||B30.2/SPRY domain||SOCS protein, C-terminal||SPRY domain
ENSGALG00000002286	gga-miR-499-3p,gga-miR-1456-5p,gga-miR-6586-5p,gga-miR-125b-3p,gga-miR-6544-3p,gga-miR-1720-5p,gga-miR-10a-5p,gga-miR-1805-5p,gga-miR-128-3p,gga-miR-22-3p,gga-miR-142-5p,gga-miR-27b-3p,gga-miR-1782,gga-miR-6651-5p,gga-miR-10b-5p,gga-miR-1329-5p	H3-IX	Histone core||Histone H3/CENP-A||Histone-fold
ENSGALG00000002288	gga-miR-1662,gga-miR-3533,gga-miR-6590-3p,gga-miR-6544-3p,gga-miR-22-3p,gga-miR-1467-5p,gga-miR-130a-5p,gga-miR-1805-5p,gga-miR-2954,gga-miR-489-3p,novel_227,gga-miR-18a-3p,gga-miR-1727,gga-miR-2128,gga-miR-3539,novel_136,gga-miR-449c-3p,gga-miR-130c-5p	LIG3	Nucleic acid-binding, OB-fold||DNA ligase, ATP-dependent, central||DNA ligase, ATP-dependent, N-terminal||DNA ligase, ATP-dependent||Zinc finger, PARP-type||DNA ligase, ATP-dependent, C-terminal||BRCT domain
ENSGALG00000002289	gga-miR-34c-3p,gga-miR-203a,gga-miR-6590-3p,gga-miR-34b-3p	CHAT	Acyltransferase ChoActase/COT/CPT
ENSGALG00000002299	gga-miR-135a-5p,novel_130,gga-miR-128-3p,gga-miR-454-3p,gga-miR-17-3p,gga-miR-2131-3p,gga-miR-146a-5p,gga-miR-140-5p,gga-miR-7438-5p,gga-miR-456-3p,gga-miR-3533,gga-miR-2131-5p,gga-miR-15a,gga-miR-20a-5p,gga-miR-27b-3p,gga-miR-1726,gga-miR-1727,gga-miR-130c-5p,gga-miR-218-5p,gga-miR-460a-5p,gga-miR-202-5p,gga-miR-17-5p,gga-miR-106-3p,gga-miR-130a-3p,gga-miR-16-5p,gga-miR-130a-5p,gga-miR-26a-3p,gg…	RGR	G protein-coupled receptor, rhodopsin-like||GPCR, rhodopsin-like, 7TM||Retinal pigment epithelium GPCR
ENSGALG00000002304	gga-miR-1781-5p,gga-miR-1710,gga-miR-204,gga-miR-34c-5p,gga-miR-218-5p,gga-miR-6675-3p,gga-miR-1726,gga-miR-7449-3p,novel_131,gga-miR-6590-5p,gga-miR-1659,gga-miR-3533,gga-miR-2131-5p,gga-miR-6631-5p,gga-miR-15a,gga-miR-1590,gga-miR-1708,gga-miR-146a-5p,gga-miR-31-5p,gga-miR-449b-5p,gga-miR-1b-5p,gga-miR-3064-3p,gga-miR-3528,gga-miR-1771,gga-miR-223,gga-miR-449a,novel_227,gga-miR-1456-5p,gga-miR-…	ADPRHL2	ADP-ribosylation/Crystallin J1
ENSGALG00000002305	gga-miR-3607-3p,gga-miR-30a-5p,gga-miR-30d,gga-miR-30c-5p,gga-miR-30b-5p,gga-miR-2131-5p,gga-miR-1b-3p,gga-miR-1a-3p,gga-miR-15c-3p,gga-miR-30e-5p,gga-miR-219b,gga-miR-206,gga-miR-135a-5p	ZBTB41	Zinc finger, C2H2-like||Zinc finger, C2H2||BTB/POZ-like||BTB/POZ||BTB/POZ fold
ENSGALG00000002308	gga-miR-2131-3p,gga-miR-30e-5p,gga-miR-6565-3p,gga-miR-26a-5p,gga-miR-1452,gga-miR-30c-5p,gga-miR-1786,gga-miR-6631-5p,gga-miR-6565-5p,gga-miR-122-5p,gga-miR-6552-3p,gga-miR-499-3p,gga-miR-1668-3p,gga-miR-218-5p,gga-miR-1726,gga-miR-1460,gga-miR-3540,gga-miR-100-3p,novel_136,gga-miR-30a-5p,gga-miR-7473-5p,gga-miR-30d,gga-miR-181b-1-3p,gga-miR-30b-5p,gga-miR-1456-5p	COMMD10	HCaRG
ENSGALG00000002310	gga-miR-218-5p,gga-miR-205a,gga-miR-1668-3p,gga-miR-148a-3p,gga-miR-458a-3p,gga-miR-1781-5p,gga-miR-1710,gga-miR-1641,gga-miR-1684a-5p,gga-miR-460a-5p,gga-miR-204,gga-miR-1556,gga-miR-200b-3p,novel_183,gga-miR-6565-3p,gga-miR-365-1-5p,gga-miR-429-3p,gga-miR-23b-5p,gga-miR-15b-5p,gga-miR-456-3p,gga-miR-1329-5p,gga-miR-15a,gga-miR-6651-5p,gga-miR-6631-5p,gga-miR-32-5p,gga-miR-1724,gga-miR-1623,gga-…	HIBCH	Crotonase superfamily||ClpP/crotonase-like domain
ENSGALG00000002311	gga-miR-183,gga-miR-1651-3p,novel_117,gga-miR-1635,gga-miR-206,gga-miR-29b-3p,gga-miR-199-5p,gga-miR-30c-1-3p,gga-miR-16c-5p,gga-miR-7472-5p,gga-miR-125b-5p,gga-miR-6643-5p,gga-miR-29b-2-5p,gga-miR-490-5p,gga-miR-1734,gga-miR-301a-3p,gga-miR-1662,gga-miR-34b-5p,gga-miR-6543-3p,gga-miR-1737,gga-miR-29c-3p,gga-miR-6639-5p,novel_214,gga-miR-1685-5p,gga-miR-214,novel_122,novel_183,gga-miR-3525,gga-mi…	GALK1	GHMP kinase, C-terminal domain||Mevalonate/galactokinase||Ribosomal protein S5 domain 2-type fold||Galactokinase/homoserine kinase||GHMP kinase N-terminal domain||Galactokinase galactose-binding domain||Galactokinase
ENSGALG00000002313	gga-miR-16-5p,gga-miR-6575-5p,gga-miR-34a-3p,gga-miR-1664-3p,gga-miR-222b-5p,gga-miR-16c-5p,gga-miR-1685-5p,gga-miR-214,gga-miR-15b-5p,gga-miR-15a,gga-miR-1778,gga-miR-20b-5p,gga-miR-20a-5p,gga-miR-1729-5p,gga-miR-15c-5p,gga-miR-19b-3p,gga-miR-1690-5p,gga-miR-6552-3p,gga-miR-1649-5p,gga-miR-1604,gga-miR-6656-5p,gga-miR-19a-3p,gga-miR-20a-3p,novel_227,gga-miR-204,gga-miR-7460-3p,gga-miR-6643-5p,gg…	SLC38A7	Tryptophan/tyrosine permease||Amino acid transporter, transmembrane
ENSGALG00000002316	gga-miR-130a-5p,gga-miR-16-5p,gga-miR-16c-5p,gga-miR-3594-3p,gga-miR-199-5p,gga-let-7k-5p,gga-miR-217-5p,gga-miR-1656,gga-let-7f-5p,gga-let-7g-5p,gga-miR-1597-5p,gga-miR-449c-3p,gga-miR-33-5p,gga-miR-15c-5p,gga-miR-1551-5p,novel_207,gga-miR-1677-3p,gga-let-7b,gga-miR-1724,gga-miR-24-3p,gga-miR-458b-5p,gga-miR-194,gga-miR-6586-5p,gga-miR-30e-3p,gga-miR-3064-3p,gga-miR-1737,gga-miR-1467-5p,gga-miR-…	NUBP2	P-loop containing nucleoside triphosphate hydrolase||ArgK protein||Mrp/NBP35 ATP-binding protein||CobQ/CobB/MinD/ParA nucleotide binding domain||ATPase MipZ/NubP2/Cfd1||Anion-transporting ATPase-like domain
ENSGALG00000002317	gga-miR-206,gga-miR-1664-3p,gga-miR-1653,gga-miR-7472-5p,gga-miR-16c-5p,gga-miR-125b-5p,gga-miR-30c-1-3p,gga-miR-460b-5p,gga-miR-1647,gga-miR-1774,gga-miR-1656,novel_117,gga-miR-19b-3p,gga-miR-1724,gga-miR-1649-5p,gga-miR-103-2-5p,gga-miR-6586-5p,gga-miR-30a-5p,gga-miR-6575-5p,gga-miR-455-3p,gga-miR-6565-3p,gga-miR-1703-5p,gga-miR-214,gga-miR-34b-3p,gga-miR-219b,gga-miR-6651-5p,gga-miR-103-3p,gga…	SORD	GroES (chaperonin 10)-like||Alcohol dehydrogenase, C-terminal||Alcohol dehydrogenase GroES-like||Polyketide synthase, enoylreductase
ENSGALG00000002318	gga-miR-31-5p,gga-miR-34a-5p,gga-miR-29c-3p,gga-miR-128-3p,gga-miR-6575-5p,gga-miR-1467-5p,gga-miR-22-3p,gga-miR-449b-5p,gga-miR-3607-3p,gga-miR-146c-3p,gga-miR-30c-5p,gga-miR-456-3p,gga-miR-6516-5p,gga-miR-34c-5p,gga-miR-6552-5p,gga-miR-458a-3p,gga-miR-100-3p,gga-miR-1460,gga-miR-1726,gga-miR-6675-3p,gga-miR-1684a-5p,gga-miR-6660-3p,gga-miR-499-5p,novel_120,gga-miR-29b-1-5p,gga-miR-1551-3p,gga-m…	-	Peptidase M1, membrane alanine aminopeptidase, N-terminal
ENSGALG00000002321	gga-miR-6553-5p	GOT2	Aminotransferase, class I/classII||Pyridoxal phosphate-dependent transferase||Aspartate/other aminotransferase
ENSGALG00000002326	gga-miR-3530-5p,gga-miR-1580,gga-miR-16-5p,gga-miR-144-3p,gga-miR-92-5p,gga-miR-2129,gga-miR-16-1-3p,gga-miR-6669-3p,gga-miR-1729-3p,gga-miR-29a-3p,gga-miR-1625-5p,gga-miR-20b-5p,gga-miR-18b-5p,gga-miR-2128,gga-miR-3531-3p,gga-miR-449c-3p,gga-miR-6559-5p,gga-miR-203a,gga-miR-15c-5p,novel_153,gga-miR-301b-5p,gga-miR-499-3p,gga-miR-1572,gga-miR-1674,gga-miR-6615-5p,gga-miR-1712-3p,gga-miR-6544-5p,g…	-	P-type ATPase, A domain||Cation-transporting P-type ATPase, subfamily IV||HAD-like domain||Cation-transporting P-type ATPase||P-type ATPase, cytoplasmic domain N
ENSGALG00000002329	gga-miR-1781-3p,novel_208,gga-miR-6615-5p,gga-miR-138-5p,gga-miR-101-3p,gga-miR-199-3p,gga-let-7g-3p,gga-miR-1590,gga-miR-144-5p	CCL1	Chemokine interleukin-8-like domain
ENSGALG00000002335	gga-miR-6547-3p,gga-miR-135a-5p,gga-miR-16-5p,gga-miR-1467-5p,gga-miR-34a-3p,gga-miR-454-3p,gga-miR-6663-5p,gga-miR-16c-5p,gga-miR-301b-3p,gga-miR-15b-5p,gga-miR-2131-5p,gga-miR-15a,gga-miR-301a-3p,gga-miR-6543-3p,gga-miR-130b-3p,gga-miR-7451-3p,gga-miR-15c-5p,gga-miR-1727,gga-miR-449c-3p,gga-miR-7442-3p,gga-miR-130c-3p	DOCK3	Dedicator of cytokinesis C-terminal||Armadillo-type fold
ENSGALG00000002338	gga-miR-130b-3p,gga-let-7a-2-3p,gga-miR-101-3p,gga-miR-130c-3p,gga-miR-301a-3p,gga-miR-21-3p,gga-miR-301b-3p,gga-miR-3536,gga-miR-219b,gga-let-7c-3p,gga-miR-454-3p,gga-miR-22-3p,gga-miR-130a-3p,gga-miR-148a-3p,gga-miR-144-3p	ASPM	IQ motif, EF-hand binding site||P-loop containing nucleoside triphosphate hydrolase||Calponin homology domain||Calmodulin-regulated spectrin-associated protein, CH domain||Armadillo-type fold
ENSGALG00000002340	gga-miR-1306-5p,gga-miR-144-3p,gga-miR-1635,gga-miR-3530-5p,gga-let-7k-5p,gga-miR-30c-1-3p,gga-miR-6548-5p,gga-miR-125b-5p,gga-miR-1647,gga-miR-1618-3p,gga-let-7g-5p,gga-miR-1625-5p,gga-let-7f-5p,gga-miR-203a,gga-miR-24-3p,gga-miR-6656-5p,gga-miR-1649-5p,gga-let-7b,gga-let-7g-3p,gga-miR-140-3p,gga-miR-490-3p,gga-miR-6546-5p,gga-miR-101-3p,gga-miR-3528,gga-miR-383-3p,gga-miR-6643-5p,gga-miR-7,gga-…	ZNF609	Zinc finger, C2H2
ENSGALG00000002341	gga-miR-3607-3p,gga-miR-30c-5p,gga-miR-429-3p,gga-miR-1329-5p,gga-miR-103-3p,gga-miR-30e-5p,gga-miR-34b-3p,gga-miR-1663-3p,gga-miR-222b-5p,gga-miR-128-3p,gga-miR-22-3p,gga-let-7j-3p,gga-miR-7473-5p,gga-miR-200b-3p,gga-miR-30b-5p,gga-miR-1b-3p,novel_178,gga-miR-21-3p,gga-miR-107-3p,gga-miR-130c-5p,gga-miR-1460,gga-miR-27b-5p,gga-miR-20b-3p,gga-miR-32-3p,gga-miR-6685-5p,gga-miR-1756b,gga-miR-15c-3p…	AP3S1	Longin-like domain||AP complex, mu/sigma subunit
ENSGALG00000002342	gga-miR-22-3p,gga-miR-222b-5p,gga-miR-3536,gga-miR-6565-3p,gga-miR-15b-5p,gga-miR-1329-5p,gga-miR-3064-5p,gga-miR-18a-5p,gga-miR-148a-3p,gga-miR-1690-5p,gga-miR-458a-3p,gga-miR-1644,gga-miR-1560-3p,gga-miR-222b-3p,gga-miR-18a-3p,gga-miR-1626-5p,gga-miR-130c-3p,gga-miR-6542-3p,gga-miR-29b-1-5p,gga-miR-6615-3p,gga-miR-1306-5p,gga-miR-6548-5p,gga-miR-6550-3p,gga-miR-6696-3p,gga-miR-1656,gga-miR-1647…	GPC1	Glypican
ENSGALG00000002345	gga-miR-19b-5p,gga-miR-205b,gga-miR-1467-3p,gga-miR-101-3p,gga-miR-2954,gga-miR-1795,gga-miR-22-5p,gga-miR-137-3p,gga-miR-6710-3p,gga-miR-205a,gga-miR-217-5p,gga-miR-34b-5p,gga-miR-23b-3p,gga-miR-3529,gga-miR-1306-5p,gga-let-7j-3p,gga-miR-1756a,gga-miR-222b-5p,gga-miR-26a-3p,gga-miR-460b-5p,gga-miR-3594-3p	ATG12	Ubiquitin-like protein Atg12||Ubiquitin-related domain||Autophagy protein Atg8 ubiquitin like
ENSGALG00000002346	gga-miR-7473-5p,gga-miR-1795,gga-miR-6615-3p,gga-miR-106-3p,gga-miR-6649-3p,gga-miR-1781-5p,gga-miR-1467-3p,gga-miR-130c-3p,novel_133,gga-miR-21-3p,gga-miR-107-3p,gga-miR-6565-5p,gga-miR-200a-3p,gga-miR-1452,gga-miR-1782,gga-miR-6543-3p,gga-miR-301a-3p,gga-miR-32-5p,gga-miR-1779,gga-miR-456-3p,gga-miR-103-3p,gga-miR-1329-5p,gga-miR-2131-5p,novel_214,gga-miR-6565-3p,gga-miR-214,gga-miR-2131-3p,gga…	CLSPN	Ubiquitin-conjugating enzyme/RWD-like
ENSGALG00000002348	gga-miR-6568-3p,gga-miR-130c-3p,novel_227,gga-miR-21-3p,gga-miR-551-5p,gga-miR-455-5p,gga-miR-1460,gga-miR-33-3p,gga-miR-1583,gga-miR-1677-3p,gga-miR-215-3p,gga-miR-1649-5p,gga-let-7c-3p,gga-miR-301a-3p,gga-miR-6631-5p,gga-miR-200b-5p,gga-miR-301b-3p,gga-miR-146c-5p,gga-miR-130b-3p,gga-let-7a-2-3p,gga-miR-454-3p,gga-miR-130a-3p,gga-miR-146a-5p,gga-miR-146b-5p,gga-miR-6548-5p	PMS1	DNA mismatch repair protein family||Histidine kinase-like ATPase, C-terminal domain||High mobility group box domain||Ribosomal protein S5 domain 2-type fold||DNA mismatch repair protein, C-terminal
ENSGALG00000002349	novel_183,gga-miR-7442-3p,gga-miR-21-3p,gga-miR-9-5p,gga-miR-2130,gga-miR-1756a,gga-miR-3064-3p,gga-miR-3594-3p,gga-miR-1724,gga-miR-30c-1-3p	KRT6A	Prefoldin||Keratin, type I||Intermediate filament protein||Keratin, type II||STAT transcription factor, coiled coil
ENSGALG00000002351	gga-miR-2128,gga-miR-6553-5p,gga-miR-15c-5p,gga-miR-30c-2-3p,gga-miR-6559-5p,gga-miR-301b-5p,gga-miR-1649-5p,gga-miR-6643-5p,gga-miR-383-3p,gga-miR-138-5p,gga-miR-30e-3p,gga-miR-29b-3p,gga-miR-16-5p,gga-miR-1653,gga-miR-16c-5p,gga-miR-92-5p,gga-miR-3594-3p,gga-miR-146b-5p,gga-miR-30c-1-3p,gga-miR-6669-3p,gga-miR-1677-5p,gga-miR-1774,gga-miR-29a-3p,gga-miR-146c-5p,gga-miR-7447-5p,gga-miR-1563,nove…	PNP	Purine nucleoside phosphorylase||Nucleoside phosphorylase domain||Purine nucleoside phosphorylase I, inosine/guanosine-specific
ENSGALG00000002352	gga-miR-18a-5p,gga-miR-18b-5p,gga-miR-1452,gga-miR-142-3p,gga-miR-181b-2-3p,gga-miR-140-5p,novel_214,gga-miR-1653,gga-miR-6565-3p,gga-miR-130a-5p,novel_130,gga-miR-6615-5p,gga-miR-383-3p,gga-miR-30e-3p,gga-miR-3528,gga-miR-1728-5p,gga-miR-365-3p,gga-miR-204,novel_227,gga-miR-30a-3p,gga-miR-193b-5p,gga-miR-1626-3p,gga-miR-6565-5p,gga-miR-200a-3p,gga-miR-1604,gga-miR-3539,gga-miR-100-3p,gga-miR-130…	OAZ2	Ornithine decarboxylase antizyme||Acyl-CoA N-acyltransferase
ENSGALG00000002353	gga-miR-148a-3p,gga-miR-203a,gga-miR-1668-3p,gga-miR-6656-5p,gga-miR-24-3p,gga-miR-128-2-5p,gga-miR-499-3p,gga-miR-200a-3p,gga-miR-1655-5p,gga-miR-6568-3p,gga-miR-204,novel_227,gga-miR-6586-5p,gga-let-7f-3p,gga-miR-490-3p,gga-miR-6615-5p,gga-miR-1684a-5p,gga-let-7a-3p,gga-miR-383-3p,gga-miR-6643-5p,gga-miR-128-1-5p,gga-miR-1781-5p,gga-miR-3064-3p,gga-miR-6623-3p,novel_217,gga-miR-1590	C1orf216	-
ENSGALG00000002354	gga-miR-138-2-3p,gga-miR-1635,gga-miR-29b-3p,gga-miR-6685-5p,gga-miR-29a-3p,gga-miR-1774,gga-miR-1651-3p,gga-miR-2188-5p,gga-miR-217-5p,gga-miR-29b-2-5p,gga-miR-449c-3p,gga-miR-223,gga-miR-1619,gga-miR-449a,gga-miR-551-5p,gga-miR-1684a-3p,gga-miR-194,gga-miR-7469-5p,gga-miR-6546-5p,gga-miR-219b,gga-miR-133c-5p,gga-miR-29c-3p,gga-miR-34a-5p,gga-miR-6590-3p,gga-miR-1685-5p,gga-miR-6663-5p,gga-miR-1…	PUS1	Pseudouridine synthase, catalytic domain||Pseudouridine synthase I, TruA||Pseudouridine synthase I, TruA, alpha/beta domain
ENSGALG00000002363	gga-miR-140-3p,novel_153,gga-miR-6550-3p,gga-miR-499-3p,gga-miR-24-3p,gga-miR-1306-5p,novel_131,gga-miR-26a-5p,gga-miR-1651-3p,novel_178,gga-miR-19b-5p	HSPA9	Heat shock protein 70kD, C-terminal domain||Heat shock protein 70 family||Cell shape determining protein MreB/Mrl||Heat shock protein 70kD, peptide-binding domain||Chaperone DnaK||Carbohydrate kinase, FGGY, C-terminal
ENSGALG00000002370	gga-miR-6631-5p,gga-miR-7451-3p,gga-miR-1467-5p,gga-miR-144-3p,gga-miR-365b-5p,gga-miR-3530-5p,gga-miR-133c-5p,gga-miR-1590,gga-miR-6590-3p,gga-miR-6553-3p,novel_214,gga-miR-7442-3p,gga-miR-1556,gga-miR-1781-5p,gga-miR-101-3p,gga-miR-30e-3p,gga-miR-1685-3p,gga-miR-1684a-5p,gga-miR-499-5p,gga-miR-1803,gga-miR-3539,gga-miR-144-5p,gga-miR-30a-3p,gga-miR-18a-3p,gga-miR-216b	SH2D4B	SH2 domain
ENSGALG00000002371	gga-miR-148a-3p,gga-miR-20b-3p,gga-miR-1690-5p,gga-miR-34c-5p,gga-miR-222b-3p,gga-miR-200a-3p,gga-miR-107-3p,gga-miR-18a-3p,gga-miR-1668-3p,gga-miR-218-5p,novel_178,gga-miR-1467-3p,gga-miR-200b-3p,gga-miR-7460-3p,gga-miR-202-5p,gga-miR-6660-3p,gga-miR-221-3p,gga-miR-449b-5p,gga-miR-365-1-5p,gga-miR-34a-5p,gga-miR-1663-3p,gga-miR-214,gga-miR-31-5p,gga-miR-1703-5p,novel_214,gga-miR-6565-3p,gga-miR-…	RUSC2	Variant SH3 domain||RUN||SH3 domain
ENSGALG00000002375	gga-miR-455-3p,gga-miR-21-3p,gga-miR-17-3p,gga-miR-106-3p,gga-miR-125b-5p	NOTCH1	Neurogenic locus Notch 1||Ankyrin repeat||Epidermal growth factor-like domain||Notch||Domain of unknown function DUF3454, notch||Notch domain||Notch, NODP domain||Ankyrin repeat-containing domain||Notch, NOD domain||EGF-like calcium-binding domain||EGF-like domain, extracellular
ENSGALG00000002377	gga-miR-33-5p,gga-miR-1397-5p,gga-miR-15c-5p,gga-miR-18a-3p,gga-miR-200a-3p,gga-miR-460a-5p,gga-miR-181b-1-3p,gga-miR-138-5p,gga-miR-16-5p,gga-miR-22-3p,gga-miR-6553-3p,gga-miR-1685-5p,gga-miR-16c-5p,gga-miR-125b-3p,gga-miR-30c-1-3p,gga-miR-15a,gga-miR-217-5p,gga-miR-16-1-3p,gga-miR-1651-3p,gga-miR-15b-5p,gga-miR-200b-5p,gga-miR-1597-5p	ENO1	Enolase, C-terminal||Enolase, N-terminal||Enolase N-terminal domain-like||Enolase C-terminal domain-like||Enolase
ENSGALG00000002379	gga-miR-6623-3p,gga-miR-6565-3p,gga-miR-218-5p,gga-miR-1560-3p,gga-miR-138-2-3p,gga-miR-1655-5p,gga-miR-6662-3p,gga-miR-302b-5p,novel_227,novel_209,novel_120,gga-miR-23b-3p,gga-miR-6701-3p	MRPS17	Nucleic acid-binding, OB-fold||Ribosomal protein S17
ENSGALG00000002383	gga-miR-1460,gga-miR-449c-3p,gga-miR-1727,gga-miR-20b-3p,gga-miR-140-3p	CD72	C-type lectin fold||C-type lectin
ENSGALG00000002384	gga-miR-460a-5p,gga-miR-181b-1-3p,gga-miR-1756b	OSGEPL1	Kae1/YgjD family||tRNA N6-adenosine threonylcarbamoyltransferase, TsaD||Gcp-like domain
ENSGALG00000002386	gga-miR-6649-3p,gga-miR-1781-5p,gga-miR-7460-3p,gga-miR-6659-3p,gga-miR-19b-5p,gga-miR-215-5p,gga-miR-1563,gga-miR-1604,gga-miR-34c-5p,gga-miR-1397-5p,gga-miR-148a-3p,gga-miR-196-5p,gga-miR-301a-5p,gga-miR-1585,gga-miR-1703-5p,gga-miR-214,gga-miR-34a-5p,gga-miR-222b-5p,gga-miR-449b-5p,gga-miR-22-3p,gga-miR-6643-5p,gga-miR-6615-5p,gga-miR-449a,gga-miR-138-5p,novel_208,gga-miR-140-3p,gga-let-7g-3p,…	TMEM8B	Protein of unknown function DUF3522
ENSGALG00000002388	gga-miR-29a-5p,gga-miR-6669-3p,gga-miR-1774,gga-miR-2131-5p,gga-miR-200b-5p,gga-miR-6663-5p,gga-miR-1454,gga-miR-181b-2-3p,gga-miR-17-3p,gga-miR-26a-3p,gga-miR-365b-5p,gga-miR-3064-3p,gga-miR-130a-5p,gga-miR-181b-5p,gga-miR-22-3p,gga-miR-383-3p,gga-miR-106-3p,gga-miR-29c-5p,gga-miR-6701-3p,gga-miR-101-3p,gga-miR-365-3p,gga-miR-7469-5p,gga-miR-1572,gga-miR-181b-1-3p,gga-let-7g-3p,gga-miR-6552-5p,g…	GBAS	Dimeric alpha-beta barrel||NIPSNAP
ENSGALG00000002389	novel_208,novel_227,gga-miR-1655-5p,gga-miR-1453,gga-miR-1771,gga-miR-449a,gga-miR-6615-5p,gga-miR-6559-5p,gga-miR-6553-5p,gga-miR-2128,gga-miR-449c-3p,gga-miR-1623,gga-miR-133c-3p,gga-miR-6669-3p,gga-miR-1618-3p,gga-miR-18b-5p,gga-miR-29a-3p,gga-miR-1625-5p,gga-miR-2129,gga-miR-19b-5p,gga-miR-133a-5p,gga-miR-7460-3p,gga-miR-204,gga-miR-7473-5p,gga-miR-1727,gga-miR-133a-3p,gga-miR-6675-3p,gga-miR…	ITGB4	Fibronectin, type III||Integrin beta subunit||Integrin beta subunit, tail||von Willebrand factor, type A||Na-Ca exchanger/integrin-beta4||Plexin-like fold||Integrin beta subunit, N-terminal
ENSGALG00000002392	gga-miR-23b-3p,gga-miR-6685-5p,gga-miR-1744-3p,gga-miR-383-5p,gga-miR-26a-5p,novel_117,gga-miR-1677-5p,gga-miR-1651-3p,gga-miR-125b-5p,gga-miR-125b-3p,gga-miR-7445-3p,gga-miR-3530-3p,gga-miR-6623-3p,gga-miR-130a-5p,gga-miR-1306-5p,gga-miR-551-5p,gga-miR-103-2-5p,gga-miR-1655-5p,novel_85,gga-miR-1724,gga-miR-499-3p,gga-miR-449c-3p,gga-miR-6559-5p,gga-miR-30c-2-3p,gga-miR-1769-5p,gga-miR-1782,gga-m…	MPP3	P-loop containing nucleoside triphosphate hydrolase||Guanylate kinase-like||L27||L27, C-terminal||Guanylate kinase/L-type calcium channel beta subunit||PDZ domain||SH3 domain
ENSGALG00000002394	gga-miR-34b-3p,gga-miR-214,gga-miR-1708,gga-miR-3064-3p,gga-miR-1467-5p,gga-miR-3064-5p,gga-miR-429-3p,gga-miR-103-3p,gga-miR-1585,gga-miR-200b-5p,gga-miR-205a,gga-miR-107-3p,gga-miR-1672,gga-miR-3539,gga-miR-1728-3p,gga-miR-193b-3p,gga-miR-6615-3p,novel_183,gga-miR-365-3p,gga-miR-200b-3p,novel_178,gga-miR-2129,gga-miR-199-5p,gga-miR-1631,gga-miR-138-2-3p,gga-miR-1580,gga-miR-34c-3p,gga-miR-1635,…	RGP1	Reduced growth phenotype protein 1
ENSGALG00000002395	gga-miR-6649-3p,gga-miR-16c-5p,gga-miR-16-5p,gga-miR-15b-5p,gga-miR-15c-5p,gga-miR-3539,gga-miR-15a	-	Armadillo||Armadillo-type fold
ENSGALG00000002397	gga-miR-1781-5p	PSPH	HAD-superfamily hydrolase, subfamily IB, PSPase-like||HAD-like domain||Phosphoserine phosphatase SerB||Phosphatase PHOSPHO-type||Pyrimidine 5'-nucleotidase, eukaryotic
ENSGALG00000002398	gga-miR-7442-3p,novel_227,gga-miR-21-3p,gga-miR-1712-3p,novel_120,gga-miR-6544-5p,gga-miR-383-3p,gga-miR-7449-3p,gga-miR-1644,gga-miR-30c-2-3p,gga-miR-32-3p,gga-miR-6559-5p,gga-miR-216b,gga-miR-122-5p,gga-miR-1778,gga-miR-142-5p,gga-miR-7451-3p,gga-miR-34b-5p,gga-miR-3532-3p,gga-miR-3530-5p,gga-let-7j-3p,gga-miR-7465-3p,gga-miR-92-5p,novel_217	VPRBP	Armadillo-type fold||LisH dimerisation motif||WD40-repeat-containing domain
ENSGALG00000002399	gga-miR-181b-1-3p,gga-miR-30b-5p,gga-miR-30c-5p,gga-miR-6544-5p,gga-miR-6575-5p,gga-miR-22-5p,gga-miR-6548-5p,novel_217	-	TFIIH subunit Ssl1/p44||TFIIH C1-like domain||Ssl1-like||von Willebrand factor, type A
ENSGALG00000002403	gga-miR-1781-5p,gga-miR-17-5p,gga-miR-193b-3p,gga-miR-7460-3p,gga-miR-460a-3p,gga-miR-20a-5p,gga-miR-7451-3p,gga-miR-6548-3p,gga-miR-15a,gga-miR-6631-5p,novel_130,gga-miR-454-3p,gga-miR-1771,gga-miR-101-3p,gga-miR-205b,gga-miR-1655-5p,gga-miR-1623,gga-miR-30a-3p,gga-miR-15c-5p,gga-miR-2130,gga-miR-18b-5p,gga-miR-20b-5p,gga-miR-301b-3p,gga-miR-1778,gga-miR-10b-5p,gga-miR-1631,gga-miR-2129,gga-miR-…	ULK1	Lipopolysaccharide kinase||RIO-like kinase||Serine-threonine/tyrosine-protein kinase catalytic domain||Protein kinase domain||Tyrosine-protein kinase, catalytic domain||Serine/threonine-protein kinase, C-terminal||Serine/threonine/dual specificity protein kinase, catalytic domain||Protein kinase-like domain
ENSGALG00000002408	gga-miR-6649-3p,gga-miR-29b-1-5p,gga-miR-1795,gga-miR-6615-3p,gga-miR-1684a-5p,gga-miR-6659-3p,novel_133,gga-miR-1626-5p,novel_122,gga-miR-1467-3p,gga-miR-6552-5p,gga-miR-1560-3p,gga-miR-3524a,gga-miR-1626-3p,gga-miR-18a-3p,gga-miR-148a-3p,gga-miR-1644,gga-miR-3539,gga-miR-1452,gga-miR-34b-5p,gga-miR-6543-3p,gga-miR-15b-5p,gga-miR-301a-5p,gga-miR-29c-3p,gga-miR-6565-3p,gga-miR-1595-5p,novel_217,g…	NCDN	-
ENSGALG00000002412	gga-miR-29c-3p,gga-miR-1703-5p,gga-miR-6553-3p,gga-miR-1685-5p,gga-miR-125b-5p,gga-miR-6547-3p,gga-miR-1635,gga-miR-1756a,gga-miR-29b-3p,gga-miR-6623-3p,gga-miR-23b-5p,gga-miR-29a-3p,gga-miR-23b-3p,gga-miR-456-3p,novel_209,gga-miR-1649-5p,gga-miR-140-3p,gga-miR-219a,gga-miR-2130,gga-miR-2954,gga-miR-6615-3p,gga-miR-1655-5p	GBA2	Glucosylceramidase||Beta-glucosidase, GBA2 type||Glycogen debranching enzyme||Six-hairpin glycosidase-like||Beta-glucosidase, GBA2 type, N-terminal
ENSGALG00000002413	gga-miR-6565-3p	CELF4	RNA recognition motif domain
ENSGALG00000002414	gga-miR-1786,gga-miR-217-5p,gga-miR-130b-5p,gga-miR-7451-3p,gga-miR-23b-3p,gga-miR-3529,gga-miR-187-3p,gga-miR-148a-5p,gga-miR-214,gga-miR-1653,gga-miR-181b-1-3p,gga-miR-7442-3p,gga-miR-7460-3p,gga-miR-29c-5p,gga-miR-7473-5p,gga-miR-1726,gga-miR-155,gga-miR-100-3p,gga-miR-1560-3p,gga-miR-200a-3p,gga-miR-1724,novel_109	TSPAN14	Tetraspanin/Peripherin||Tetraspanin||Tetraspanin, EC2 domain
ENSGALG00000002417	gga-miR-107-3p,novel_133,gga-miR-3525,gga-miR-6649-3p,gga-miR-1684a-5p,gga-miR-22-3p,gga-miR-1769-3p,gga-miR-1737,novel_213,gga-miR-1708,gga-miR-1703-5p,novel_214,gga-miR-1723,gga-miR-103-3p,gga-miR-24-5p,gga-miR-15b-5p,gga-miR-15a,gga-miR-6631-5p,gga-miR-34b-5p,gga-miR-3064-5p,gga-miR-1659,gga-miR-1769-5p,gga-miR-18a-5p,gga-miR-15c-5p,gga-miR-3531-3p,gga-miR-2128,gga-miR-1623,gga-miR-140-3p,gga-…	GMPPA	Nucleotide-diphospho-sugar transferases||Nucleotidyl transferase
ENSGALG00000002420	gga-miR-1623,gga-miR-1724,gga-miR-140-3p,gga-miR-6645-5p,gga-miR-1655-5p,gga-miR-30b-3p,gga-miR-1685-3p,gga-miR-138-5p,gga-miR-30a-5p,gga-miR-9-5p,gga-miR-6643-5p,gga-miR-1720-3p,gga-miR-6547-3p,gga-miR-6623-3p,gga-miR-29b-3p,gga-miR-3530-5p,gga-miR-199-5p,gga-miR-10a-5p,gga-miR-7472-5p,gga-miR-7465-3p,gga-miR-2129,gga-miR-10b-5p,novel_117,gga-miR-130b-5p,gga-miR-29a-3p,gga-miR-18b-3p,gga-miR-146…	EGFL7	EGF-like domain, extracellular||EGF-like calcium-binding domain||EMI domain||Epidermal growth factor-like domain
ENSGALG00000002421	gga-miR-101-2-5p,gga-miR-181b-5p,gga-miR-6651-5p,gga-miR-32-5p,gga-miR-6631-5p,gga-miR-1769-5p,gga-miR-1744-3p,gga-miR-383-5p,gga-miR-1756b,gga-miR-181a-5p,gga-miR-30a-3p,gga-miR-301b-5p,gga-miR-92-3p,gga-miR-7460-3p,gga-miR-19b-5p,gga-miR-1712-3p,gga-miR-6544-5p	C10ORF58	-
ENSGALG00000002424	gga-miR-7442-3p,gga-miR-460a-5p,gga-miR-1728-3p,gga-miR-1795,gga-miR-1663-5p,gga-miR-216c,gga-miR-133b,gga-miR-1583,gga-miR-1397-5p,gga-miR-133a-3p,gga-miR-1626-3p,novel_109,gga-miR-107-3p,gga-miR-200a-3p,gga-miR-15a,gga-miR-1717,gga-miR-1329-5p,gga-miR-103-3p,gga-miR-15b-5p,gga-miR-3533,gga-miR-1659,gga-miR-135a-3-3p,gga-miR-1737,gga-miR-135a-5p,gga-miR-6639-5p,gga-miR-6565-3p,gga-miR-31-5p,gga-…	RECQL5	DNA helicase, ATP-dependent, RecQ type||DEAD/DEAH box helicase domain||Helicase, C-terminal||P-loop containing nucleoside triphosphate hydrolase||RecQ helicase-like 5||Helicase, superfamily 1/2, ATP-binding domain
ENSGALG00000002426	gga-miR-106-3p,gga-miR-17-3p,gga-miR-1649-5p	EXOSC3	-
ENSGALG00000002427	gga-miR-1451-3p,gga-miR-1664-3p,gga-miR-101-2-5p,gga-miR-92-5p,novel_117,gga-miR-29a-5p,gga-miR-203a,gga-let-7g-3p,gga-miR-92-3p,gga-miR-146a-3p,gga-miR-499-3p,novel_227,gga-miR-181b-1-3p,gga-miR-1619,gga-miR-3528,gga-miR-1467-5p,gga-miR-135a-5p,gga-miR-140-5p,gga-miR-6565-3p,gga-miR-32-5p,gga-miR-2131-5p,gga-miR-103-3p,gga-miR-146c-3p,gga-miR-148a-3p,gga-miR-1668-3p,gga-miR-107-3p,gga-miR-218-5p…	SMIM5	-
ENSGALG00000002430	gga-miR-215-3p,gga-miR-499-3p,gga-let-7g-3p,novel_109,gga-miR-30a-3p,gga-miR-7b,gga-miR-148a-3p,gga-miR-1726,gga-miR-100-3p,gga-miR-2130,gga-miR-101-3p,gga-miR-1453,gga-miR-1795,gga-miR-383-3p,gga-miR-6586-5p,gga-miR-6663-5p,gga-miR-7,gga-miR-22-3p,gga-miR-144-3p,gga-miR-1756a,gga-miR-26a-5p,gga-miR-3532-3p,gga-miR-6631-5p	SMN	Tudor domain||Survival motor neuron
ENSGALG00000002432	gga-miR-187-5p,novel_85,gga-miR-551-5p,gga-miR-1454	DYDC1	Dpy-30 motif
ENSGALG00000002433	gga-miR-107-5p,gga-miR-1803,gga-miR-458a-3p,gga-miR-1580,gga-miR-1756a,gga-miR-219b,gga-miR-200a-3p,gga-miR-218-5p,gga-miR-103-2-5p,novel_183,gga-miR-6631-5p,gga-miR-1453,gga-miR-1728-3p	SLC40A1	Major facilitator superfamily domain, general substrate transporter||Ferroporti-1
ENSGALG00000002437	gga-miR-3540,gga-miR-148a-3p,gga-miR-205a,gga-miR-1649-5p,gga-miR-205b,gga-miR-1655-5p,novel_178,gga-miR-6659-3p,gga-miR-7442-3p,novel_120,gga-miR-1795,gga-miR-2954,gga-miR-1684a-5p,gga-miR-1781-5p,gga-miR-6623-3p,gga-miR-3530-5p,gga-miR-148a-5p,gga-miR-30c-1-3p,gga-miR-130b-5p	FAM69B	FAM69, protein-kinase domain
ENSGALG00000002439	gga-miR-1456-5p,gga-miR-103-2-5p,novel_178,gga-miR-1728-3p,gga-miR-6544-5p,gga-miR-1710,gga-miR-551-5p,gga-miR-1684a-5p,gga-miR-489-3p,gga-miR-106-3p,novel_136,gga-miR-22-5p,gga-miR-107-5p,novel_153,gga-miR-200a-3p,gga-miR-3533,gga-miR-1786,gga-miR-27b-3p,gga-miR-18b-3p,gga-miR-1662,gga-miR-29a-5p,gga-miR-1580,gga-miR-1664-3p,gga-miR-365b-5p,gga-miR-30e-5p,gga-miR-3594-3p,gga-miR-1720-5p,gga-miR-…	BDP1	SANT/Myb domain||Homeodomain-like
ENSGALG00000002442	gga-miR-130b-5p,gga-miR-6631-5p,gga-miR-15a,gga-miR-15b-5p,gga-miR-2131-5p,gga-miR-200b-5p,gga-miR-1656,gga-miR-1585,gga-miR-2129,gga-miR-16c-5p,novel_130,gga-miR-1737,gga-miR-16-5p,gga-miR-1467-5p,gga-miR-1306-5p,gga-miR-455-5p,gga-miR-30e-3p,novel_183,gga-miR-19b-5p,gga-miR-490-3p,gga-miR-1626-3p,gga-miR-193b-5p,gga-miR-30a-3p,gga-miR-33-5p,gga-miR-15c-5p,gga-miR-1397-5p	ANKS4B	Sterile alpha motif domain||Ankyrin repeat||Ankyrin repeat-containing domain||Sterile alpha motif, type 1||Sterile alpha motif/pointed domain
ENSGALG00000002443	gga-miR-1453,gga-miR-6649-3p,gga-miR-1655-5p,gga-miR-30b-3p,novel_133,gga-miR-146a-3p,gga-miR-133c-3p,gga-miR-7449-3p,novel_143,gga-miR-1649-3p,gga-miR-133b,gga-miR-133a-3p,novel_117,gga-miR-1585,gga-miR-92-5p,gga-miR-1663-3p,gga-miR-6623-3p	FBXL16	Leucine-rich repeat, cysteine-containing subtype||F-box domain
ENSGALG00000002447	gga-miR-1580,gga-miR-16-5p,gga-miR-6547-3p,gga-miR-1454,gga-miR-1653,gga-miR-2129,gga-miR-16c-5p,gga-miR-6548-5p,gga-miR-1677-5p,gga-miR-1647,gga-miR-1656,gga-miR-6685-5p,gga-miR-1756b,gga-miR-1597-5p,gga-miR-460b-3p,gga-miR-15c-5p,gga-miR-92-3p,gga-miR-147,gga-miR-215-3p,gga-miR-1724,gga-miR-1649-5p,gga-miR-6645-5p,gga-miR-103-2-5p,gga-miR-205b,novel_208,gga-miR-449a,gga-miR-383-3p,gga-miR-9-5p,…	CTNNA1	Vinculin/alpha-catenin||Alpha-catenin
ENSGALG00000002448	gga-miR-6544-3p,gga-miR-6639-5p,gga-miR-17-3p,gga-miR-29b-2-5p,novel_143,gga-miR-1805-5p,gga-miR-106-3p,gga-miR-29b-1-5p,gga-miR-1456-5p,gga-miR-1656,gga-miR-6548-3p	CCT6	Chaperonin Cpn60/TCP-1||T-complex protein 1, zeta subunit||Chaperone tailless complex polypeptide 1 (TCP-1)||Chaperonin Cpn60||GroEL-like apical domain
ENSGALG00000002450	gga-miR-7442-3p,gga-miR-1737,gga-miR-383-3p,gga-miR-1754-5p	WDR24	WD40-repeat-containing domain||WD40 repeat
ENSGALG00000002452	gga-miR-30c-2-3p,gga-miR-7469-5p,gga-miR-30a-5p,gga-miR-2954,gga-miR-383-3p,gga-miR-1619,gga-miR-29b-3p,gga-miR-34a-3p,gga-miR-1306-5p,gga-miR-101-2-5p,gga-miR-1454,gga-miR-6548-5p,gga-miR-1656,gga-miR-1690-5p,gga-miR-3539,gga-miR-148a-3p,gga-miR-1626-3p,gga-miR-21-3p,gga-miR-1626-5p,gga-miR-6615-3p,gga-miR-6559-3p,gga-miR-1737,gga-miR-455-3p,gga-miR-214,gga-miR-29c-3p,gga-miR-6651-5p,gga-miR-301…	AQP3	Aquaporin-like||Aquaporin 3||Major intrinsic protein
ENSGALG00000002453	gga-miR-16-5p,gga-miR-6553-5p,gga-miR-3529,gga-miR-15c-5p,novel_130,gga-miR-214,gga-miR-2129,gga-miR-16c-5p,gga-miR-1595-5p,gga-miR-15b-5p,gga-miR-1723,gga-miR-6669-3p,gga-miR-15a,gga-miR-6590-5p,gga-miR-6615-3p	ABCA7	P-loop containing nucleoside triphosphate hydrolase||ABC transporter-like||AAA+ ATPase domain
ENSGALG00000002458	gga-miR-6542-3p,gga-miR-6649-3p,gga-miR-1684a-5p,gga-miR-1451-5p,gga-miR-1724,gga-miR-18a-3p,novel_85,gga-miR-1648-5p,novel_225,gga-miR-27b-5p,gga-miR-2130,novel_104,gga-miR-6543-3p,gga-miR-6631-5p,gga-miR-1647,gga-miR-3594-3p,gga-miR-1703-5p,gga-miR-1595-5p,gga-miR-1467-5p,gga-miR-6547-3p,novel_130	VAC14	Armadillo-type fold||HEAT||Vacuolar protein 14 C-terminal Fig4-binding domain
ENSGALG00000002461	gga-miR-1656,gga-miR-29a-3p,gga-miR-6623-3p,gga-miR-29b-3p,gga-miR-206,gga-miR-16-5p,gga-miR-16c-5p,gga-miR-1655-5p,gga-miR-6568-3p,gga-miR-383-3p,gga-miR-1619,gga-miR-3531-3p,gga-miR-6710-3p,gga-miR-33-5p,gga-miR-33-3p,gga-miR-6553-5p,gga-miR-15c-5p,gga-miR-15a,gga-miR-2131-5p,gga-miR-6548-3p,gga-miR-15b-5p,gga-miR-3064-5p,gga-miR-17-3p,gga-miR-1590,gga-miR-29c-3p,gga-miR-1b-3p,gga-miR-460a-5p,g…	MMP17	Peptidoglycan binding-like||Peptidase, metallopeptidase||Peptidase M10A||Peptidase M10A, stromelysin-type||Peptidase M10, metallopeptidase||Hemopexin-like repeats||Hemopexin-like domain
ENSGALG00000002462	gga-miR-1631,gga-miR-30c-1-3p,gga-miR-31-5p,gga-miR-1467-5p,gga-miR-130a-3p,gga-miR-1664-3p,gga-miR-454-3p,gga-miR-34b-5p,gga-miR-3532-3p,gga-miR-429-3p,gga-miR-130b-3p,gga-miR-301b-3p,gga-miR-301a-3p,gga-miR-200a-3p,novel_109,gga-miR-203a,gga-miR-148a-3p,gga-miR-2130,gga-miR-3539,gga-miR-30e-3p,novel_227,gga-miR-181b-1-3p,gga-miR-1456-5p,gga-miR-1747-5p,gga-miR-200b-3p,gga-miR-130c-3p	SEC11A	Peptidase S24/S26A/S26B||Peptidase S24/S26A/S26B/S26C||Peptidase S26B, eukaryotic signal peptidase
ENSGALG00000002463	gga-miR-6663-5p,gga-miR-18b-3p,gga-miR-18a-3p	SUMF2	Formylglycine-generating sulphatase enzyme domain||C-type lectin fold
ENSGALG00000002466	gga-miR-1631,gga-miR-92-5p,gga-miR-130a-3p,gga-miR-16-5p,gga-miR-3530-5p,gga-miR-3532-3p,gga-miR-146c-5p,gga-miR-217-5p,gga-miR-10b-5p,gga-miR-1677-5p,gga-miR-499-3p,gga-miR-146a-3p,gga-miR-140-3p,gga-miR-15c-5p,gga-miR-138-5p,gga-miR-3528,gga-miR-455-5p,gga-miR-1747-5p,gga-miR-30b-3p,gga-miR-1590,gga-miR-221-5p,gga-miR-146a-5p,gga-miR-181b-2-3p,gga-miR-449b-5p,novel_130,gga-miR-3064-3p,gga-miR-7…	SLC2A5	General substrate transporter||Major facilitator superfamily||Major facilitator superfamily domain, general substrate transporter||Major facilitator superfamily domain||Sugar/inositol transporter
ENSGALG00000002469	gga-miR-1677-3p,gga-miR-30a-3p,gga-miR-499-3p,gga-miR-1649-5p,gga-miR-1623,gga-miR-2128,gga-miR-490-5p,gga-miR-138-1-3p,gga-miR-455-5p,gga-miR-9-5p,gga-miR-1685-3p,gga-miR-30e-3p,gga-miR-458b-5p,gga-miR-125b-3p,gga-miR-15c-3p,gga-miR-6548-5p,gga-miR-460b-5p,gga-miR-1664-3p,gga-miR-130a-5p,gga-miR-142-5p,gga-miR-29a-5p,gga-miR-6552-5p,gga-miR-130c-5p,gga-miR-6675-3p,gga-miR-1451-5p,gga-miR-106-3p,…	CDC73	RNA polymerase II accessory factor, Cdc73
ENSGALG00000002470	gga-miR-6547-3p,gga-miR-1306-5p,gga-miR-1720-3p,gga-miR-101-2-5p,gga-miR-6565-3p,gga-miR-125b-5p,gga-miR-221-5p,gga-miR-1708,gga-miR-1677-5p,gga-miR-1774,gga-miR-1585,gga-miR-23b-5p,gga-miR-1769-5p,gga-miR-1460,gga-miR-1690-5p,gga-miR-18a-3p,gga-miR-1623,gga-miR-1560-3p,gga-miR-30b-3p,gga-miR-365-3p,gga-miR-6582-3p,novel_133,gga-miR-6586-5p,novel_227,gga-miR-383-3p,gga-miR-1712-3p,gga-miR-6649-3p…	CYP27A1	Cytochrome P450||Cytochrome P450, E-class, group I||Cytochrome P450, E-class, group IV
ENSGALG00000002471	gga-miR-135a-5p,gga-miR-17-3p,novel_214,gga-miR-6565-3p,gga-miR-6639-5p,gga-miR-1703-5p,gga-miR-456-3p,gga-miR-6548-3p,gga-miR-1734,gga-miR-2131-5p,gga-miR-142-3p,gga-miR-20a-5p,gga-miR-7451-3p,gga-miR-130c-5p,gga-miR-1672,gga-miR-218-5p,gga-miR-19b-5p,gga-miR-204,gga-miR-1467-3p,gga-miR-6649-3p,gga-miR-106-5p,gga-miR-1641,gga-miR-17-5p,gga-miR-106-3p,gga-miR-1306-5p,gga-miR-1720-3p,gga-miR-130a-…	ZNF592	Zinc finger, C2H2-like||Zinc finger, C2H2
ENSGALG00000002473	gga-miR-15b-5p,gga-miR-15a,gga-miR-1779,gga-miR-34b-5p,novel_131,gga-miR-135a-3-3p,gga-miR-146c-3p,gga-miR-1659,gga-miR-455-3p,novel_130,gga-miR-1595-5p,gga-miR-214,gga-miR-21-3p,gga-miR-1663-5p,gga-miR-3523,gga-miR-7447-5p,gga-miR-1690-5p,gga-miR-1644,gga-miR-122-5p,novel_109,gga-miR-1729-3p,gga-miR-1774,gga-miR-1778,gga-miR-6669-3p,gga-miR-1651-3p,gga-miR-1635,gga-miR-16-5p,gga-miR-16c-5p,gga-m…	GPR157	GPCR, family 2, secretin-like||GCR1-cAMP receptor||GPCR, family 2-like
ENSGALG00000002478	gga-miR-101-3p,gga-miR-181b-1-3p,gga-miR-187-5p,gga-miR-16-1-3p,gga-miR-1651-3p,gga-miR-138-2-3p,gga-miR-200a-3p,gga-miR-20a-3p,gga-miR-1563,gga-miR-144-3p,gga-miR-222b-5p	MATR3	RNA recognition motif domain||Zinc finger, C2H2-type matrin||Zinc finger, U1-type
ENSGALG00000002479	gga-miR-31-5p,gga-miR-1703-5p,gga-miR-133c-5p,gga-miR-17-3p,novel_130,gga-miR-429-3p,gga-miR-1662,gga-miR-15a,gga-miR-1786,gga-miR-15b-5p,gga-miR-106-3p,gga-miR-1451-5p,gga-miR-7473-5p,gga-miR-6559-3p,gga-miR-3525,gga-miR-200b-3p,gga-miR-133a-5p,gga-miR-16c-5p,gga-miR-6548-5p,gga-miR-1a-2-5p,gga-miR-101-2-5p,gga-miR-16-5p,gga-miR-1559-3p,gga-miR-1677-5p,gga-miR-1729-3p,gga-miR-2128,gga-miR-1551-5…	MAT1A	S-adenosylmethionine synthetase, N-terminal||S-adenosylmethionine synthetase, central domain||S-adenosylmethionine synthetase superfamily||S-adenosylmethionine synthetase||S-adenosylmethionine synthetase, C-terminal
ENSGALG00000002484	gga-miR-193a-3p,gga-miR-18b-3p,gga-miR-6547-3p,gga-miR-34a-3p,gga-miR-7472-5p,gga-miR-16c-5p,gga-miR-1653,gga-miR-125b-5p,gga-miR-10a-5p,gga-miR-6586-5p,gga-miR-383-3p,gga-miR-551-5p,gga-miR-1551-5p,gga-miR-460b-3p,gga-miR-1649-5p,gga-miR-15b-5p,gga-miR-6651-5p,gga-miR-3064-5p,gga-miR-6543-3p,gga-miR-1737,gga-miR-34a-5p,gga-miR-6565-3p,novel_214,gga-miR-214,gga-miR-1467-3p,gga-miR-1684a-5p,gga-mi…	CRYM	Ornithine cyclodeaminase/mu-crystallin
ENSGALG00000002485	gga-miR-16c-5p,gga-miR-15a,gga-miR-16-5p,gga-miR-1416-5p,gga-miR-15b-5p,gga-miR-15c-5p	PHKG1	Lipopolysaccharide kinase||Serine/threonine/dual specificity protein kinase, catalytic domain||Protein kinase-like domain||Protein kinase domain||Serine-threonine/tyrosine-protein kinase catalytic domain||Tyrosine-protein kinase, catalytic domain||Phosphorylase kinase, gamma catalytic subunit
ENSGALG00000002487	gga-miR-6649-5p,gga-miR-148a-5p,gga-let-7g-3p,gga-miR-133c-5p,gga-miR-1467-5p,gga-miR-383-5p,gga-miR-551-5p,gga-miR-34b-5p	SFSWAP	Suppressor of white apricot N-terminal domain||SWAP/Surp
ENSGALG00000002488	gga-miR-15b-3p,gga-miR-1451-5p,gga-miR-200b-3p,gga-miR-1781-3p,gga-miR-1604,gga-miR-222b-3p,novel_109,gga-miR-1727,gga-miR-6675-3p,gga-miR-1690-5p,gga-miR-3539,gga-miR-429-3p,gga-miR-27b-3p,gga-miR-1659,gga-miR-2131-5p,gga-miR-1329-5p,gga-miR-219b,gga-miR-29c-3p,gga-miR-34b-3p,gga-miR-6639-5p,gga-miR-6565-3p,gga-miR-22-3p,gga-miR-221-3p,gga-miR-128-3p,gga-miR-1805-5p,gga-miR-3528,gga-miR-383-3p,g…	PAIP2	Ataxin-2, C-terminal
ENSGALG00000002490	gga-miR-1619,gga-miR-130b-3p,gga-miR-1774,gga-miR-301b-3p,gga-miR-130c-3p,gga-miR-301a-3p,gga-miR-148a-3p,gga-miR-130a-3p,gga-miR-454-3p	UQCRC2	Peptidase M16, C-terminal domain||Peptidase M16, N-terminal||Metalloenzyme, LuxS/M16 peptidase-like
ENSGALG00000002492	gga-miR-222b-5p,gga-let-7k-5p,gga-let-7a-5p,gga-let-7d,gga-miR-6685-5p,gga-let-7i,gga-let-7f-5p,gga-let-7g-5p,gga-miR-458a-3p,gga-miR-1690-5p,gga-miR-449c-3p,gga-miR-30c-2-3p,gga-miR-6559-5p,gga-miR-1727,gga-miR-6552-5p,gga-let-7b,gga-miR-1724,gga-let-7c-5p,gga-miR-1684a-5p,gga-miR-6615-3p,gga-miR-30e-3p,gga-miR-6649-3p	H6PD	6-phosphogluconolactonase, DevB-type||Glucose-6-phosphate dehydrogenase, NAD-binding||Glucose-6-phosphate dehydrogenase||Glucose-6-phosphate dehydrogenase, C-terminal
ENSGALG00000002493	gga-miR-3594-3p,gga-miR-218-5p,gga-miR-3530-5p,gga-miR-3530-3p,gga-miR-2128,novel_130,gga-miR-1597-5p,gga-miR-6559-3p,gga-miR-1684a-5p,novel_209,gga-miR-460a-5p,gga-miR-301a-5p,gga-miR-1651-3p,gga-miR-217-5p	-	Sushi/SCR/CCP
ENSGALG00000002495	gga-miR-1805-5p,gga-miR-3531-5p,gga-miR-6548-5p,gga-miR-144-5p,gga-miR-6544-3p,gga-miR-1674,gga-miR-130b-5p,gga-miR-3532-3p,gga-miR-1781-5p	CHCHD2	CHCH
ENSGALG00000002497	gga-miR-138-5p,gga-miR-1728-3p,gga-miR-6548-3p,novel_178,gga-miR-6582-3p,gga-miR-456-3p,novel_208,gga-miR-204,gga-miR-1703-5p,gga-miR-140-3p,gga-miR-1580,gga-miR-3064-3p	RHOT2	P-loop containing nucleoside triphosphate hydrolase||EF hand associated, type-2||Small GTPase superfamily, Rab type||Mitochondrial Rho-like||EF hand associated, type-1||Small GTPase superfamily||Small GTPase superfamily, ARF/SAR type||Small GTPase superfamily, Rho type||Small GTPase superfamily, Ras type||Signal recognition particle receptor, beta subunit||EF-hand domain||Small GTPase superfamily…
ENSGALG00000002500	gga-miR-1467-5p,gga-let-7a-5p,novel_209,gga-miR-1723,gga-miR-103-3p,gga-let-7d,gga-miR-7451-3p,gga-let-7i,gga-miR-107-5p,gga-miR-107-3p,gga-miR-1668-3p,gga-miR-128-2-5p,gga-let-7c-5p,novel_183,gga-miR-21-3p,gga-miR-7442-3p,gga-miR-128-1-5p,gga-miR-1664-3p,gga-miR-125b-5p,gga-let-7k-5p,gga-miR-1677-5p,gga-let-7f-5p,gga-let-7g-5p,gga-miR-138-1-3p,gga-miR-6553-5p,gga-miR-1677-3p,gga-miR-24-3p,gga-mi…	GMPPB	Nucleotide-diphospho-sugar transferases||Nucleotidyl transferase||Bacterial transferase hexapeptide repeat
ENSGALG00000002501	gga-miR-100-3p,gga-miR-2128,gga-miR-155,gga-miR-7447-5p,gga-miR-1726,gga-let-7g-3p,gga-miR-30b-5p,gga-miR-19b-5p,gga-miR-30a-5p,gga-miR-1712-3p,gga-miR-30d,gga-miR-223,gga-miR-216a,gga-miR-29b-3p,gga-miR-1a-2-5p,gga-miR-101-2-5p,gga-miR-1b-5p,gga-miR-6663-5p,gga-miR-29c-3p,novel_213,gga-miR-1656,gga-miR-1329-5p,gga-miR-29a-3p,gga-miR-3607-3p,gga-miR-1769-5p,gga-miR-30c-5p	VKORC1L1	Vitamin K epoxide reductase
ENSGALG00000002503	gga-miR-140-3p,gga-miR-6660-3p	SP-A	C-type lectin fold||C-type lectin
ENSGALG00000002506	gga-miR-2130,gga-miR-6559-5p,novel_207,gga-miR-30c-2-3p,gga-miR-22-5p,gga-miR-19b-3p,gga-miR-19a-3p,gga-let-7c-3p,gga-miR-6568-3p,gga-miR-490-3p,novel_227,gga-miR-194,gga-miR-6544-5p,gga-miR-101-3p,gga-miR-34a-3p,gga-miR-1306-5p,gga-miR-144-3p,gga-miR-199-3p,gga-miR-2129,gga-miR-7472-5p,gga-miR-146b-5p,gga-miR-6669-3p,gga-miR-1778,gga-miR-183,gga-miR-146c-5p,gga-miR-6685-5p,gga-miR-18b-3p,gga-miR…	SPSB1	SPRY domain||SOCS protein, C-terminal||Concanavalin A-like lectin/glucanases superfamily||B30.2/SPRY domain
ENSGALG00000002509	gga-miR-20b-5p,gga-miR-3535,novel_214,gga-miR-17-5p,gga-miR-20a-5p,gga-miR-106-5p,gga-miR-6582-5p	COL5A2	Collagen triple helix repeat||Fibrillar collagen, C-terminal||von Willebrand factor, type C||Fibrinogen, alpha/beta/gamma chain, C-terminal globular domain
ENSGALG00000002510	gga-miR-27b-3p,gga-miR-1659,gga-miR-3064-5p,gga-miR-1666,gga-miR-1585,gga-miR-3533,gga-miR-103-3p,gga-miR-1723,gga-miR-214,gga-miR-6663-5p,gga-miR-128-3p,novel_130,gga-miR-1467-5p,gga-miR-101-1-5p,gga-miR-1641,gga-miR-6542-3p,gga-miR-128-1-5p,gga-miR-187-5p,gga-miR-1434,gga-miR-1668-3p,gga-miR-107-3p,gga-miR-128-2-5p,gga-miR-460a-3p,gga-miR-1649-3p,gga-miR-23b-3p,gga-miR-6669-3p,gga-miR-1618-3p,g…	IP6K1	Inositol polyphosphate kinase
ENSGALG00000002513	gga-miR-1727,gga-miR-6553-5p,gga-miR-6547-3p,gga-miR-449c-3p,gga-miR-24-3p,gga-miR-6656-5p,gga-miR-1724,gga-miR-1668-3p,gga-miR-214,gga-miR-1723,gga-miR-1774,gga-miR-6669-3p,gga-miR-1618-3p,gga-miR-1707,gga-miR-6643-5p	SLC23A1	Xanthine/uracil/vitamin C permease
ENSGALG00000002514	gga-miR-460a-5p,gga-miR-187-5p,gga-miR-20b-3p,gga-miR-7447-5p,gga-miR-200a-3p,gga-miR-6552-3p,gga-miR-1306-3p,gga-miR-15b-5p,gga-miR-6516-5p,gga-miR-15a,gga-miR-34b-5p,gga-miR-1684b-3p,gga-miR-1769-5p,gga-miR-1467-5p,gga-miR-1805-5p,gga-miR-365b-5p,gga-miR-1595-5p,gga-miR-31-5p,gga-miR-1684a-3p,novel_227,gga-miR-99a-5p,gga-miR-100-5p,gga-miR-1619,gga-miR-216a,gga-miR-6553-5p,gga-miR-15c-5p,gga-mi…	SFPQ	RNA recognition motif domain||NOPS
ENSGALG00000002515	gga-miR-22-3p,gga-miR-155,gga-miR-130a-5p,gga-miR-130c-5p,gga-miR-1781-5p,gga-miR-146c-3p,gga-miR-3533,novel_227,gga-miR-1786,gga-miR-204	OLFM1	Quinonprotein alcohol dehydrogenase-like superfamily||Neurogenesis glycoprotein||Olfactomedin-like
ENSGALG00000002519	gga-miR-218-5p,gga-miR-7b,gga-miR-15c-5p,gga-miR-1727,gga-miR-22-5p,gga-miR-32-3p,gga-miR-449c-3p,gga-miR-6544-5p,gga-miR-383-3p,gga-miR-1456-5p,gga-miR-199-5p,gga-miR-16c-5p,novel_214,gga-miR-6565-3p,gga-miR-3594-3p,gga-miR-214,gga-miR-7,gga-miR-16-5p,novel_117,gga-miR-15b-5p,gga-miR-15a	SLC25A33	Mitochondrial carrier domain||Mitochondrial substrate/solute carrier
ENSGALG00000002521	gga-miR-1649-5p,gga-miR-222b-3p,gga-miR-128-2-5p,gga-miR-365-2-5p,gga-miR-1726,gga-miR-6553-5p,gga-miR-100-3p,gga-miR-3540,gga-miR-138-5p,gga-miR-128-1-5p,gga-miR-1453,gga-miR-383-3p,gga-miR-1710,gga-miR-1684a-5p,gga-miR-7442-3p,gga-miR-1655-5p,gga-miR-1590,gga-miR-146b-5p,gga-miR-6557-3p,gga-miR-146a-5p,gga-miR-221-3p,gga-miR-365-1-5p,gga-miR-6623-3p,gga-miR-21-5p,gga-miR-146c-5p,gga-miR-1647,gg…	UBA7	Ubiquitin/SUMO-activating enzyme E1||Ubiquitin-activating enzyme repeat||UBA/THIF-type NAD/FAD binding fold||Ubiquitin-activating enzyme||Molybdenum cofactor biosynthesis, MoeB||Ubiquitin-activating enzyme e1, C-terminal||Ubiquitin-activating enzyme, E1
ENSGALG00000002522	gga-miR-454-3p,gga-miR-128-3p,gga-miR-1467-5p,gga-miR-135a-5p,gga-miR-6663-5p,gga-miR-17-3p,gga-miR-1723,gga-miR-6516-5p,gga-miR-456-3p,gga-miR-1659,gga-miR-1782,novel_131,gga-miR-3540,gga-miR-133b,gga-miR-1727,gga-miR-133a-3p,gga-miR-6675-3p,novel_109,gga-miR-34c-5p,gga-miR-1551-3p,gga-miR-7460-3p,gga-miR-204,gga-miR-6660-3p,gga-miR-1580,gga-miR-3594-3p,gga-miR-2129,gga-miR-6669-3p,gga-miR-301b-…	-	Nucleoside recognition Gate||Concentrative nucleoside transporter N-terminal domain||Concentrative nucleoside transporter C-terminal domain||Concentrative nucleoside transporter, metazoan/bacterial
ENSGALG00000002524	gga-miR-1416-3p,gga-miR-181a-5p,gga-miR-181b-5p,gga-miR-3536,gga-miR-1677-3p,gga-miR-140-3p,gga-miR-1590,gga-miR-1778,gga-miR-181b-1-3p,gga-miR-6685-5p,gga-miR-1795,gga-miR-6544-5p	UCHL5	Ubiquitinyl hydrolase, UCH37 type||Peptidase C12, ubiquitin carboxyl-terminal hydrolase
ENSGALG00000002525	gga-miR-6559-3p,gga-miR-6615-3p,novel_120,gga-miR-106-5p,gga-miR-7442-3p,gga-miR-1626-5p,gga-miR-200b-3p,gga-miR-1560-3p,gga-miR-200a-3p,gga-miR-107-5p,gga-miR-20b-3p,gga-miR-458a-3p,gga-miR-429-3p,gga-miR-3064-5p,gga-miR-15b-5p,gga-miR-6662-3p,gga-miR-301a-3p,gga-miR-6565-3p,gga-miR-1756a,gga-miR-216a,gga-let-7a-3p,gga-miR-383-3p,gga-miR-9-5p,gga-let-7f-3p,gga-miR-103-2-5p,gga-miR-30c-2-3p,gga-m…	RASGEF1A	Ras guanine nucleotide exchange factor domain||Ras-like guanine nucleotide exchange factor, N-terminal||Ras guanine-nucleotide exchange factors catalytic domain
ENSGALG00000002526	gga-miR-1659,gga-miR-23b-5p,gga-miR-27b-3p,novel_131,gga-miR-1782,gga-miR-32-5p,gga-miR-15a,gga-miR-1779,gga-miR-6548-3p,gga-miR-456-3p,gga-miR-1723,gga-miR-2131-5p,gga-miR-1585,gga-miR-17-3p,novel_130,gga-miR-128-3p,gga-miR-454-3p,gga-miR-1467-5p,gga-miR-106-3p,gga-miR-216c,gga-miR-7460-3p,gga-miR-193b-5p,gga-miR-1668-3p,gga-miR-460a-3p,gga-miR-7449-3p,gga-miR-1583,gga-miR-29a-3p,gga-miR-29a-5p,…	SMIM12	Guanylate-kinase-associated protein
ENSGALG00000002528	gga-miR-184-3p,gga-miR-130a-5p,gga-miR-130c-5p	DNAJC18	Domain of unknown function DUF1977, DnaJ-like||DnaJ domain
ENSGALG00000002529	gga-miR-107-3p,novel_85,gga-miR-1653,gga-miR-130a-5p,gga-miR-1737,gga-miR-1664-3p,gga-miR-1720-3p,gga-miR-138-1-3p,novel_120,gga-miR-1677-5p,gga-miR-204,gga-miR-7460-3p,gga-miR-103-3p	MCCC2	ClpP/crotonase-like domain||Carboxyl transferase||Acetyl-coenzyme A carboxyltransferase, C-terminal||Acetyl-coenzyme A carboxyltransferase, N-terminal
ENSGALG00000002531	gga-miR-1672,gga-miR-200a-3p,gga-let-7c-3p,gga-miR-34c-5p,gga-miR-218-5p,gga-miR-18a-3p,gga-miR-148a-3p,gga-miR-449c-3p,gga-miR-7473-5p,gga-miR-449a,gga-miR-6615-5p,gga-miR-551-5p,gga-miR-1684a-5p,novel_183,gga-miR-34a-5p,gga-miR-7472-5p,gga-miR-1595-5p,gga-miR-7465-3p,gga-miR-6565-3p,gga-miR-1653,gga-miR-125b-3p,gga-miR-449b-5p,gga-miR-3530-5p,gga-miR-6543-3p,gga-miR-1729-3p,gga-miR-1647	SF3B3	WD40-repeat-containing domain||Cleavage/polyadenylation specificity factor, A subunit, C-terminal||Quinoprotein amine dehydrogenase, beta chain-like
ENSGALG00000002532	gga-miR-454-3p,gga-miR-222b-5p,gga-miR-1737,gga-miR-128-3p,novel_130,gga-miR-449b-5p,gga-miR-181b-2-3p,gga-miR-214,novel_214,gga-miR-34a-5p,gga-miR-146b-3p,gga-miR-15a,gga-miR-301a-3p,gga-miR-15b-5p,gga-miR-456-3p,gga-miR-146c-3p,gga-miR-1649-3p,gga-miR-133b,gga-miR-133a-3p,gga-miR-128-2-5p,gga-miR-34c-5p,gga-miR-460a-3p,gga-miR-1551-3p,gga-miR-130c-3p,gga-miR-204,novel_133,novel_120,gga-miR-1728…	GJA4	Gap junction protein, cysteine-rich domain||Connexin||Connexin, N-terminal
ENSGALG00000002539	gga-miR-6660-3p,gga-miR-26a-5p,gga-miR-1662,gga-miR-16-1-3p,gga-miR-2131-5p,gga-miR-301b-5p,novel_85,gga-miR-200a-3p,gga-miR-1644,gga-miR-6547-3p	SK2	Calmodulin-binding domain||Two pore domain potassium channel domain||Potassium channel, calcium-activated, SK
ENSGALG00000002540	gga-miR-6663-5p,gga-miR-6565-3p,gga-miR-1737,gga-miR-455-3p,gga-miR-6575-5p,gga-miR-1467-5p,gga-miR-7451-3p,gga-miR-1659,gga-miR-23b-5p,gga-miR-6543-3p,gga-miR-429-3p,gga-miR-2131-5p,gga-miR-103-3p,gga-miR-107-3p,gga-miR-218-5p,gga-miR-1560-3p,gga-miR-122-5p,gga-miR-100-3p,gga-miR-1726,gga-miR-1684a-5p,gga-miR-499-5p,gga-miR-1781-5p,gga-miR-1728-5p,gga-miR-200b-3p,novel_183,gga-miR-1556,gga-miR-1…	RGS2	Regulator of G protein signalling domain||Regulator of G protein signalling superfamily
ENSGALG00000002542	novel_109	GUSB	Glycoside hydrolase, family 2||Glycoside hydrolase, superfamily||Glycoside hydrolase, family 2, immunoglobulin-like beta-sandwich||Galactose-binding domain-like||Glycosyl hydrolases family 2, sugar binding domain||Glycoside hydrolase, family 2, TIM barrel
ENSGALG00000002543	gga-miR-140-3p,gga-miR-6544-3p,gga-miR-219b,gga-miR-1805-5p,gga-miR-3531-3p,gga-miR-29b-2-5p,gga-miR-6544-5p,gga-miR-6643-5p,gga-miR-6615-3p,gga-miR-29b-1-5p,gga-miR-217-5p,gga-miR-6548-3p,gga-miR-460a-5p,gga-miR-181b-1-3p	CSGALNACT2	Chondroitin N-acetylgalactosaminyltransferase||Nucleotide-diphospho-sugar transferases
ENSGALG00000002546	gga-miR-6696-3p	COL5A1	Fibrillar collagen, C-terminal||Collagen triple helix repeat||Concanavalin A-like lectin/glucanases superfamily||Fibrinogen, alpha/beta/gamma chain, C-terminal globular domain||Laminin G domain
ENSGALG00000002548	gga-miR-18b-5p,gga-miR-18a-5p,gga-miR-183,gga-miR-1778,gga-miR-1618-3p,gga-miR-1647,gga-miR-1677-5p,gga-miR-219b,gga-miR-30c-1-3p,gga-miR-1708,gga-miR-22-3p,gga-miR-6544-5p,gga-miR-2954,gga-miR-6615-3p,gga-miR-1684a-5p,novel_227,gga-miR-1456-5p,gga-miR-1556,gga-miR-1747-5p,novel_183,gga-miR-1623,gga-miR-6656-5p,gga-miR-6553-5p,gga-miR-6559-5p,novel_207,gga-miR-30c-2-3p,gga-miR-2128	TLN1	Vinculin/alpha-catenin||Vinculin-binding site-containing domain||I/LWEQ domain||Insulin receptor substrate-1, PTB||FERM central domain||FERM domain||Talin, central||FERM, N-terminal||Ubiquitin-related domain||Band 4.1 domain
ENSGALG00000002550	gga-miR-6645-5p	TSHB	Glycoprotein hormone subunit beta, cystine knot||Cystine-knot cytokine||Gonadotropin, beta subunit
ENSGALG00000002551	gga-miR-1685-3p,novel_117,gga-miR-1397-5p	CFAP70	Tetratricopeptide repeat||Tetratricopeptide repeat-containing domain
ENSGALG00000002552	gga-miR-6615-5p,gga-miR-1655-5p,gga-miR-1649-5p,gga-miR-1604,gga-miR-7b,gga-miR-15c-5p,gga-miR-6699-5p,gga-miR-126-5p,gga-miR-29a-3p,gga-miR-1729-5p,gga-miR-1625-5p,gga-miR-1656,gga-miR-15b-5p,gga-miR-6651-5p,gga-miR-1778,gga-miR-15a,gga-miR-10b-5p,gga-miR-29c-3p,gga-miR-214,gga-miR-10a-5p,gga-miR-16c-5p,gga-miR-2129,gga-miR-16-5p,gga-miR-7,gga-miR-1635,gga-miR-29b-3p,gga-miR-6623-3p,gga-miR-3531…	COL3A1	-
ENSGALG00000002554	gga-miR-20b-3p,gga-miR-107-5p,gga-miR-1306-5p,gga-miR-130c-5p,gga-miR-130a-5p,gga-miR-2128,gga-miR-3536,gga-miR-32-5p,gga-miR-1456-5p,gga-miR-103-2-5p,gga-miR-551-5p	TSPAN2	Tetraspanin||Tetraspanin/Peripherin||Tetraspanin, EC2 domain
ENSGALG00000002556	gga-miR-455-3p,gga-let-7b,gga-let-7k-5p,gga-let-7d,gga-let-7a-5p,gga-let-7c-5p,gga-let-7g-5p,gga-let-7f-5p,gga-let-7i	NGF	Nerve growth factor-related||Nerve growth factor-like||Nerve growth factor, beta subunit||Cystine-knot cytokine
ENSGALG00000002561	gga-miR-1644,gga-miR-1737,novel_130,gga-miR-6542-3p,gga-miR-6649-3p,gga-miR-7472-5p,gga-miR-451	FANCE	Fanconi Anaemia group E protein, C-terminal
ENSGALG00000002564	gga-miR-1684b-3p,gga-miR-1662,gga-miR-1659,gga-miR-15b-5p,gga-miR-15a,gga-miR-6631-5p,gga-miR-1590,gga-miR-1703-5p,gga-miR-1685-5p,gga-miR-6575-5p,gga-miR-1467-5p,novel_130,gga-miR-1781-5p,gga-miR-6542-3p,gga-miR-202-5p,gga-miR-1684a-5p,gga-miR-7442-3p,gga-miR-1434,gga-miR-460a-5p,novel_183,gga-miR-1668-3p,gga-miR-1626-3p,gga-miR-32-3p,gga-miR-1690-5p,gga-miR-3540,gga-miR-3539,gga-miR-1649-3p,gga…	RGS4	Regulator of G protein signalling superfamily||Regulator of G protein signalling domain
ENSGALG00000002569	gga-miR-2188-5p,gga-miR-6660-3p,gga-miR-1663-5p,gga-miR-1662,gga-miR-130b-5p,gga-miR-1782,gga-miR-3064-3p,gga-miR-181b-5p,gga-miR-455-3p,gga-miR-1467-5p,gga-miR-181a-5p,gga-miR-499-3p,gga-miR-1560-3p	RAN	Small GTPase superfamily, Rab type||P-loop containing nucleoside triphosphate hydrolase||Ran GTPase||Small GTPase superfamily||Mitochondrial Rho-like||Small GTPase superfamily, Ras type||Small GTPase superfamily, Rho type||Small GTPase superfamily, ARF/SAR type||Small GTP-binding protein domain
ENSGALG00000002570	gga-miR-1655-5p,gga-miR-2131-5p,gga-miR-6516-5p,gga-miR-29a-3p,gga-miR-449a,gga-miR-29b-3p,gga-miR-6623-3p,gga-miR-219a,gga-miR-449b-5p,gga-miR-34c-5p,gga-miR-29c-3p,gga-miR-34a-5p	-	Protease-activated receptor 4||Protease-activated receptor||GPCR, rhodopsin-like, 7TM||G protein-coupled receptor, rhodopsin-like
ENSGALG00000002576	gga-miR-128-3p,gga-miR-6669-3p,gga-miR-190a-5p	CRYD2	L-Aspartase-like||Fumarate lyase, N-terminal||Fumarate lyase family||Argininosuccinate lyase
ENSGALG00000002577	gga-miR-1467-3p,gga-miR-6659-3p,gga-miR-6615-3p,gga-miR-1663-5p,gga-miR-133b,gga-miR-100-3p,gga-miR-1803,gga-miR-1726,gga-miR-1397-5p,gga-miR-133a-3p,gga-miR-148a-3p,gga-miR-6552-5p,gga-miR-1560-3p,gga-miR-190a-5p,gga-miR-15a,gga-miR-15b-5p,gga-miR-6516-5p,gga-miR-1585,gga-miR-1452,novel_130,gga-miR-6575-5p,gga-miR-30b-3p,gga-miR-6645-5p,gga-miR-490-3p,novel_208,gga-miR-2954,gga-miR-2130,gga-miR-…	STARD10	START domain
ENSGALG00000002578	gga-miR-3594-3p,gga-miR-125b-5p,gga-miR-1731-5p,gga-miR-30c-1-3p,gga-miR-3530-3p,gga-miR-130a-5p,gga-miR-29b-3p,gga-miR-1580,gga-miR-6547-3p,gga-miR-181b-5p,gga-miR-29a-3p,gga-miR-6669-3p,gga-miR-1656,gga-miR-1774,gga-miR-140-3p,gga-miR-24-3p,gga-miR-6656-5p,gga-miR-460b-3p,gga-miR-2128,gga-miR-2130,gga-miR-30c-2-3p,gga-miR-6559-5p,gga-miR-181a-5p,gga-miR-30e-3p,gga-miR-1453,gga-miR-1771,gga-miR-…	-	Gamma-secretase subunit Aph-1
ENSGALG00000002579	gga-miR-221-3p,gga-miR-222a,gga-miR-222b-3p,gga-miR-216b	RIMBP2	Variant SH3 domain||Fibronectin, type III||SH3 domain
ENSGALG00000002581	novel_138,gga-miR-218-5p,gga-miR-1672,gga-miR-1803,gga-miR-130c-5p,gga-miR-1727,gga-miR-6675-3p,gga-miR-193b-3p,gga-miR-1781-5p,gga-miR-202-5p,gga-miR-1551-3p,gga-miR-204,gga-miR-6557-3p,gga-miR-1590,gga-miR-7451-3p,gga-let-7i,gga-miR-1782,gga-miR-6631-5p,gga-miR-1585,gga-let-7d,gga-miR-1723,novel_153,gga-miR-140-3p,gga-miR-215-3p,gga-miR-1623,gga-miR-24-3p,gga-miR-449c-3p,gga-miR-2130,gga-miR-18…	HTATIP2	Semialdehyde dehydrogenase, NAD-binding
[truncated: 4,521 more rows]
