# Supplementary material for: Dysregulated expression of microRNAs and mRNAs in pulmonary artery remodeling in ascites syndrome in broiler chickens
Source: Oncotarget. 2016 Oct 25;8(2):1993–2007. doi: 10.18632/oncotarget.12888 (PMC5356772; doi:10.18632/oncotarget.12888)
Supplement: Supplementary file 4 [file oncotarget-08-1993-s004.xls]

## Sheet: DisvsNor.DEG_KEGG_pathway_enric
Table S3:Databases of KEGG PATHWAY
Statistical test method: hypergeometric test / Fisher's exact test
FDR correction method: Benjamini and Hochberg
Term	Database	ID	Input number	Background number	P-Value	Corrected P-Value	Input	Hyperlink
RNA degradation	KEGG PATHWAY	gga03018	30	63	0.0166813	0.978298	ENSGALG00000003086|ENSGALG00000005477|ENSGALG00000002706|ENSGALG00000008765|ENSGALG00000000408|ENSGALG00000001337|ENSGALG00000003853|ENSGALG00000012209|ENSGALG00000003950|ENSGALG00000014670|ENSGALG00000011957|ENSGALG00000003385|ENSGALG00000007364|ENSGALG00000002377|ENSGALG00000007935|ENSGALG00000004676|ENSGALG00000013649|ENSGALG00000002167|ENSGALG00000003091|ENSGALG00000007618|ENSGALG00000010042|…	http://www.genome.jp/kegg-bin/show_pathway?gga03018/gga:429172%09red/gga:427114%09red/gga:421236%09red/gga:424778%09red/gga:395225%09red/gga:416255%09red/gga:416423%09red/gga:417992%09red/gga:416293%09red/gga:417851%09red/gga:769972%09red/gga:420128%09red/gga:420751%09red/gga:419454%09red/gga:415294%09red/gga:396017%09red/gga:396295%09red/gga:424059%09red/gga:425032%09red/gga:422733%09red/gga:421…
Drug metabolism - other enzymes	KEGG PATHWAY	gga00983	15	27	0.0326596	0.978298	ENSGALG00000010284|ENSGALG00000003732|ENSGALG00000006627|ENSGALG00000005472|ENSGALG00000005474|ENSGALG00000012554|ENSGALG00000006098|ENSGALG00000003510|ENSGALG00000005473|ENSGALG00000005509|ENSGALG00000007382|ENSGALG00000004196|ENSGALG00000008701|ENSGALG00000005114|ENSGALG00000005261	http://www.genome.jp/kegg-bin/show_pathway?gga00983/gga:395653%09red/gga:415809%09red/gga:424326%09red/gga:416949%09red/gga:425028%09red/gga:100857136%09red/gga:427551%09red/gga:771849%09red/gga:396537%09red/gga:424406%09red/gga:396025%09red/gga:415786%09red/gga:771901%09red/gga:396283%09red/gga:429083%09red
Fatty acid degradation	KEGG PATHWAY	gga00071	17	33	0.0383482	0.978298	ENSGALG00000005206|ENSGALG00000008840|ENSGALG00000008229|ENSGALG00000005860|ENSGALG00000009656|ENSGALG00000006680|ENSGALG00000002159|ENSGALG00000007077|ENSGALG00000011659|ENSGALG00000003495|ENSGALG00000007072|ENSGALG00000002891|ENSGALG00000002777|ENSGALG00000001749|ENSGALG00000012250|ENSGALG00000010628|ENSGALG00000004763	http://www.genome.jp/kegg-bin/show_pathway?gga00071/gga:770094%09red/gga:420090%09red/gga:417366%09red/gga:426847%09red/gga:422547%09red/gga:416969%09red/gga:424005%09red/gga:423118%09red/gga:424405%09red/gga:771920%09red/gga:424810%09red/gga:421587%09red/gga:423896%09red/gga:423947%09red/gga:426812%09red/gga:417615%09red/gga:424877%09red
Fatty acid metabolism	KEGG PATHWAY	gga01212	20	42	0.0449307	0.978298	ENSGALG00000003936|ENSGALG00000005206|ENSGALG00000007178|ENSGALG00000008840|ENSGALG00000002159|ENSGALG00000007127|ENSGALG00000009656|ENSGALG00000005776|ENSGALG00000006680|ENSGALG00000011704|ENSGALG00000011312|ENSGALG00000007077|ENSGALG00000011659|ENSGALG00000005860|ENSGALG00000007072|ENSGALG00000002891|ENSGALG00000002777|ENSGALG00000001749|ENSGALG00000011497|ENSGALG00000010628	http://www.genome.jp/kegg-bin/show_pathway?gga01212/gga:770094%09red/gga:423120%09red/gga:424251%09red/gga:420090%09red/gga:417366%09red/gga:426847%09red/gga:422547%09red/gga:419681%09red/gga:423118%09red/gga:424005%09red/gga:423896%09red/gga:420656%09red/gga:424491%09red/gga:423122%09red/gga:424810%09red/gga:424224%09red/gga:421587%09red/gga:416969%09red/gga:423947%09red/gga:424877%09red
Pyrimidine metabolism	KEGG PATHWAY	gga00240	36	90	0.0576535	0.978298	ENSGALG00000011387|ENSGALG00000008179|ENSGALG00000008749|ENSGALG00000001988|ENSGALG00000008936|ENSGALG00000007382|ENSGALG00000005395|ENSGALG00000007665|ENSGALG00000010863|ENSGALG00000002351|ENSGALG00000003732|ENSGALG00000012237|ENSGALG00000003510|ENSGALG00000006193|ENSGALG00000007935|ENSGALG00000003651|ENSGALG00000001168|ENSGALG00000002057|ENSGALG00000009772|ENSGALG00000000390|ENSGALG00000000802|…	http://www.genome.jp/kegg-bin/show_pathway?gga00240/gga:424326%09red/gga:424754%09red/gga:430103%09red/gga:416723%09red/gga:416031%09red/gga:769338%09red/gga:769958%09red/gga:422621%09red/gga:419675%09red/gga:417990%09red/gga:427551%09red/gga:417281%09red/gga:416949%09red/gga:429083%09red/gga:423871%09red/gga:422556%09red/gga:419531%09red/gga:429100%09red/gga:415876%09red/gga:424406%09red/gga:422…
Valine, leucine and isoleucine degradation	KEGG PATHWAY	gga00280	19	41	0.0590995	0.978298	ENSGALG00000011255|ENSGALG00000004686|ENSGALG00000001557|ENSGALG00000008229|ENSGALG00000009656|ENSGALG00000007931|ENSGALG00000002310|ENSGALG00000005280|ENSGALG00000011659|ENSGALG00000005860|ENSGALG00000003495|ENSGALG00000007072|ENSGALG00000001217|ENSGALG00000006680|ENSGALG00000002777|ENSGALG00000020876|ENSGALG00000011100|ENSGALG00000002960|ENSGALG00000004763	http://www.genome.jp/kegg-bin/show_pathway?gga00280/gga:423011%09red/gga:770094%09red/gga:768706%09red/gga:424877%09red/gga:426847%09red/gga:395374%09red/gga:417699%09red/gga:419739%09red/gga:424405%09red/gga:423979%09red/gga:424072%09red/gga:424380%09red/gga:429115%09red/gga:421587%09red/gga:416969%09red/gga:423947%09red/gga:420632%09red/gga:426812%09red/gga:417615%09red
Cysteine and methionine metabolism	KEGG PATHWAY	gga00270	16	33	0.0616422	0.978298	ENSGALG00000006634|ENSGALG00000000893|ENSGALG00000008317|ENSGALG00000007829|ENSGALG00000002030|ENSGALG00000007484|ENSGALG00000001750|ENSGALG00000008174|ENSGALG00000008858|ENSGALG00000007960|ENSGALG00000014464|ENSGALG00000002479|ENSGALG00000012487|ENSGALG00000001949|ENSGALG00000003039|ENSGALG00000004518	http://www.genome.jp/kegg-bin/show_pathway?gga00270/gga:771447%09red/gga:418048%09red/gga:415884%09red/gga:416675%09red/gga:417517%09red/gga:417030%09red/gga:421281%09red/gga:396261%09red/gga:419146%09red/gga:428860%09red/gga:422069%09red/gga:416165%09red/gga:416371%09red/gga:423628%09red/gga:431261%09red/gga:419287%09red
Carbon metabolism	KEGG PATHWAY	gga01200	35	90	0.0776195	0.978298	ENSGALG00000008818|ENSGALG00000004612|ENSGALG00000001217|ENSGALG00000008632|ENSGALG00000002377|ENSGALG00000004908|ENSGALG00000007072|ENSGALG00000002797|ENSGALG00000006680|ENSGALG00000002944|ENSGALG00000007652|ENSGALG00000011950|ENSGALG00000007931|ENSGALG00000007936|ENSGALG00000002310|ENSGALG00000011659|ENSGALG00000008858|ENSGALG00000012613|ENSGALG00000007878|ENSGALG00000002492|ENSGALG00000001949|…	http://www.genome.jp/kegg-bin/show_pathway?gga01200/gga:428188%09red/gga:423618%09red/gga:428994%09red/gga:396456%09red/gga:417699%09red/gga:395833%09red/gga:423635%09red/gga:373916%09red/gga:415746%09red/gga:419796%09red/gga:419793%09red/gga:416520%09red/gga:423698%09red/gga:417030%09red/gga:419450%09red/gga:374009%09red/gga:768706%09red/gga:417517%09red/gga:416714%09red/gga:416969%09red/gga:423…
RNA transport	KEGG PATHWAY	gga03013	47	129	0.0931751	0.978298	ENSGALG00000007971|ENSGALG00000012807|ENSGALG00000003818|ENSGALG00000005753|ENSGALG00000011966|ENSGALG00000001036|ENSGALG00000003337|ENSGALG00000010154|ENSGALG00000008187|ENSGALG00000002569|ENSGALG00000007653|ENSGALG00000003259|ENSGALG00000009533|ENSGALG00000006428|ENSGALG00000020103|ENSGALG00000003205|ENSGALG00000003220|ENSGALG00000009328|ENSGALG00000010301|ENSGALG00000008419|ENSGALG00000005587|…	http://www.genome.jp/kegg-bin/show_pathway?gga03013/gga:420876%09red/gga:424968%09red/gga:100857736%09red/gga:423927%09red/gga:419653%09red/gga:416077%09red/gga:415573%09red/gga:373930%09red/gga:424948%09red/gga:417997%09red/gga:424941%09red/gga:421192%09red/gga:424864%09red/gga:423336%09red/gga:421628%09red/gga:416119%09red/gga:423359%09red/gga:425009%09red/gga:425500%09red/gga:419324%09red/gga:…
Caffeine metabolism	KEGG PATHWAY	gga00232	4	5	0.118529	0.978298	ENSGALG00000008701|ENSGALG00000005473|ENSGALG00000005472|ENSGALG00000005474	http://www.genome.jp/kegg-bin/show_pathway?gga00232/gga:396025%09red/gga:415809%09red/gga:396537%09red/gga:396283%09red
Ubiquitin mediated proteolysis	KEGG PATHWAY	gga04120	44	124	0.128825	0.978298	ENSGALG00000001836|ENSGALG00000005667|ENSGALG00000000699|ENSGALG00000006474|ENSGALG00000001315|ENSGALG00000003916|ENSGALG00000000464|ENSGALG00000000596|ENSGALG00000002917|ENSGALG00000008207|ENSGALG00000002929|ENSGALG00000001668|ENSGALG00000001554|ENSGALG00000007095|ENSGALG00000004347|ENSGALG00000003826|ENSGALG00000006428|ENSGALG00000007879|ENSGALG00000002521|ENSGALG00000001848|ENSGALG00000007978|…	http://www.genome.jp/kegg-bin/show_pathway?gga04120/gga:416769%09red/gga:415868%09red/gga:374076%09red/gga:416487%09red/gga:416838%09red/gga:419991%09red/gga:373983%09red/gga:424804%09red/gga:395280%09red/gga:374119%09red/gga:419536%09red/gga:421463%09red/gga:422481%09red/gga:420467%09red/gga:771857%09red/gga:395178%09red/gga:419421%09red/gga:427437%09red/gga:423185%09red/gga:421577%09red/gga:416…
Ribosome biogenesis in eukaryotes	KEGG PATHWAY	gga03008	26	68	0.129048	0.978298	ENSGALG00000010275|ENSGALG00000003260|ENSGALG00000001811|ENSGALG00000001104|ENSGALG00000004377|ENSGALG00000005535|ENSGALG00000011866|ENSGALG00000002569|ENSGALG00000000638|ENSGALG00000000247|ENSGALG00000002985|ENSGALG00000009533|ENSGALG00000002706|ENSGALG00000002624|ENSGALG00000020103|ENSGALG00000007024|ENSGALG00000009322|ENSGALG00000011833|ENSGALG00000000889|ENSGALG00000001043|ENSGALG00000012807|…	http://www.genome.jp/kegg-bin/show_pathway?gga03008/gga:420876%09red/gga:425009%09red/gga:419761%09red/gga:100858362%09red/gga:423633%09red/gga:415626%09red/gga:421236%09red/gga:423355%09red/gga:421192%09red/gga:416545%09red/gga:416276%09red/gga:415609%09red/gga:417388%09red/gga:396193%09red/gga:422665%09red/gga:417405%09red/gga:417975%09red/gga:422346%09red/gga:424778%09red/gga:421326%09red/gga:…
Biosynthesis of amino acids	KEGG PATHWAY	gga01230	23	59	0.130616	0.978298	ENSGALG00000008818|ENSGALG00000002377|ENSGALG00000004908|ENSGALG00000014464|ENSGALG00000002162|ENSGALG00000000893|ENSGALG00000002944|ENSGALG00000008229|ENSGALG00000011950|ENSGALG00000010522|ENSGALG00000007936|ENSGALG00000009519|ENSGALG00000002479|ENSGALG00000008518|ENSGALG00000009655|ENSGALG00000001992|ENSGALG00000007484|ENSGALG00000007300|ENSGALG00000002638|ENSGALG00000008317|ENSGALG00000005046|…	http://www.genome.jp/kegg-bin/show_pathway?gga01230/gga:373916%09red/gga:396456%09red/gga:395833%09red/gga:423635%09red/gga:422069%09red/gga:415746%09red/gga:428994%09red/gga:416520%09red/gga:415884%09red/gga:428728%09red/gga:417030%09red/gga:426812%09red/gga:423976%09red/gga:374009%09red/gga:396017%09red/gga:769203%09red/gga:417253%09red/gga:424112%09red/gga:416165%09red/gga:423628%09red/gga:423…
Protein processing in endoplasmic reticulum	KEGG PATHWAY	gga04141	50	146	0.155739	0.978298	ENSGALG00000010766|ENSGALG00000009079|ENSGALG00000005907|ENSGALG00000004583|ENSGALG00000006960|ENSGALG00000004806|ENSGALG00000001986|ENSGALG00000006474|ENSGALG00000012585|ENSGALG00000000764|ENSGALG00000006417|ENSGALG00000006512|ENSGALG00000005796|ENSGALG00000009014|ENSGALG00000010581|ENSGALG00000009379|ENSGALG00000001000|ENSGALG00000010150|ENSGALG00000003128|ENSGALG00000010175|ENSGALG00000011304|…	http://www.genome.jp/kegg-bin/show_pathway?gga04141/gga:424450%09red/gga:396240%09red/gga:416724%09red/gga:416918%09red/gga:419421%09red/gga:423711%09red/gga:422523%09red/gga:423391%09red/gga:417456%09red/gga:421509%09red/gga:396282%09red/gga:395853%09red/gga:421577%09red/gga:395360%09red/gga:416017%09red/gga:415704%09red/gga:423335%09red/gga:395343%09red/gga:419177%09red/gga:416119%09red/gga:420…
Protein export	KEGG PATHWAY	gga03060	10	22	0.155956	0.978298	ENSGALG00000001000|ENSGALG00000002062|ENSGALG00000010839|ENSGALG00000000218|ENSGALG00000002839|ENSGALG00000009592|ENSGALG00000026302|ENSGALG00000002462|ENSGALG00000001053|ENSGALG00000009379	http://www.genome.jp/kegg-bin/show_pathway?gga03060/gga:396487%09red/gga:101750392%09red/gga:423284%09red/gga:415334%09red/gga:417363%09red/gga:770061%09red/gga:424993%09red/gga:396234%09red/gga:419713%09red
Spliceosome	KEGG PATHWAY	gga03040	37	105	0.161133	0.978298	ENSGALG00000008429|ENSGALG00000008038|ENSGALG00000009332|ENSGALG00000009257|ENSGALG00000005753|ENSGALG00000000990|ENSGALG00000006001|ENSGALG00000006512|ENSGALG00000012209|ENSGALG00000009421|ENSGALG00000004555|ENSGALG00000006817|ENSGALG00000005525|ENSGALG00000003385|ENSGALG00000003824|ENSGALG00000007937|ENSGALG00000005487|ENSGALG00000010501|ENSGALG00000003477|ENSGALG00000002002|ENSGALG00000006332|…	http://www.genome.jp/kegg-bin/show_pathway?gga03040/gga:419689%09red/gga:415968%09red/gga:422401%09red/gga:415680%09red/gga:421492%09red/gga:420402%09red/gga:772264%09red/gga:395853%09red/gga:420751%09red/gga:422214%09red/gga:416270%09red/gga:776411%09red/gga:427717%09red/gga:419036%09red/gga:419116%09red/gga:420144%09red/gga:428281%09red/gga:420128%09red/gga:416947%09red/gga:427880%09red/gga:419…
Pyruvate metabolism	KEGG PATHWAY	gga00620	14	34	0.163684	0.978298	ENSGALG00000001949|ENSGALG00000008632|ENSGALG00000008229|ENSGALG00000007103|ENSGALG00000010127|ENSGALG00000007931|ENSGALG00000001992|ENSGALG00000011659|ENSGALG00000008858|ENSGALG00000007904|ENSGALG00000003495|ENSGALG00000021040|ENSGALG00000010225|ENSGALG00000004763	http://www.genome.jp/kegg-bin/show_pathway?gga00620/gga:416536%09red/gga:419796%09red/gga:423347%09red/gga:421587%09red/gga:396456%09red/gga:416066%09red/gga:417699%09red/gga:416714%09red/gga:417517%09red/gga:424405%09red/gga:421281%09red/gga:421428%09red/gga:426812%09red/gga:417615%09red
Metabolic pathways	KEGG PATHWAY	gga01100	319	1049	0.170024	0.978298	ENSGALG00000008836|ENSGALG00000009078|ENSGALG00000008179|ENSGALG00000006073|ENSGALG00000004612|ENSGALG00000009926|ENSGALG00000005453|ENSGALG00000002311|ENSGALG00000004908|ENSGALG00000002500|ENSGALG00000006122|ENSGALG00000005907|ENSGALG00000008174|ENSGALG00000001217|ENSGALG00000004196|ENSGALG00000001219|ENSGALG00000005107|ENSGALG00000012018|ENSGALG00000005206|ENSGALG00000016899|ENSGALG00000004686|…	http://www.genome.jp/kegg-bin/show_pathway?gga01100/gga:416976%09red/gga:396451%09red/gga:419467%09red/gga:423618%09red/gga:422423%09red/gga:422094%09red/gga:424324%09red/gga:425029%09red/gga:420090%09red/gga:415809%09red/gga:416978%09red/gga:424754%09red/gga:414780%09red/gga:422610%09red/gga:771849%09red/gga:424891%09red/gga:417366%09red/gga:374224%09red/gga:426743%09red/gga:424326%09red/gga:423…
Focal adhesion	KEGG PATHWAY	gga04510	61	184	0.178038	0.978298	ENSGALG00000007130|ENSGALG00000009641|ENSGALG00000009927|ENSGALG00000006418|ENSGALG00000007113|ENSGALG00000004946|ENSGALG00000011141|ENSGALG00000008978|ENSGALG00000008058|ENSGALG00000000681|ENSGALG00000009621|ENSGALG00000008141|ENSGALG00000008351|ENSGALG00000009626|ENSGALG00000003485|ENSGALG00000010847|ENSGALG00000009378|ENSGALG00000003943|ENSGALG00000006390|ENSGALG00000001289|ENSGALG00000014688|…	http://www.genome.jp/kegg-bin/show_pathway?gga04510/gga:417430%09red/gga:396243%09red/gga:416939%09red/gga:417553%09red/gga:424799%09red/gga:374058%09red/gga:424121%09red/gga:373939%09red/gga:395934%09red/gga:416588%09red/gga:374209%09red/gga:420757%09red/gga:395871%09red/gga:395280%09red/gga:425730%09red/gga:396282%09red/gga:424797%09red/gga:424826%09red/gga:395323%09red/gga:422350%09red/gga:421…
RNA polymerase	KEGG PATHWAY	gga03020	9	20	0.178665	0.978298	ENSGALG00000011387|ENSGALG00000008749|ENSGALG00000008607|ENSGALG00000011947|ENSGALG00000005395|ENSGALG00000001168|ENSGALG00000001861|ENSGALG00000002057|ENSGALG00000010863	http://www.genome.jp/kegg-bin/show_pathway?gga03020/gga:416723%09red/gga:422621%09red/gga:420603%09red/gga:417990%09red/gga:424754%09red/gga:428713%09red/gga:426805%09red/gga:101749883%09red/gga:415635%09red
Mucin type O-Glycan biosynthesis	KEGG PATHWAY	gga00512	11	26	0.183416	0.978298	ENSGALG00000009078|ENSGALG00000012544|ENSGALG00000009752|ENSGALG00000010744|ENSGALG00000008513|ENSGALG00000001130|ENSGALG00000009452|ENSGALG00000001862|ENSGALG00000010960|ENSGALG00000011106|ENSGALG00000006665	http://www.genome.jp/kegg-bin/show_pathway?gga00512/gga:429501%09red/gga:416796%09red/gga:421540%09red/gga:424324%09red/gga:423263%09red/gga:422561%09red/gga:422362%09red/gga:424177%09red/gga:396168%09red/gga:421305%09red/gga:420575%09red
SNARE interactions in vesicular transport	KEGG PATHWAY	gga04130	12	29	0.184435	0.978298	ENSGALG00000009097|ENSGALG00000003703|ENSGALG00000003262|ENSGALG00000007541|ENSGALG00000003880|ENSGALG00000004172|ENSGALG00000004326|ENSGALG00000001238|ENSGALG00000001312|ENSGALG00000002882|ENSGALG00000005511|ENSGALG00000015413	http://www.genome.jp/kegg-bin/show_pathway?gga04130/gga:424413%09red/gga:417591%09red/gga:417321%09red/gga:420134%09red/gga:416766%09red/gga:770351%09red/gga:419315%09red/gga:416207%09red/gga:423235%09red/gga:424827%09red/gga:770513%09red/gga:422985%09red
ECM-receptor interaction	KEGG PATHWAY	gga04512	26	73	0.199377	0.978298	ENSGALG00000009641|ENSGALG00000007113|ENSGALG00000004946|ENSGALG00000011141|ENSGALG00000008747|ENSGALG00000008141|ENSGALG00000009626|ENSGALG00000008266|ENSGALG00000010875|ENSGALG00000006859|ENSGALG00000006126|ENSGALG00000011200|ENSGALG00000003578|ENSGALG00000005180|ENSGALG00000008978|ENSGALG00000002389|ENSGALG00000008007|ENSGALG00000007145|ENSGALG00000012238|ENSGALG00000015001|ENSGALG00000000379|…	http://www.genome.jp/kegg-bin/show_pathway?gga04512/gga:396243%09red/gga:396538%09red/gga:374058%09red/gga:424121%09red/gga:374209%09red/gga:424797%09red/gga:424799%09red/gga:420757%09red/gga:422350%09red/gga:421749%09red/gga:395470%09red/gga:424191%09red/gga:414837%09red/gga:374046%09red/gga:396440%09red/gga:396133%09red/gga:417374%09red/gga:396292%09red/gga:422348%09red/gga:417231%09red/gga:415…
Peroxisome	KEGG PATHWAY	gga04146	26	74	0.215402	0.978298	ENSGALG00000008818|ENSGALG00000005860|ENSGALG00000008813|ENSGALG00000009236|ENSGALG00000006680|ENSGALG00000008701|ENSGALG00000005206|ENSGALG00000009410|ENSGALG00000012013|ENSGALG00000002159|ENSGALG00000011211|ENSGALG00000007832|ENSGALG00000010628|ENSGALG00000008840|ENSGALG00000008845|ENSGALG00000005647|ENSGALG00000010243|ENSGALG00000007142|ENSGALG00000002683|ENSGALG00000005366|ENSGALG00000002187|…	http://www.genome.jp/kegg-bin/show_pathway?gga04146/gga:417694%09red/gga:422547%09red/gga:415800%09red/gga:396550%09red/gga:416728%09red/gga:396025%09red/gga:417366%09red/gga:770094%09red/gga:424598%09red/gga:423896%09red/gga:771421%09red/gga:418004%09red/gga:419303%09red/gga:421197%09red/gga:424135%09red/gga:424810%09red/gga:420533%09red/gga:424112%09red/gga:420554%09red/gga:420638%09red/gga:424…
Adherens junction	KEGG PATHWAY	gga04520	24	68	0.221564	0.978298	ENSGALG00000007130|ENSGALG00000015241|ENSGALG00000008763|ENSGALG00000005699|ENSGALG00000009621|ENSGALG00000008018|ENSGALG00000007330|ENSGALG00000010529|ENSGALG00000004796|ENSGALG00000008010|ENSGALG00000011329|ENSGALG00000007870|ENSGALG00000008797|ENSGALG00000008600|ENSGALG00000003311|ENSGALG00000002845|ENSGALG00000000889|ENSGALG00000012055|ENSGALG00000000608|ENSGALG00000011905|ENSGALG00000002447|…	http://www.genome.jp/kegg-bin/show_pathway?gga04520/gga:424532%09red/gga:428852%09red/gga:415860%09red/gga:395917%09red/gga:395871%09red/gga:396047%09red/gga:396516%09red/gga:415626%09red/gga:395132%09red/gga:432368%09red/gga:417750%09red/gga:415591%09red/gga:423648%09red/gga:396526%09red/gga:395688%09red/gga:395865%09red/gga:421564%09red/gga:395964%09red/gga:422077%09red/gga:417669%09red/gga:420…
Lysosome	KEGG PATHWAY	gga04142	36	107	0.227664	0.978298	ENSGALG00000008836|ENSGALG00000004776|ENSGALG00000004948|ENSGALG00000009746|ENSGALG00000000848|ENSGALG00000000996|ENSGALG00000011900|ENSGALG00000003959|ENSGALG00000011968|ENSGALG00000000390|ENSGALG00000008138|ENSGALG00000010716|ENSGALG00000005139|ENSGALG00000001937|ENSGALG00000006876|ENSGALG00000003659|ENSGALG00000010237|ENSGALG00000002136|ENSGALG00000011434|ENSGALG00000007027|ENSGALG00000009229|…	http://www.genome.jp/kegg-bin/show_pathway?gga04142/gga:427389%09red/gga:423736%09red/gga:419681%09red/gga:415848%09red/gga:422081%09red/gga:395811%09red/gga:427854%09red/gga:415880%09red/gga:423353%09red/gga:395474%09red/gga:423418%09red/gga:100859261%09red/gga:768530%09red/gga:420149%09red/gga:419531%09red/gga:396547%09red/gga:417021%09red/gga:422410%09red/gga:422558%09red/gga:416753%09red/gga:…
Basal transcription factors	KEGG PATHWAY	gga03022	14	37	0.230575	0.978298	ENSGALG00000006281|ENSGALG00000005464|ENSGALG00000021665|ENSGALG00000010283|ENSGALG00000016423|ENSGALG00000006731|ENSGALG00000010576|ENSGALG00000000991|ENSGALG00000006205|ENSGALG00000002735|ENSGALG00000008241|ENSGALG00000003498|ENSGALG00000011515|ENSGALG00000011910	http://www.genome.jp/kegg-bin/show_pathway?gga03022/gga:771227%09red/gga:417486%09red/gga:423521%09red/gga:428389%09red/gga:419107%09red/gga:424226%09red/gga:423389%09red/gga:419929%09red/gga:419585%09red/gga:419899%09red/gga:424518%09red/gga:423081%09red/gga:423872%09red/gga:422204%09red
Phosphatidylinositol signaling system	KEGG PATHWAY	gga04070	26	75	0.232016	0.978298	ENSGALG00000001964|ENSGALG00000006143|ENSGALG00000005453|ENSGALG00000008294|ENSGALG00000010493|ENSGALG00000003943|ENSGALG00000003149|ENSGALG00000002583|ENSGALG00000011227|ENSGALG00000009880|ENSGALG00000001386|ENSGALG00000005805|ENSGALG00000008875|ENSGALG00000005721|ENSGALG00000001589|ENSGALG00000005505|ENSGALG00000004684|ENSGALG00000021573|ENSGALG00000010827|ENSGALG00000000623|ENSGALG00000004336|…	http://www.genome.jp/kegg-bin/show_pathway?gga04070/gga:417430%09red/gga:419999%09red/gga:420416%09red/gga:423421%09red/gga:427687%09red/gga:416767%09red/gga:415805%09red/gga:772367%09red/gga:424826%09red/gga:419910%09red/gga:771549%09red/gga:395412%09red/gga:423973%09red/gga:415951%09red/gga:419517%09red/gga:424745%09red/gga:424747%09red/gga:422454%09red/gga:424839%09red/gga:417135%09red/gga:422…
2-Oxocarboxylic acid metabolism	KEGG PATHWAY	gga01210	6	13	0.234	0.978298	ENSGALG00000008818|ENSGALG00000002162|ENSGALG00000011950|ENSGALG00000007484|ENSGALG00000009655|ENSGALG00000004158	http://www.genome.jp/kegg-bin/show_pathway?gga01210/gga:374009%09red/gga:428728%09red/gga:373916%09red/gga:424112%09red/gga:396261%09red/gga:415746%09red
Citrate cycle (TCA cycle)	KEGG PATHWAY	gga00020	11	28	0.236615	0.978298	ENSGALG00000008818|ENSGALG00000002162|ENSGALG00000007652|ENSGALG00000011950|ENSGALG00000007103|ENSGALG00000007931|ENSGALG00000007904|ENSGALG00000008858|ENSGALG00000007878|ENSGALG00000001949|ENSGALG00000002266	http://www.genome.jp/kegg-bin/show_pathway?gga00020/gga:419796%09red/gga:374009%09red/gga:423618%09red/gga:419793%09red/gga:416066%09red/gga:417699%09red/gga:417517%09red/gga:421281%09red/gga:373916%09red/gga:424112%09red/gga:416087%09red
Selenocompound metabolism	KEGG PATHWAY	gga00450	7	16	0.237319	0.978298	ENSGALG00000004604|ENSGALG00000001988|ENSGALG00000003689|ENSGALG00000001295|ENSGALG00000006193|ENSGALG00000014464|ENSGALG00000014575	http://www.genome.jp/kegg-bin/show_pathway?gga00450/gga:424739%09red/gga:423678%09red/gga:416782%09red/gga:100859686%09red/gga:422069%09red/gga:416031%09red/gga:426612%09red
Glyoxylate and dicarboxylate metabolism	KEGG PATHWAY	gga00630	10	25	0.237962	0.978298	ENSGALG00000008518|ENSGALG00000002162|ENSGALG00000008845|ENSGALG00000005046|ENSGALG00000011950|ENSGALG00000011659|ENSGALG00000008858|ENSGALG00000001217|ENSGALG00000001949|ENSGALG00000000109	http://www.genome.jp/kegg-bin/show_pathway?gga00630/gga:374009%09red/gga:768706%09red/gga:769005%09red/gga:416520%09red/gga:417517%09red/gga:421281%09red/gga:417253%09red/gga:373916%09red/gga:421587%09red/gga:416728%09red
Apoptosis	KEGG PATHWAY	gga04210	24	69	0.239172	0.978298	ENSGALG00000012827|ENSGALG00000023648|ENSGALG00000009586|ENSGALG00000008933|ENSGALG00000004635|ENSGALG00000003076|ENSGALG00000008407|ENSGALG00000012186|ENSGALG00000009014|ENSGALG00000002583|ENSGALG00000004003|ENSGALG00000012885|ENSGALG00000005947|ENSGALG00000006211|ENSGALG00000007023|ENSGALG00000010186|ENSGALG00000003195|ENSGALG00000008240|ENSGALG00000005505|ENSGALG00000012518|ENSGALG00000012280|…	http://www.genome.jp/kegg-bin/show_pathway?gga04210/gga:396240%09red/gga:423901%09red/gga:415700%09red/gga:417796%09red/gga:395113%09red/gga:395280%09red/gga:396282%09red/gga:424826%09red/gga:420420%09red/gga:417204%09red/gga:373954%09red/gga:100858827%09red/gga:395477%09red/gga:395476%09red/gga:416118%09red/gga:417287%09red/gga:428688%09red/gga:429064%09red/gga:771315%09red/gga:417319%09red/gga:…
Glycolysis / Gluconeogenesis	KEGG PATHWAY	gga00010	18	50	0.241238	0.978298	ENSGALG00000010899|ENSGALG00000008229|ENSGALG00000021039|ENSGALG00000007129|ENSGALG00000004222|ENSGALG00000007931|ENSGALG00000007936|ENSGALG00000001992|ENSGALG00000012612|ENSGALG00000007103|ENSGALG00000008632|ENSGALG00000003495|ENSGALG00000012613|ENSGALG00000007904|ENSGALG00000010225|ENSGALG00000004763|ENSGALG00000012250|ENSGALG00000002377	http://www.genome.jp/kegg-bin/show_pathway?gga00010/gga:419796%09red/gga:423347%09red/gga:395218%09red/gga:395389%09red/gga:396456%09red/gga:417699%09red/gga:416714%09red/gga:423698%09red/gga:395833%09red/gga:424405%09red/gga:396017%09red/gga:424171%09red/gga:416066%09red/gga:395217%09red/gga:771920%09red/gga:426812%09red/gga:417615%09red/gga:373889%09red
Notch signaling pathway	KEGG PATHWAY	gga04330	16	44	0.248119	0.978298	ENSGALG00000002578|ENSGALG00000007642|ENSGALG00000005929|ENSGALG00000011278|ENSGALG00000003297|ENSGALG00000003120|ENSGALG00000002375|ENSGALG00000004284|ENSGALG00000002841|ENSGALG00000010501|ENSGALG00000009300|ENSGALG00000001905|ENSGALG00000001600|ENSGALG00000012075|ENSGALG00000001141|ENSGALG00000009147	http://www.genome.jp/kegg-bin/show_pathway?gga04330/gga:373961%09red/gga:423381%09red/gga:416354%09red/gga:426905%09red/gga:395639%09red/gga:419416%09red/gga:416815%09red/gga:416286%09red/gga:395789%09red/gga:428441%09red/gga:417515%09red/gga:395655%09red/gga:419392%09red/gga:395790%09red/gga:424267%09red/gga:769986%09red
Fanconi anemia pathway	KEGG PATHWAY	gga03460	17	48	0.267008	0.978298	ENSGALG00000010700|ENSGALG00000007676|ENSGALG00000007644|ENSGALG00000002663|ENSGALG00000016569|ENSGALG00000003430|ENSGALG00000008256|ENSGALG00000002009|ENSGALG00000002981|ENSGALG00000002781|ENSGALG00000007155|ENSGALG00000007879|ENSGALG00000012592|ENSGALG00000002276|ENSGALG00000010957|ENSGALG00000004670|ENSGALG00000014956	http://www.genome.jp/kegg-bin/show_pathway?gga03460/gga:431669%09red/gga:101752182%09red/gga:416665%09red/gga:421202%09red/gga:416400%09red/gga:415949%09red/gga:418628%09red/gga:378893%09red/gga:373983%09red/gga:374003%09red/gga:420578%09red/gga:422104%09red/gga:424777%09red/gga:416420%09red/gga:424685%09red/gga:416628%09red/gga:415577%09red
beta-Alanine metabolism	KEGG PATHWAY	gga00410	10	26	0.268286	0.978298	ENSGALG00000006627|ENSGALG00000004763|ENSGALG00000008229|ENSGALG00000007129|ENSGALG00000002310|ENSGALG00000005509|ENSGALG00000003495|ENSGALG00000006680|ENSGALG00000003039|ENSGALG00000007588	http://www.genome.jp/kegg-bin/show_pathway?gga00410/gga:771447%09red/gga:395389%09red/gga:424877%09red/gga:395395%09red/gga:424405%09red/gga:423979%09red/gga:416949%09red/gga:429083%09red/gga:426812%09red/gga:417615%09red
Butanoate metabolism	KEGG PATHWAY	gga00650	9	23	0.271121	0.978298	ENSGALG00000006947|ENSGALG00000018875|ENSGALG00000011659|ENSGALG00000007072|ENSGALG00000006680|ENSGALG00000012338|ENSGALG00000007588|ENSGALG00000002960|ENSGALG00000002899	http://www.genome.jp/kegg-bin/show_pathway?gga00650/gga:422715%09red/gga:424877%09red/gga:416811%09red/gga:424891%09red/gga:395395%09red/gga:416969%09red/gga:426991%09red/gga:421587%09red/gga:424380%09red
Lysine degradation	KEGG PATHWAY	gga00310	16	45	0.271378	0.978298	ENSGALG00000003299|ENSGALG00000009655|ENSGALG00000004763|ENSGALG00000008229|ENSGALG00000011659|ENSGALG00000006264|ENSGALG00000006680|ENSGALG00000009800|ENSGALG00000005508|ENSGALG00000003495|ENSGALG00000004531|ENSGALG00000007443|ENSGALG00000000843|ENSGALG00000008472|ENSGALG00000008953|ENSGALG00000002266	http://www.genome.jp/kegg-bin/show_pathway?gga00310/gga:423618%09red/gga:424877%09red/gga:417757%09red/gga:426778%09red/gga:428728%09red/gga:424405%09red/gga:417250%09red/gga:422443%09red/gga:420404%09red/gga:419485%09red/gga:421587%09red/gga:420437%09red/gga:422296%09red/gga:426812%09red/gga:417615%09red/gga:420078%09red
Biosynthesis of unsaturated fatty acids	KEGG PATHWAY	gga01040	8	20	0.273515	0.978298	ENSGALG00000005860|ENSGALG00000007178|ENSGALG00000005776|ENSGALG00000007127|ENSGALG00000002159|ENSGALG00000011704|ENSGALG00000000652|ENSGALG00000011497	http://www.genome.jp/kegg-bin/show_pathway?gga01040/gga:770094%09red/gga:423120%09red/gga:424251%09red/gga:424224%09red/gga:424491%09red/gga:423122%09red/gga:419371%09red/gga:417366%09red
Pantothenate and CoA biosynthesis	KEGG PATHWAY	gga00770	6	14	0.275718	0.978298	ENSGALG00000006431|ENSGALG00000006627|ENSGALG00000002896|ENSGALG00000005509|ENSGALG00000013993|ENSGALG00000001165	http://www.genome.jp/kegg-bin/show_pathway?gga00770/gga:423792%09red/gga:426929%09red/gga:100736561%09red/gga:416949%09red/gga:429083%09red/gga:421702%09red
mTOR signaling pathway	KEGG PATHWAY	gga04150	18	52	0.284925	0.978298	ENSGALG00000003943|ENSGALG00000002403|ENSGALG00000002583|ENSGALG00000007919|ENSGALG00000000366|ENSGALG00000005198|ENSGALG00000021573|ENSGALG00000006938|ENSGALG00000003500|ENSGALG00000011870|ENSGALG00000007574|ENSGALG00000006418|ENSGALG00000003205|ENSGALG00000001487|ENSGALG00000005505|ENSGALG00000000550|ENSGALG00000007097|ENSGALG00000004727	http://www.genome.jp/kegg-bin/show_pathway?gga04150/gga:374177%09red/gga:417430%09red/gga:424941%09red/gga:417166%09red/gga:417637%09red/gga:417319%09red/gga:416800%09red/gga:386579%09red/gga:426773%09red/gga:419957%09red/gga:416588%09red/gga:419605%09red/gga:424826%09red/gga:422311%09red/gga:419444%09red/gga:417614%09red/gga:422273%09red/gga:428674%09red
PPAR signaling pathway	KEGG PATHWAY	gga03320	20	59	0.296405	0.978298	ENSGALG00000005206|ENSGALG00000002470|ENSGALG00000005554|ENSGALG00000000619|ENSGALG00000005860|ENSGALG00000002159|ENSGALG00000008202|ENSGALG00000011986|ENSGALG00000016285|ENSGALG00000006680|ENSGALG00000008840|ENSGALG00000007077|ENSGALG00000010652|ENSGALG00000007178|ENSGALG00000004974|ENSGALG00000004965|ENSGALG00000006418|ENSGALG00000002891|ENSGALG00000001749|ENSGALG00000010628	http://www.genome.jp/kegg-bin/show_pathway?gga03320/gga:770094%09red/gga:417220%09red/gga:422678%09red/gga:423122%09red/gga:431683%09red/gga:424877%09red/gga:422547%09red/gga:424005%09red/gga:395221%09red/gga:423118%09red/gga:396550%09red/gga:416588%09red/gga:424810%09red/gga:418589%09red/gga:373928%09red/gga:417366%09red/gga:423896%09red/gga:420090%09red/gga:404536%09red/gga:769087%09red
Synthesis and degradation of ketone bodies	KEGG PATHWAY	gga00072	4	9	0.324902	0.978298	ENSGALG00000011659|ENSGALG00000012338|ENSGALG00000006947|ENSGALG00000002960	http://www.genome.jp/kegg-bin/show_pathway?gga00072/gga:422715%09red/gga:424891%09red/gga:424380%09red/gga:421587%09red
Regulation of autophagy	KEGG PATHWAY	gga04140	11	31	0.325218	0.978298	ENSGALG00000002403|ENSGALG00000002345|ENSGALG00000008282|ENSGALG00000010985|ENSGALG00000006298|ENSGALG00000003208|ENSGALG00000009903|ENSGALG00000008347|ENSGALG00000001619|ENSGALG00000004727|ENSGALG00000002973	http://www.genome.jp/kegg-bin/show_pathway?gga04140/gga:417614%09red/gga:424688%09red/gga:416800%09red/gga:427390%09red/gga:770240%09red/gga:424746%09red/gga:420018%09red/gga:396054%09red/gga:772074%09red/gga:404750%09red/gga:423192%09red
Amino sugar and nucleotide sugar metabolism	KEGG PATHWAY	gga00520	15	44	0.326493	0.978298	ENSGALG00000000085|ENSGALG00000011944|ENSGALG00000002417|ENSGALG00000021039|ENSGALG00000004222|ENSGALG00000002311|ENSGALG00000004614|ENSGALG00000005301|ENSGALG00000010758|ENSGALG00000013789|ENSGALG00000001937|ENSGALG00000009234|ENSGALG00000002500|ENSGALG00000002725|ENSGALG00000001700	http://www.genome.jp/kegg-bin/show_pathway?gga00520/gga:429074%09red/gga:770465%09red/gga:424368%09red/gga:769292%09red/gga:769765%09red/gga:417989%09red/gga:423698%09red/gga:419514%09red/gga:415924%09red/gga:415596%09red/gga:417373%09red/gga:415320%09red/gga:408182%09red/gga:373889%09red
Oocyte meiosis	KEGG PATHWAY	gga04114	28	88	0.348037	0.978298	ENSGALG00000008318|ENSGALG00000023648|ENSGALG00000008527|ENSGALG00000004494|ENSGALG00000002150|ENSGALG00000006474|ENSGALG00000004596|ENSGALG00000006743|ENSGALG00000011967|ENSGALG00000007097|ENSGALG00000011260|ENSGALG00000003149|ENSGALG00000012036|ENSGALG00000009828|ENSGALG00000000366|ENSGALG00000004571|ENSGALG00000003826|ENSGALG00000000596|ENSGALG00000004143|ENSGALG00000008294|ENSGALG00000008625|…	http://www.genome.jp/kegg-bin/show_pathway?gga04114/gga:423460%09red/gga:416838%09red/gga:422688%09red/gga:395113%09red/gga:416575%09red/gga:422273%09red/gga:426117%09red/gga:419910%09red/gga:771857%09red/gga:421250%09red/gga:423878%09red/gga:395412%09red/gga:386579%09red/gga:419190%09red/gga:416955%09red/gga:417258%09red/gga:420788%09red/gga:421226%09red/gga:416318%09red/gga:416319%09red/gga:422…
Fructose and mannose metabolism	KEGG PATHWAY	gga00051	11	32	0.356278	0.978298	ENSGALG00000006324|ENSGALG00000011944|ENSGALG00000002417|ENSGALG00000021039|ENSGALG00000004222|ENSGALG00000002317|ENSGALG00000012613|ENSGALG00000012612|ENSGALG00000002500|ENSGALG00000003466|ENSGALG00000001700	http://www.genome.jp/kegg-bin/show_pathway?gga00051/gga:418247%09red/gga:395218%09red/gga:395217%09red/gga:769292%09red/gga:769765%09red/gga:417989%09red/gga:423698%09red/gga:415924%09red/gga:415332%09red/gga:425137%09red/gga:373889%09red
Tryptophan metabolism	KEGG PATHWAY	gga00380	13	39	0.369071	0.978298	ENSGALG00000004604|ENSGALG00000012418|ENSGALG00000009655|ENSGALG00000009926|ENSGALG00000008229|ENSGALG00000002266|ENSGALG00000011659|ENSGALG00000003495|ENSGALG00000004763|ENSGALG00000006680|ENSGALG00000006236|ENSGALG00000020876|ENSGALG00000000109	http://www.genome.jp/kegg-bin/show_pathway?gga00380/gga:423618%09red/gga:769005%09red/gga:424877%09red/gga:424302%09red/gga:428728%09red/gga:100859686%09red/gga:424405%09red/gga:395799%09red/gga:421587%09red/gga:424072%09red/gga:426812%09red/gga:417615%09red/gga:421396%09red
mRNA surveillance pathway	KEGG PATHWAY	gga03015	22	69	0.369805	0.978298	ENSGALG00000004714|ENSGALG00000008527|ENSGALG00000005753|ENSGALG00000011685|ENSGALG00000011260|ENSGALG00000009288|ENSGALG00000009828|ENSGALG00000004571|ENSGALG00000003220|ENSGALG00000003108|ENSGALG00000007227|ENSGALG00000006694|ENSGALG00000006462|ENSGALG00000001208|ENSGALG00000010783|ENSGALG00000006829|ENSGALG00000002262|ENSGALG00000002087|ENSGALG00000007683|ENSGALG00000001489|ENSGALG00000002043|…	http://www.genome.jp/kegg-bin/show_pathway?gga03015/gga:424753%09red/gga:424733%09red/gga:416979%09red/gga:416605%09red/gga:421595%09red/gga:422214%09red/gga:423416%09red/gga:422319%09red/gga:421250%09red/gga:416494%09red/gga:419410%09red/gga:101750600%09red/gga:416756%09red/gga:422346%09red/gga:421372%09red/gga:416318%09red/gga:427379%09red/gga:423460%09red/gga:419100%09red/gga:420119%09red/gga:…
Fatty acid biosynthesis	KEGG PATHWAY	gga00061	5	13	0.372061	0.978298	ENSGALG00000005206|ENSGALG00000001749|ENSGALG00000008840|ENSGALG00000010628|ENSGALG00000011312	http://www.genome.jp/kegg-bin/show_pathway?gga00061/gga:424810%09red/gga:420090%09red/gga:423896%09red/gga:420656%09red/gga:422547%09red
Glycerophospholipid metabolism	KEGG PATHWAY	gga00564	27	86	0.373963	0.978298	ENSGALG00000011221|ENSGALG00000007881|ENSGALG00000012185|ENSGALG00000009056|ENSGALG00000009252|ENSGALG00000005065|ENSGALG00000007181|ENSGALG00000003518|ENSGALG00000011227|ENSGALG00000001281|ENSGALG00000009848|ENSGALG00000010818|ENSGALG00000008992|ENSGALG00000004002|ENSGALG00000003574|ENSGALG00000010032|ENSGALG00000011481|ENSGALG00000005721|ENSGALG00000004875|ENSGALG00000020989|ENSGALG00000000771|…	http://www.genome.jp/kegg-bin/show_pathway?gga00564/gga:424666%09red/gga:772367%09red/gga:419685%09red/gga:428743%09red/gga:422087%09red/gga:416508%09red/gga:771916%09red/gga:426788%09red/gga:416980%09red/gga:421375%09red/gga:424986%09red/gga:395650%09red/gga:768530%09red/gga:416960%09red/gga:419517%09red/gga:424747%09red/gga:424839%09red/gga:422610%09red/gga:422611%09red/gga:421303%09red/gga:422…
N-Glycan biosynthesis	KEGG PATHWAY	gga00510	15	46	0.379108	0.978298	ENSGALG00000003815|ENSGALG00000009079|ENSGALG00000005907|ENSGALG00000001005|ENSGALG00000005550|ENSGALG00000000255|ENSGALG00000005924|ENSGALG00000009830|ENSGALG00000014361|ENSGALG00000007976|ENSGALG00000010991|ENSGALG00000011465|ENSGALG00000005066|ENSGALG00000000196|ENSGALG00000008336	http://www.genome.jp/kegg-bin/show_pathway?gga00510/gga:415585%09red/gga:771539%09red/gga:416017%09red/gga:415611%09red/gga:395343%09red/gga:100857165%09red/gga:419177%09red/gga:416285%09red/gga:422339%09red/gga:395078%09red/gga:396169%09red/gga:428444%09red/gga:422448%09red/gga:417296%09red/gga:418265%09red
Ascorbate and aldarate metabolism	KEGG PATHWAY	gga00053	4	10	0.381577	0.978298	ENSGALG00000003495|ENSGALG00000004763|ENSGALG00000008229|ENSGALG00000004196	http://www.genome.jp/kegg-bin/show_pathway?gga00053/gga:426812%09red/gga:417615%09red/gga:424405%09red/gga:100857136%09red
Sulfur relay system	KEGG PATHWAY	gga04122	4	10	0.381577	0.978298	ENSGALG00000004208|ENSGALG00000012487|ENSGALG00000004971|ENSGALG00000001568	http://www.genome.jp/kegg-bin/show_pathway?gga04122/gga:425909%09red/gga:417221%09red/gga:418048%09red/gga:100858210%09red
Glycerolipid metabolism	KEGG PATHWAY	gga00561	16	50	0.396285	0.978298	ENSGALG00000005721|ENSGALG00000016285|ENSGALG00000003518|ENSGALG00000004948|ENSGALG00000008229|ENSGALG00000004763|ENSGALG00000002712|ENSGALG00000011221|ENSGALG00000010818|ENSGALG00000005990|ENSGALG00000009231|ENSGALG00000003495|ENSGALG00000009056|ENSGALG00000001730|ENSGALG00000003466|ENSGALG00000010786	http://www.genome.jp/kegg-bin/show_pathway?gga00561/gga:416024%09red/gga:422188%09red/gga:421303%09red/gga:426846%09red/gga:424666%09red/gga:423916%09red/gga:424839%09red/gga:424405%09red/gga:417615%09red/gga:424747%09red/gga:418589%09red/gga:772367%09red/gga:422610%09red/gga:425137%09red/gga:426812%09red/gga:426788%09red
Steroid biosynthesis	KEGG PATHWAY	gga00100	6	17	0.40747	0.978298	ENSGALG00000009560|ENSGALG00000004205|ENSGALG00000004106|ENSGALG00000010798|ENSGALG00000002681|ENSGALG00000006378	http://www.genome.jp/kegg-bin/show_pathway?gga00100/gga:422982%09red/gga:422423%09red/gga:423789%09red/gga:424661%09red/gga:424424%09red/gga:424367%09red
Nucleotide excision repair	KEGG PATHWAY	gga03420	12	37	0.408237	0.978298	ENSGALG00000010700|ENSGALG00000006281|ENSGALG00000011910|ENSGALG00000012237|ENSGALG00000006357|ENSGALG00000002981|ENSGALG00000008218|ENSGALG00000017064|ENSGALG00000006254|ENSGALG00000011515|ENSGALG00000007665|ENSGALG00000008559	http://www.genome.jp/kegg-bin/show_pathway?gga03420/gga:423785%09red/gga:423521%09red/gga:418907%09red/gga:416997%09red/gga:424226%09red/gga:416039%09red/gga:420578%09red/gga:422364%09red/gga:423567%09red/gga:423185%09red/gga:416420%09red/gga:423081%09red
Regulation of actin cytoskeleton	KEGG PATHWAY	gga04810	53	177	0.413849	0.978298	ENSGALG00000007130|ENSGALG00000004796|ENSGALG00000000921|ENSGALG00000011141|ENSGALG00000008978|ENSGALG00000008058|ENSGALG00000003818|ENSGALG00000000681|ENSGALG00000009621|ENSGALG00000016171|ENSGALG00000008332|ENSGALG00000002699|ENSGALG00000009378|ENSGALG00000004368|ENSGALG00000002583|ENSGALG00000010875|ENSGALG00000003820|ENSGALG00000004571|ENSGALG00000011080|ENSGALG00000015708|ENSGALG00000010770|…	http://www.genome.jp/kegg-bin/show_pathway?gga04810/gga:416939%09red/gga:417553%09red/gga:423960%09red/gga:374058%09red/gga:424121%09red/gga:373939%09red/gga:424000%09red/gga:374209%09red/gga:395871%09red/gga:395774%09red/gga:425730%09red/gga:396516%09red/gga:420757%09red/gga:416837%09red/gga:424761%09red/gga:424826%09red/gga:415989%09red/gga:417750%09red/gga:373938%09red/gga:419580%09red/gga:395…
Glycosylphosphatidylinositol(GPI)-anchor biosynthesis	KEGG PATHWAY	gga00563	8	24	0.421924	0.978298	ENSGALG00000003909|ENSGALG00000009510|ENSGALG00000004492|ENSGALG00000004421|ENSGALG00000003665|ENSGALG00000005066|ENSGALG00000001219|ENSGALG00000009015	http://www.genome.jp/kegg-bin/show_pathway?gga00563/gga:423271%09red/gga:419179%09red/gga:419124%09red/gga:771539%09red/gga:424556%09red/gga:417571%09red/gga:100858627%09red/gga:417600%09red
Tyrosine metabolism	KEGG PATHWAY	gga00350	10	31	0.431498	0.978298	ENSGALG00000016899|ENSGALG00000007129|ENSGALG00000007484|ENSGALG00000002024|ENSGALG00000004343|ENSGALG00000002926|ENSGALG00000006482|ENSGALG00000020876|ENSGALG00000000893|ENSGALG00000012250	http://www.genome.jp/kegg-bin/show_pathway?gga00350/gga:395389%09red/gga:416783%09red/gga:395549%09red/gga:415884%09red/gga:416852%09red/gga:415482%09red/gga:771920%09red/gga:395775%09red/gga:424072%09red/gga:396261%09red
Retinol metabolism	KEGG PATHWAY	gga00830	10	31	0.431498	0.978298	ENSGALG00000006729|ENSGALG00000004256|ENSGALG00000005469|ENSGALG00000011259|ENSGALG00000004436|ENSGALG00000004196|ENSGALG00000005408|ENSGALG00000009276|ENSGALG00000020876|ENSGALG00000012250	http://www.genome.jp/kegg-bin/show_pathway?gga00830/gga:395700%09red/gga:416477%09red/gga:100857136%09red/gga:419480%09red/gga:422403%09red/gga:395346%09red/gga:771920%09red/gga:424072%09red/gga:414833%09red/gga:408183%09red
Histidine metabolism	KEGG PATHWAY	gga00340	7	21	0.435802	0.978298	ENSGALG00000006306|ENSGALG00000004763|ENSGALG00000008229|ENSGALG00000007129|ENSGALG00000004669|ENSGALG00000003495|ENSGALG00000011414	http://www.genome.jp/kegg-bin/show_pathway?gga00340/gga:395389%09red/gga:424405%09red/gga:417609%09red/gga:417917%09red/gga:426812%09red/gga:417615%09red/gga:416035%09red
Linoleic acid metabolism	KEGG PATHWAY	gga00591	9	28	0.444754	0.978298	ENSGALG00000011413|ENSGALG00000011394|ENSGALG00000004436|ENSGALG00000018634|ENSGALG00000005469|ENSGALG00000020989|ENSGALG00000012185|ENSGALG00000010032|ENSGALG00000005065	http://www.genome.jp/kegg-bin/show_pathway?gga00591/gga:424678%09red/gga:416477%09red/gga:424729%09red/gga:416980%09red/gga:424677%09red/gga:771916%09red/gga:772082%09red/gga:396394%09red/gga:414833%09red
Sphingolipid metabolism	KEGG PATHWAY	gga00600	15	49	0.459499	0.978298	ENSGALG00000003701|ENSGALG00000002412|ENSGALG00000004553|ENSGALG00000000307|ENSGALG00000004948|ENSGALG00000009330|ENSGALG00000012018|ENSGALG00000006184|ENSGALG00000010818|ENSGALG00000009746|ENSGALG00000009037|ENSGALG00000011968|ENSGALG00000000780|ENSGALG00000010535|ENSGALG00000019397	http://www.genome.jp/kegg-bin/show_pathway?gga00600/gga:100859407%09red/gga:422188%09red/gga:421327%09red/gga:420050%09red/gga:424666%09red/gga:423714%09red/gga:426879%09red/gga:415619%09red/gga:374033%09red/gga:425523%09red/gga:768538%09red/gga:426863%09red/gga:378907%09red/gga:422529%09red/gga:420720%09red
ErbB signaling pathway	KEGG PATHWAY	gga04012	23	77	0.469276	0.978298	ENSGALG00000005453|ENSGALG00000008058|ENSGALG00000000681|ENSGALG00000016171|ENSGALG00000010866|ENSGALG00000003943|ENSGALG00000001001|ENSGALG00000001289|ENSGALG00000003282|ENSGALG00000003205|ENSGALG00000005198|ENSGALG00000004213|ENSGALG00000009898|ENSGALG00000002583|ENSGALG00000006390|ENSGALG00000005011|ENSGALG00000012036|ENSGALG00000005505|ENSGALG00000002952|ENSGALG00000003875|ENSGALG00000021573|…	http://www.genome.jp/kegg-bin/show_pathway?gga04012/gga:417430%09red/gga:416939%09red/gga:417553%09red/gga:415805%09red/gga:422688%09red/gga:395934%09red/gga:424826%09red/gga:417637%09red/gga:417181%09red/gga:395556%09red/gga:415354%09red/gga:395410%09red/gga:426482%09red/gga:422456%09red/gga:428752%09red/gga:422342%09red/gga:417312%09red/gga:417319%09red/gga:426773%09red/gga:396416%09red/gga:419…
Phenylalanine metabolism	KEGG PATHWAY	gga00360	5	15	0.46992	0.978298	ENSGALG00000007129|ENSGALG00000003053|ENSGALG00000000893|ENSGALG00000007484|ENSGALG00000004343	http://www.genome.jp/kegg-bin/show_pathway?gga00360/gga:395389%09red/gga:396261%09red/gga:416852%09red/gga:429062%09red/gga:415884%09red
Primary bile acid biosynthesis	KEGG PATHWAY	gga00120	5	15	0.46992	0.978298	ENSGALG00000002470|ENSGALG00000010652|ENSGALG00000002187|ENSGALG00000011162|ENSGALG00000006842	http://www.genome.jp/kegg-bin/show_pathway?gga00120/gga:423450%09red/gga:395785%09red/gga:431683%09red/gga:396550%09red/gga:419303%09red
Butirosin and neomycin biosynthesis	KEGG PATHWAY	gga00524	2	5	0.484798	0.978298	ENSGALG00000004222|ENSGALG00000021039	http://www.genome.jp/kegg-bin/show_pathway?gga00524/gga:423698%09red/gga:373889%09red
Phenylalanine, tyrosine and tryptophan biosynthesis	KEGG PATHWAY	gga00400	2	5	0.484798	0.978298	ENSGALG00000007484|ENSGALG00000000893	http://www.genome.jp/kegg-bin/show_pathway?gga00400/gga:396261%09red/gga:415884%09red
Arginine and proline metabolism	KEGG PATHWAY	gga00330	15	50	0.48619	0.978298	ENSGALG00000008518|ENSGALG00000003804|ENSGALG00000002944|ENSGALG00000008229|ENSGALG00000012011|ENSGALG00000007484|ENSGALG00000010522|ENSGALG00000009519|ENSGALG00000004325|ENSGALG00000003495|ENSGALG00000003039|ENSGALG00000007300|ENSGALG00000007728|ENSGALG00000011511|ENSGALG00000004763	http://www.genome.jp/kegg-bin/show_pathway?gga00330/gga:423976%09red/gga:419467%09red/gga:423272%09red/gga:428994%09red/gga:417253%09red/gga:423531%09red/gga:396248%09red/gga:770734%09red/gga:424405%09red/gga:769203%09red/gga:771447%09red/gga:423704%09red/gga:396261%09red/gga:426812%09red/gga:417615%09red
Inositol phosphate metabolism	KEGG PATHWAY	gga00562	17	57	0.487573	0.978298	ENSGALG00000001964|ENSGALG00000001386|ENSGALG00000006143|ENSGALG00000005453|ENSGALG00000004684|ENSGALG00000001589|ENSGALG00000010827|ENSGALG00000000623|ENSGALG00000009880|ENSGALG00000010493|ENSGALG00000002583|ENSGALG00000001610|ENSGALG00000004336|ENSGALG00000005805|ENSGALG00000002739|ENSGALG00000005505|ENSGALG00000008875	http://www.genome.jp/kegg-bin/show_pathway?gga00562/gga:424826%09red/gga:419999%09red/gga:422454%09red/gga:419822%09red/gga:425291%09red/gga:771549%09red/gga:416767%09red/gga:415951%09red/gga:415805%09red/gga:424745%09red/gga:428692%09red/gga:420416%09red/gga:427687%09red/gga:417135%09red/gga:423421%09red/gga:419444%09red/gga:423973%09red
Glycosphingolipid biosynthesis - globo series	KEGG PATHWAY	gga00603	4	12	0.492132	0.978298	ENSGALG00000003340|ENSGALG00000001937|ENSGALG00000011900|ENSGALG00000004948	http://www.genome.jp/kegg-bin/show_pathway?gga00603/gga:422188%09red/gga:417163%09red/gga:415320%09red/gga:396547%09red
Non-homologous end-joining	KEGG PATHWAY	gga03450	4	12	0.492132	0.978298	ENSGALG00000011492|ENSGALG00000007753|ENSGALG00000011335|ENSGALG00000024076	http://www.genome.jp/kegg-bin/show_pathway?gga03450/gga:424205%09red/gga:769677%09red/gga:423853%09red/gga:424222%09red
p53 signaling pathway	KEGG PATHWAY	gga04115	18	61	0.500259	0.978298	ENSGALG00000004661|ENSGALG00000004897|ENSGALG00000002663|ENSGALG00000001006|ENSGALG00000012439|ENSGALG00000005304|ENSGALG00000004494|ENSGALG00000012117|ENSGALG00000003916|ENSGALG00000001018|ENSGALG00000001718|ENSGALG00000008218|ENSGALG00000009626|ENSGALG00000003485|ENSGALG00000008044|ENSGALG00000005695|ENSGALG00000010638|ENSGALG00000010347	http://www.genome.jp/kegg-bin/show_pathway?gga04115/gga:416161%09red/gga:424275%09red/gga:424777%09red/gga:426117%09red/gga:425204%09red/gga:415948%09red/gga:417644%09red/gga:374076%09red/gga:422512%09red/gga:420790%09red/gga:419928%09red/gga:373987%09red/gga:419382%09red/gga:423185%09red/gga:768913%09red/gga:395476%09red/gga:423172%09red/gga:419711%09red
Cell cycle	KEGG PATHWAY	gga04110	32	110	0.502814	0.978298	ENSGALG00000008233|ENSGALG00000004494|ENSGALG00000008175|ENSGALG00000006474|ENSGALG00000003485|ENSGALG00000006743|ENSGALG00000005695|ENSGALG00000011967|ENSGALG00000006037|ENSGALG00000003045|ENSGALG00000003826|ENSGALG00000000596|ENSGALG00000010623|ENSGALG00000002663|ENSGALG00000001722|ENSGALG00000008482|ENSGALG00000004143|ENSGALG00000012546|ENSGALG00000008625|ENSGALG00000006110|ENSGALG00000007610|…	http://www.genome.jp/kegg-bin/show_pathway?gga04110/gga:418058%09red/gga:424640%09red/gga:424777%09red/gga:396142%09red/gga:422675%09red/gga:395132%09red/gga:417714%09red/gga:426117%09red/gga:771857%09red/gga:417181%09red/gga:427473%09red/gga:427437%09red/gga:769430%09red/gga:427658%09red/gga:416838%09red/gga:419190%09red/gga:422360%09red/gga:396172%09red/gga:416776%09red/gga:416027%09red/gga:424…
Ubiquinone and other terpenoid-quinone biosynthesis	KEGG PATHWAY	gga00130	3	9	0.520656	0.978298	ENSGALG00000000893|ENSGALG00000007185|ENSGALG00000004343	http://www.genome.jp/kegg-bin/show_pathway?gga00130/gga:416975%09red/gga:416852%09red/gga:415884%09red
Fatty acid elongation	KEGG PATHWAY	gga00062	6	20	0.536916	0.978298	ENSGALG00000003936|ENSGALG00000014730|ENSGALG00000005776|ENSGALG00000011704|ENSGALG00000000652|ENSGALG00000002777	http://www.genome.jp/kegg-bin/show_pathway?gga00062/gga:424251%09red/gga:431579%09red/gga:426847%09red/gga:419681%09red/gga:424491%09red/gga:419371%09red
Pentose and glucuronate interconversions	KEGG PATHWAY	gga00040	6	20	0.536916	0.978298	ENSGALG00000004763|ENSGALG00000002317|ENSGALG00000017135|ENSGALG00000004196|ENSGALG00000002849|ENSGALG00000003466	http://www.genome.jp/kegg-bin/show_pathway?gga00040/gga:418953%09red/gga:100857136%09red/gga:374066%09red/gga:415332%09red/gga:425137%09red/gga:417615%09red
Taurine and hypotaurine metabolism	KEGG PATHWAY	gga00430	2	6	0.561398	0.978298	ENSGALG00000001062|ENSGALG00000007588	http://www.genome.jp/kegg-bin/show_pathway?gga00430/gga:419121%09red/gga:395395%09red
Galactose metabolism	KEGG PATHWAY	gga00052	9	32	0.580617	0.978298	ENSGALG00000010899|ENSGALG00000004948|ENSGALG00000021039|ENSGALG00000004222|ENSGALG00000002311|ENSGALG00000013789|ENSGALG00000009036|ENSGALG00000011968|ENSGALG00000003466	http://www.genome.jp/kegg-bin/show_pathway?gga00052/gga:422188%09red/gga:420720%09red/gga:423698%09red/gga:424171%09red/gga:415596%09red/gga:417373%09red/gga:425137%09red/gga:423232%09red/gga:373889%09red
Alanine, aspartate and glutamate metabolism	KEGG PATHWAY	gga00250	9	32	0.580617	0.978298	ENSGALG00000008518|ENSGALG00000000085|ENSGALG00000009748|ENSGALG00000002944|ENSGALG00000004669|ENSGALG00000003804|ENSGALG00000007484|ENSGALG00000004158|ENSGALG00000007588	http://www.genome.jp/kegg-bin/show_pathway?gga00250/gga:419467%09red/gga:428994%09red/gga:395395%09red/gga:419514%09red/gga:417253%09red/gga:417609%09red/gga:396261%09red/gga:415746%09red/gga:420574%09red
Insulin signaling pathway	KEGG PATHWAY	gga04910	33	118	0.581318	0.978298	ENSGALG00000004801|ENSGALG00000008010|ENSGALG00000006418|ENSGALG00000012365|ENSGALG00000001289|ENSGALG00000007919|ENSGALG00000004571|ENSGALG00000012179|ENSGALG00000004336|ENSGALG00000010440|ENSGALG00000012612|ENSGALG00000003205|ENSGALG00000002050|ENSGALG00000005198|ENSGALG00000003579|ENSGALG00000010899|ENSGALG00000012613|ENSGALG00000021039|ENSGALG00000007023|ENSGALG00000009364|ENSGALG00000002583|…	http://www.genome.jp/kegg-bin/show_pathway?gga04910/gga:416939%09red/gga:417553%09red/gga:416588%09red/gga:417361%09red/gga:395934%09red/gga:423557%09red/gga:427017%09red/gga:424826%09red/gga:417637%09red/gga:424941%09red/gga:417166%09red/gga:423698%09red/gga:416986%09red/gga:428692%09red/gga:426482%09red/gga:100858827%09red/gga:424171%09red/gga:395688%09red/gga:428674%09red/gga:417173%09red/gga:…
MAPK signaling pathway	KEGG PATHWAY	gga04010	60	214	0.583694	0.978298	ENSGALG00000007130|ENSGALG00000008970|ENSGALG00000009437|ENSGALG00000013929|ENSGALG00000023648|ENSGALG00000004796|ENSGALG00000000681|ENSGALG00000007623|ENSGALG00000002850|ENSGALG00000006390|ENSGALG00000006368|ENSGALG00000006512|ENSGALG00000005065|ENSGALG00000004098|ENSGALG00000007219|ENSGALG00000005884|ENSGALG00000001001|ENSGALG00000004368|ENSGALG00000009014|ENSGALG00000012356|ENSGALG00000003706|…	http://www.genome.jp/kegg-bin/show_pathway?gga04010/gga:417430%09red/gga:419187%09red/gga:416939%09red/gga:417553%09red/gga:768444%09red/gga:386579%09red/gga:395917%09red/gga:421579%09red/gga:395871%09red/gga:395113%09red/gga:396515%09red/gga:770905%09red/gga:395853%09red/gga:422273%09red/gga:424876%09red/gga:419832%09red/gga:421622%09red/gga:395499%09red/gga:395476%09red/gga:374192%09red/gga:415…
Propanoate metabolism	KEGG PATHWAY	gga00640	7	25	0.590351	0.978298	ENSGALG00000007652|ENSGALG00000008632|ENSGALG00000002310|ENSGALG00000011659|ENSGALG00000001217|ENSGALG00000006680|ENSGALG00000010225	http://www.genome.jp/kegg-bin/show_pathway?gga00640/gga:423347%09red/gga:768706%09red/gga:424877%09red/gga:416714%09red/gga:423979%09red/gga:421587%09red/gga:416087%09red
Porphyrin and chlorophyll metabolism	KEGG PATHWAY	gga00860	7	25	0.590351	0.978298	ENSGALG00000009598|ENSGALG00000000291|ENSGALG00000005571|ENSGALG00000010219|ENSGALG00000006122|ENSGALG00000004196|ENSGALG00000001375	http://www.genome.jp/kegg-bin/show_pathway?gga00860/gga:424482%09red/gga:100857136%09red/gga:424590%09red/gga:421348%09red/gga:417329%09red/gga:419701%09red/gga:427672%09red
alpha-Linolenic acid metabolism	KEGG PATHWAY	gga00592	7	25	0.590351	0.978298	ENSGALG00000007178|ENSGALG00000002159|ENSGALG00000005860|ENSGALG00000020989|ENSGALG00000012185|ENSGALG00000010032|ENSGALG00000005065	http://www.genome.jp/kegg-bin/show_pathway?gga00592/gga:770094%09red/gga:423122%09red/gga:416980%09red/gga:771916%09red/gga:772082%09red/gga:417366%09red/gga:396394%09red
Nicotinate and nicotinamide metabolism	KEGG PATHWAY	gga00760	7	25	0.590351	0.978298	ENSGALG00000002351|ENSGALG00000002896|ENSGALG00000008179|ENSGALG00000003816|ENSGALG00000012192|ENSGALG00000003651|ENSGALG00000020876	http://www.genome.jp/kegg-bin/show_pathway?gga00760/gga:769958%09red/gga:419675%09red/gga:426929%09red/gga:423871%09red/gga:395080%09red/gga:424072%09red/gga:420034%09red
Purine metabolism	KEGG PATHWAY	gga00230	41	148	0.604857	0.978298	ENSGALG00000001989|ENSGALG00000011387|ENSGALG00000008179|ENSGALG00000008749|ENSGALG00000008936|ENSGALG00000004908|ENSGALG00000007172|ENSGALG00000000390|ENSGALG00000005395|ENSGALG00000008701|ENSGALG00000009058|ENSGALG00000009354|ENSGALG00000010863|ENSGALG00000002351|ENSGALG00000007665|ENSGALG00000010932|ENSGALG00000012237|ENSGALG00000007935|ENSGALG00000003651|ENSGALG00000001168|ENSGALG00000002057|…	http://www.genome.jp/kegg-bin/show_pathway?gga00230/gga:100857290%09red/gga:423678%09red/gga:396456%09red/gga:422407%09red/gga:395834%09red/gga:424754%09red/gga:396025%09red/gga:430103%09red/gga:423567%09red/gga:428588%09red/gga:416723%09red/gga:769958%09red/gga:422621%09red/gga:419675%09red/gga:417990%09red/gga:422587%09red/gga:769860%09red/gga:395653%09red/gga:417281%09red/gga:429128%09red/gga:…
Glycosaminoglycan degradation	KEGG PATHWAY	gga00531	5	18	0.605425	0.978298	ENSGALG00000006282|ENSGALG00000007027|ENSGALG00000009856|ENSGALG00000011968|ENSGALG00000001937	http://www.genome.jp/kegg-bin/show_pathway?gga00531/gga:422081%09red/gga:417829%09red/gga:420720%09red/gga:415320%09red/gga:415848%09red
Other glycan degradation	KEGG PATHWAY	gga00511	5	18	0.605425	0.978298	ENSGALG00000001615|ENSGALG00000002412|ENSGALG00000001937|ENSGALG00000010716|ENSGALG00000011968	http://www.genome.jp/kegg-bin/show_pathway?gga00511/gga:100859407%09red/gga:420720%09red/gga:415306%09red/gga:415320%09red/gga:422558%09red
Endocytosis	KEGG PATHWAY	gga04144	53	192	0.620888	0.978298	ENSGALG00000005902|ENSGALG00000013929|ENSGALG00000008654|ENSGALG00000004796|ENSGALG00000000899|ENSGALG00000000409|ENSGALG00000009252|ENSGALG00000007554|ENSGALG00000006512|ENSGALG00000007093|ENSGALG00000002917|ENSGALG00000000183|ENSGALG00000009403|ENSGALG00000005781|ENSGALG00000003803|ENSGALG00000005139|ENSGALG00000004347|ENSGALG00000001121|ENSGALG00000015708|ENSGALG00000004512|ENSGALG00000008432|…	http://www.genome.jp/kegg-bin/show_pathway?gga04144/gga:423929%09red/gga:100859860%09red/gga:427605%09red/gga:416487%09red/gga:417525%09red/gga:427449%09red/gga:417092%09red/gga:422085%09red/gga:374035%09red/gga:374119%09red/gga:423102%09red/gga:395853%09red/gga:395917%09red/gga:395323%09red/gga:417772%09red/gga:419318%09red/gga:416016%09red/gga:395132%09red/gga:416904%09red/gga:395202%09red/gga:…
Arachidonic acid metabolism	KEGG PATHWAY	gga00590	13	48	0.6213	0.978298	ENSGALG00000011413|ENSGALG00000011394|ENSGALG00000005857|ENSGALG00000018634|ENSGALG00000005469|ENSGALG00000004779|ENSGALG00000020989|ENSGALG00000001062|ENSGALG00000012185|ENSGALG00000010032|ENSGALG00000010633|ENSGALG00000005069|ENSGALG00000005065	http://www.genome.jp/kegg-bin/show_pathway?gga00590/gga:417214%09red/gga:419121%09red/gga:423769%09red/gga:396451%09red/gga:416980%09red/gga:424677%09red/gga:771916%09red/gga:772082%09red/gga:424643%09red/gga:396394%09red/gga:424729%09red/gga:414833%09red/gga:424678%09red
ABC transporters	KEGG PATHWAY	gga02010	10	37	0.621743	0.978298	ENSGALG00000010419|ENSGALG00000001967|ENSGALG00000009955|ENSGALG00000006646|ENSGALG00000005647|ENSGALG00000009324|ENSGALG00000010901|ENSGALG00000021395|ENSGALG00000007142|ENSGALG00000021399	http://www.genome.jp/kegg-bin/show_pathway?gga02010/gga:420606%09red/gga:424487%09red/gga:417440%09red/gga:421401%09red/gga:417443%09red/gga:416386%09red/gga:417694%09red/gga:421456%09red/gga:100049619%09red/gga:395416%09red
Riboflavin metabolism	KEGG PATHWAY	gga00740	3	11	0.63333	0.978298	ENSGALG00000002896|ENSGALG00000000004|ENSGALG00000008211	http://www.genome.jp/kegg-bin/show_pathway?gga00740/gga:431449%09red/gga:428864%09red/gga:426929%09red
DNA replication	KEGG PATHWAY	gga03030	8	30	0.634402	0.978298	ENSGALG00000010700|ENSGALG00000006037|ENSGALG00000024076|ENSGALG00000012546|ENSGALG00000004037|ENSGALG00000017064|ENSGALG00000007665|ENSGALG00000012237	http://www.genome.jp/kegg-bin/show_pathway?gga03030/gga:416027%09red/gga:423688%09red/gga:769677%09red/gga:418058%09red/gga:418907%09red/gga:416997%09red/gga:420578%09red/gga:423567%09red
VEGF signaling pathway	KEGG PATHWAY	gga04370	15	56	0.63768	0.978298	ENSGALG00000003943|ENSGALG00000007130|ENSGALG00000001289|ENSGALG00000005453|ENSGALG00000005505|ENSGALG00000012280|ENSGALG00000021573|ENSGALG00000004796|ENSGALG00000002583|ENSGALG00000016171|ENSGALG00000005069|ENSGALG00000013907|ENSGALG00000005065|ENSGALG00000000883|ENSGALG00000023648	http://www.genome.jp/kegg-bin/show_pathway?gga04370/gga:417430%09red/gga:396451%09red/gga:424826%09red/gga:419847%09red/gga:378804%09red/gga:417319%09red/gga:396416%09red/gga:415805%09red/gga:395917%09red/gga:395871%09red/gga:395113%09red/gga:396394%09red/gga:419444%09red/gga:395323%09red/gga:770341%09red
Adipocytokine signaling pathway	KEGG PATHWAY	gga04920	17	64	0.652323	0.978298	ENSGALG00000002005|ENSGALG00000003267|ENSGALG00000005554|ENSGALG00000010171|ENSGALG00000000094|ENSGALG00000005206|ENSGALG00000007373|ENSGALG00000003195|ENSGALG00000004011|ENSGALG00000007077|ENSGALG00000008840|ENSGALG00000004419|ENSGALG00000010899|ENSGALG00000001749|ENSGALG00000009014|ENSGALG00000010628|ENSGALG00000001678	http://www.genome.jp/kegg-bin/show_pathway?gga04920/gga:419429%09red/gga:420090%09red/gga:422547%09red/gga:415700%09red/gga:423118%09red/gga:416986%09red/gga:396405%09red/gga:424810%09red/gga:424171%09red/gga:417287%09red/gga:421438%09red/gga:423896%09red/gga:421148%09red/gga:427017%09red/gga:404536%09red/gga:420027%09red/gga:395083%09red
Steroid hormone biosynthesis	KEGG PATHWAY	gga00140	9	35	0.67156	0.978298	ENSGALG00000002024|ENSGALG00000005467|ENSGALG00000004436|ENSGALG00000005469|ENSGALG00000001417|ENSGALG00000011894|ENSGALG00000010625|ENSGALG00000004196|ENSGALG00000002681	http://www.genome.jp/kegg-bin/show_pathway?gga00140/gga:417981%09red/gga:416477%09red/gga:416783%09red/gga:100857136%09red/gga:415807%09red/gga:414838%09red/gga:424367%09red/gga:414833%09red/gga:772291%09red
Ether lipid metabolism	KEGG PATHWAY	gga00565	10	39	0.677486	0.978298	ENSGALG00000010645|ENSGALG00000010818|ENSGALG00000020989|ENSGALG00000003574|ENSGALG00000012185|ENSGALG00000010032|ENSGALG00000009252|ENSGALG00000005065|ENSGALG00000005834|ENSGALG00000009236	http://www.genome.jp/kegg-bin/show_pathway?gga00565/gga:424986%09red/gga:416980%09red/gga:415716%09red/gga:422551%09red/gga:424666%09red/gga:424135%09red/gga:374224%09red/gga:771916%09red/gga:772082%09red/gga:396394%09red
Terpenoid backbone biosynthesis	KEGG PATHWAY	gga00900	5	20	0.683682	0.978298	ENSGALG00000011659|ENSGALG00000006723|ENSGALG00000000855|ENSGALG00000002960|ENSGALG00000000385	http://www.genome.jp/kegg-bin/show_pathway?gga00900/gga:419572%09red/gga:424380%09red/gga:420459%09red/gga:421587%09red/gga:419543%09red
Base excision repair	KEGG PATHWAY	gga03410	7	28	0.690681	0.978298	ENSGALG00000001586|ENSGALG00000024076|ENSGALG00000002288|ENSGALG00000007753|ENSGALG00000012722|ENSGALG00000007665|ENSGALG00000012237	http://www.genome.jp/kegg-bin/show_pathway?gga03410/gga:769677%09red/gga:423853%09red/gga:423567%09red/gga:417530%09red/gga:416997%09red/gga:395510%09red/gga:770068%09red
Tight junction	KEGG PATHWAY	gga04530	31	118	0.698006	0.978298	ENSGALG00000002016|ENSGALG00000005846|ENSGALG00000011905|ENSGALG00000028612|ENSGALG00000007311|ENSGALG00000007700|ENSGALG00000003943|ENSGALG00000004796|ENSGALG00000001472|ENSGALG00000010567|ENSGALG00000011329|ENSGALG00000028134|ENSGALG00000009778|ENSGALG00000007994|ENSGALG00000008477|ENSGALG00000006520|ENSGALG00000002845|ENSGALG00000000889|ENSGALG00000000779|ENSGALG00000006462|ENSGALG00000009344|…	http://www.genome.jp/kegg-bin/show_pathway?gga04530/gga:417430%09red/gga:396455%09red/gga:768566%09red/gga:416700%09red/gga:395917%09red/gga:423518%09red/gga:768487%09red/gga:424149%09red/gga:415905%09red/gga:421409%09red/gga:396469%09red/gga:427360%09red/gga:374097%09red/gga:422292%09red/gga:396211%09red/gga:419736%09red/gga:374069%09red/gga:423648%09red/gga:396526%09red/gga:424636%09red/gga:421…
Glycine, serine and threonine metabolism	KEGG PATHWAY	gga00260	9	36	0.69909	0.978298	ENSGALG00000003155|ENSGALG00000002638|ENSGALG00000008317|ENSGALG00000008229|ENSGALG00000005046|ENSGALG00000007931|ENSGALG00000012312|ENSGALG00000005363|ENSGALG00000004518	http://www.genome.jp/kegg-bin/show_pathway?gga00260/gga:416520%09red/gga:417699%09red/gga:415993%09red/gga:417030%09red/gga:423635%09red/gga:101750333%09red/gga:416371%09red/gga:426812%09red/gga:771635%09red
Glutathione metabolism	KEGG PATHWAY	gga00480	9	36	0.69909	0.978298	ENSGALG00000008818|ENSGALG00000005782|ENSGALG00000005204|ENSGALG00000010633|ENSGALG00000001062|ENSGALG00000011530|ENSGALG00000002797|ENSGALG00000010569|ENSGALG00000003039	http://www.genome.jp/kegg-bin/show_pathway?gga00480/gga:419121%09red/gga:771447%09red/gga:420676%09red/gga:424492%09red/gga:769847%09red/gga:772208%09red/gga:424643%09red/gga:424112%09red/gga:419450%09red
Pentose phosphate pathway	KEGG PATHWAY	gga00030	5	21	0.718627	0.978298	ENSGALG00000002492|ENSGALG00000004908|ENSGALG00000002797|ENSGALG00000012613|ENSGALG00000012612	http://www.genome.jp/kegg-bin/show_pathway?gga00030/gga:419450%09red/gga:428188%09red/gga:395218%09red/gga:395217%09red/gga:418639%09red
One carbon pool by folate	KEGG PATHWAY	gga00670	4	17	0.720431	0.978298	ENSGALG00000014464|ENSGALG00000004612|ENSGALG00000005046|ENSGALG00000011797	http://www.genome.jp/kegg-bin/show_pathway?gga00670/gga:419489%09red/gga:416520%09red/gga:422069%09red/gga:423508%09red
Nitrogen metabolism	KEGG PATHWAY	gga00910	4	17	0.720431	0.978298	ENSGALG00000005360|ENSGALG00000002944|ENSGALG00000005896|ENSGALG00000008518	http://www.genome.jp/kegg-bin/show_pathway?gga00910/gga:417253%09red/gga:417647%09red/gga:428994%09red/gga:416927%09red
Glycosphingolipid biosynthesis - ganglio series	KEGG PATHWAY	gga00604	3	13	0.726124	0.978298	ENSGALG00000001937|ENSGALG00000011968|ENSGALG00000010302	http://www.genome.jp/kegg-bin/show_pathway?gga00604/gga:420720%09red/gga:415320%09red/gga:425029%09red
Wnt signaling pathway	KEGG PATHWAY	gga04310	30	119	0.764672	0.978298	ENSGALG00000006080|ENSGALG00000007130|ENSGALG00000006084|ENSGALG00000023648|ENSGALG00000005699|ENSGALG00000011905|ENSGALG00000003485|ENSGALG00000007332|ENSGALG00000003943|ENSGALG00000004554|ENSGALG00000004021|ENSGALG00000001600|ENSGALG00000011558|ENSGALG00000003473|ENSGALG00000008875|ENSGALG00000010529|ENSGALG00000005401|ENSGALG00000012073|ENSGALG00000000889|ENSGALG00000009241|ENSGALG00000002229|…	http://www.genome.jp/kegg-bin/show_pathway?gga04310/gga:417430%09red/gga:374076%09red/gga:422688%09red/gga:395871%09red/gga:395113%09red/gga:424437%09red/gga:771427%09red/gga:415626%09red/gga:424864%09red/gga:422234%09red/gga:420732%09red/gga:429040%09red/gga:419097%09red/gga:395829%09red/gga:419416%09red/gga:396543%09red/gga:419928%09red/gga:427687%09red/gga:395865%09red/gga:395964%09red/gga:417…
Glycosaminoglycan biosynthesis - keratan sulfate	KEGG PATHWAY	gga00533	3	14	0.765095	0.978298	ENSGALG00000007701|ENSGALG00000000913|ENSGALG00000008440	http://www.genome.jp/kegg-bin/show_pathway?gga00533/gga:770257%09red/gga:428866%09red/gga:424930%09red
Salmonella infection	KEGG PATHWAY	gga05132	16	66	0.765519	0.978298	ENSGALG00000008797|ENSGALG00000007130|ENSGALG00000007001|ENSGALG00000005475|ENSGALG00000005902|ENSGALG00000003820|ENSGALG00000011452|ENSGALG00000004796|ENSGALG00000001049|ENSGALG00000000951|ENSGALG00000009621|ENSGALG00000002843|ENSGALG00000005947|ENSGALG00000009903|ENSGALG00000011668|ENSGALG00000011528	http://www.genome.jp/kegg-bin/show_pathway?gga05132/gga:416837%09red/gga:416016%09red/gga:395551%09red/gga:423484%09red/gga:395871%09red/gga:417558%09red/gga:395872%09red/gga:396526%09red/gga:395764%09red/gga:417241%09red/gga:417750%09red/gga:396054%09red/gga:429041%09red/gga:395917%09red/gga:422207%09red/gga:420420%09red
Progesterone-mediated oocyte maturation	KEGG PATHWAY	gga04914	18	74	0.77088	0.978298	ENSGALG00000012433|ENSGALG00000002583|ENSGALG00000010175|ENSGALG00000000366|ENSGALG00000005505|ENSGALG00000008233|ENSGALG00000021573|ENSGALG00000003826|ENSGALG00000000596|ENSGALG00000000041|ENSGALG00000011881|ENSGALG00000008625|ENSGALG00000006110|ENSGALG00000011967|ENSGALG00000007610|ENSGALG00000002150|ENSGALG00000007097|ENSGALG00000004224	http://www.genome.jp/kegg-bin/show_pathway?gga04914/gga:424826%09red/gga:427658%09red/gga:374097%09red/gga:422675%09red/gga:396172%09red/gga:417319%09red/gga:416838%09red/gga:419960%09red/gga:416575%09red/gga:415326%09red/gga:771857%09red/gga:386579%09red/gga:396188%09red/gga:417258%09red/gga:419444%09red/gga:420788%09red/gga:422273%09red/gga:421226%09red
Starch and sucrose metabolism	KEGG PATHWAY	gga00500	8	35	0.772631	0.978298	ENSGALG00000010899|ENSGALG00000021039|ENSGALG00000004222|ENSGALG00000002896|ENSGALG00000009036|ENSGALG00000004196|ENSGALG00000012365|ENSGALG00000001242	http://www.genome.jp/kegg-bin/show_pathway?gga00500/gga:426929%09red/gga:100857136%09red/gga:423698%09red/gga:424171%09red/gga:426743%09red/gga:378909%09red/gga:423232%09red/gga:373889%09red
Sulfur metabolism	KEGG PATHWAY	gga00920	2	10	0.784274	0.978298	ENSGALG00000003689|ENSGALG00000012487	http://www.genome.jp/kegg-bin/show_pathway?gga00920/gga:418048%09red/gga:423678%09red
Jak-STAT signaling pathway	KEGG PATHWAY	gga04630	31	125	0.792796	0.978298	ENSGALG00000005848|ENSGALG00000003267|ENSGALG00000001836|ENSGALG00000002112|ENSGALG00000008654|ENSGALG00000001409|ENSGALG00000000742|ENSGALG00000003485|ENSGALG00000011849|ENSGALG00000002583|ENSGALG00000003282|ENSGALG00000010016|ENSGALG00000012179|ENSGALG00000006318|ENSGALG00000009903|ENSGALG00000000911|ENSGALG00000009904|ENSGALG00000002005|ENSGALG00000008778|ENSGALG00000006211|ENSGALG00000011031|…	http://www.genome.jp/kegg-bin/show_pathway?gga04630/gga:416587%09red/gga:416586%09red/gga:100859707%09red/gga:693251%09red/gga:424826%09red/gga:373954%09red/gga:421271%09red/gga:395262%09red/gga:428265%09red/gga:423557%09red/gga:373958%09red/gga:395556%09red/gga:417838%09red/gga:420027%09red/gga:424704%09red/gga:419692%09red/gga:422230%09red/gga:395294%09red/gga:419928%09red/gga:395681%09red/gga:…
Renin-angiotensin system	KEGG PATHWAY	gga04614	3	15	0.799423	0.978298	ENSGALG00000010331|ENSGALG00000006876|ENSGALG00000012108	http://www.genome.jp/kegg-bin/show_pathway?gga04614/gga:428771%09red/gga:428163%09red/gga:425031%09red
Vascular smooth muscle contraction	KEGG PATHWAY	gga04270	24	100	0.813063	0.978298	ENSGALG00000002016|ENSGALG00000012433|ENSGALG00000005632|ENSGALG00000008294|ENSGALG00000002118|ENSGALG00000012185|ENSGALG00000005065|ENSGALG00000009354|ENSGALG00000003943|ENSGALG00000003149|ENSGALG00000007509|ENSGALG00000003821|ENSGALG00000004571|ENSGALG00000010013|ENSGALG00000008875|ENSGALG00000006273|ENSGALG00000020989|ENSGALG00000005076|ENSGALG00000000730|ENSGALG00000004368|ENSGALG00000011708|…	http://www.genome.jp/kegg-bin/show_pathway?gga04270/gga:417430%09red/gga:422407%09red/gga:427687%09red/gga:423518%09red/gga:415905%09red/gga:421409%09red/gga:395301%09red/gga:419910%09red/gga:420788%09red/gga:416980%09red/gga:396356%09red/gga:395985%09red/gga:423990%09red/gga:429128%09red/gga:395412%09red/gga:396445%09red/gga:424016%09red/gga:772082%09red/gga:396394%09red/gga:423037%09red/gga:373…
TGF-beta signaling pathway	KEGG PATHWAY	gga04350	16	69	0.814087	0.978298	ENSGALG00000006474|ENSGALG00000012551|ENSGALG00000007668|ENSGALG00000001786|ENSGALG00000009977|ENSGALG00000001332|ENSGALG00000003566|ENSGALG00000005198|ENSGALG00000009626|ENSGALG00000001722|ENSGALG00000006462|ENSGALG00000009903|ENSGALG00000014908|ENSGALG00000010613|ENSGALG00000012055|ENSGALG00000007870	http://www.genome.jp/kegg-bin/show_pathway?gga04350/gga:417637%09red/gga:416318%09red/gga:416319%09red/gga:374249%09red/gga:395494%09red/gga:419126%09red/gga:373987%09red/gga:416487%09red/gga:395680%09red/gga:396054%09red/gga:395132%09red/gga:424639%09red/gga:769430%09red/gga:424261%09red/gga:396119%09red/gga:395246%09red
Mismatch repair	KEGG PATHWAY	gga03430	4	20	0.815404	0.978298	ENSGALG00000010700|ENSGALG00000003430|ENSGALG00000010748|ENSGALG00000017064	http://www.genome.jp/kegg-bin/show_pathway?gga03430/gga:101752182%09red/gga:420578%09red/gga:421505%09red/gga:418907%09red
Drug metabolism - cytochrome P450	KEGG PATHWAY	gga00982	6	29	0.823689	0.978298	ENSGALG00000005204|ENSGALG00000007129|ENSGALG00000012250|ENSGALG00000004196|ENSGALG00000020876|ENSGALG00000021066	http://www.genome.jp/kegg-bin/show_pathway?gga00982/gga:395389%09red/gga:100857136%09red/gga:771920%09red/gga:770587%09red/gga:769847%09red/gga:424072%09red
Other types of O-glycan biosynthesis	KEGG PATHWAY	gga00514	6	29	0.823689	0.978298	ENSGALG00000005550|ENSGALG00000009532|ENSGALG00000005425|ENSGALG00000002841|ENSGALG00000006594|ENSGALG00000004284	http://www.genome.jp/kegg-bin/show_pathway?gga00514/gga:417789%09red/gga:395789%09red/gga:396169%09red/gga:422203%09red/gga:395790%09red/gga:395070%09red
Adrenergic signaling in cardiomyocytes	KEGG PATHWAY	gga04261	29	121	0.833538	0.978298	ENSGALG00000004829|ENSGALG00000008527|ENSGALG00000006472|ENSGALG00000009844|ENSGALG00000011260|ENSGALG00000002583|ENSGALG00000009828|ENSGALG00000004571|ENSGALG00000003900|ENSGALG00000012885|ENSGALG00000008486|ENSGALG00000001459|ENSGALG00000008875|ENSGALG00000000921|ENSGALG00000005400|ENSGALG00000006462|ENSGALG00000001208|ENSGALG00000012036|ENSGALG00000005505|ENSGALG00000000730|ENSGALG00000012433|…	http://www.genome.jp/kegg-bin/show_pathway?gga04261/gga:768444%09red/gga:423460%09red/gga:424733%09red/gga:422688%09red/gga:374244%09red/gga:396282%09red/gga:419934%09red/gga:424826%09red/gga:421372%09red/gga:421250%09red/gga:374097%09red/gga:395985%09red/gga:395099%09red/gga:415958%09red/gga:417428%09red/gga:396032%09red/gga:427687%09red/gga:420788%09red/gga:416318%09red/gga:423298%09red/gga:417…
RIG-I-like receptor signaling pathway	KEGG PATHWAY	gga04622	12	55	0.843505	0.978298	ENSGALG00000012827|ENSGALG00000001409|ENSGALG00000009840|ENSGALG00000002345|ENSGALG00000003195|ENSGALG00000016231|ENSGALG00000023821|ENSGALG00000000852|ENSGALG00000011131|ENSGALG00000011089|ENSGALG00000009014|ENSGALG00000011668	http://www.genome.jp/kegg-bin/show_pathway?gga04622/gga:378921%09red/gga:415700%09red/gga:768990%09red/gga:427390%09red/gga:395872%09red/gga:417287%09red/gga:417825%09red/gga:418567%09red/gga:424185%09red/gga:424190%09red/gga:100858653%09red/gga:404671%09red
Folate biosynthesis	KEGG PATHWAY	gga00790	2	12	0.852894	0.978298	ENSGALG00000007814|ENSGALG00000000067	http://www.genome.jp/kegg-bin/show_pathway?gga00790/gga:425255%09red/gga:100859876%09red
Calcium signaling pathway	KEGG PATHWAY	gga04020	39	162	0.858557	0.978298	ENSGALG00000012433|ENSGALG00000004809|ENSGALG00000004613|ENSGALG00000005453|ENSGALG00000013929|ENSGALG00000023648|ENSGALG00000001837|ENSGALG00000023142|ENSGALG00000007623|ENSGALG00000008544|ENSGALG00000010013|ENSGALG00000007466|ENSGALG00000003943|ENSGALG00000003149|ENSGALG00000007509|ENSGALG00000001573|ENSGALG00000007420|ENSGALG00000011080|ENSGALG00000012297|ENSGALG00000004829|ENSGALG00000005805|…	http://www.genome.jp/kegg-bin/show_pathway?gga04020/gga:429116%09red/gga:417430%09red/gga:427687%09red/gga:415805%09red/gga:422688%09red/gga:374244%09red/gga:395113%09red/gga:419934%09red/gga:416320%09red/gga:419910%09red/gga:428409%09red/gga:395190%09red/gga:428906%09red/gga:423134%09red/gga:396356%09red/gga:395985%09red/gga:771952%09red/gga:395412%09red/gga:396445%09red/gga:423723%09red/gga:415…
Vitamin B6 metabolism	KEGG PATHWAY	gga00750	1	7	0.866845	0.978298	ENSGALG00000020876	http://www.genome.jp/kegg-bin/show_pathway?gga00750/gga:424072%09red
Cytosolic DNA-sensing pathway	KEGG PATHWAY	gga04623	8	40	0.868445	0.978298	ENSGALG00000012827|ENSGALG00000009840|ENSGALG00000008749|ENSGALG00000011947|ENSGALG00000000951|ENSGALG00000000852|ENSGALG00000001861|ENSGALG00000001049	http://www.genome.jp/kegg-bin/show_pathway?gga04623/gga:416723%09red/gga:417990%09red/gga:395551%09red/gga:768990%09red/gga:417825%09red/gga:378921%09red/gga:395764%09red/gga:428713%09red
FoxO signaling pathway	KEGG PATHWAY	gga04068	28	121	0.871173	0.978298	ENSGALG00000003267|ENSGALG00000003076|ENSGALG00000005699|ENSGALG00000006418|ENSGALG00000003074|ENSGALG00000004098|ENSGALG00000014725|ENSGALG00000002583|ENSGALG00000003537|ENSGALG00000012297|ENSGALG00000009800|ENSGALG00000003208|ENSGALG00000002761|ENSGALG00000007870|ENSGALG00000010899|ENSGALG00000006110|ENSGALG00000005505|ENSGALG00000012055|ENSGALG00000007357|ENSGALG00000001678|ENSGALG00000010129|…	http://www.genome.jp/kegg-bin/show_pathway?gga04068/gga:419187%09red/gga:416588%09red/gga:422443%09red/gga:427017%09red/gga:424826%09red/gga:395132%09red/gga:427150%09red/gga:416986%09red/gga:427437%09red/gga:420148%09red/gga:429064%09red/gga:423646%09red/gga:422512%09red/gga:427390%09red/gga:424171%09red/gga:770240%09red/gga:424912%09red/gga:417669%09red/gga:421614%09red/gga:417319%09red/gga:424…
Proteasome	KEGG PATHWAY	gga03050	7	36	0.873383	0.978298	ENSGALG00000011174|ENSGALG00000000259|ENSGALG00000000065|ENSGALG00000009733|ENSGALG00000008236|ENSGALG00000011128|ENSGALG00000009903	http://www.genome.jp/kegg-bin/show_pathway?gga03050/gga:430115%09red/gga:417716%09red/gga:772237%09red/gga:426937%09red/gga:421551%09red/gga:424189%09red/gga:396054%09red
Herpes simplex infection	KEGG PATHWAY	gga05168	33	143	0.890957	0.978298	ENSGALG00000001409|ENSGALG00000006474|ENSGALG00000005378|ENSGALG00000000990|ENSGALG00000003076|ENSGALG00000009014|ENSGALG00000009864|ENSGALG00000005521|ENSGALG00000009421|ENSGALG00000001668|ENSGALG00000005525|ENSGALG00000021665|ENSGALG00000000495|ENSGALG00000004571|ENSGALG00000006731|ENSGALG00000011089|ENSGALG00000010560|ENSGALG00000009903|ENSGALG00000000178|ENSGALG00000005947|ENSGALG00000002005|…	http://www.genome.jp/kegg-bin/show_pathway?gga05168/gga:419429%09red/gga:374055%09red/gga:374115%09red/gga:374116%09red/gga:772264%09red/gga:420420%09red/gga:395360%09red/gga:421622%09red/gga:395476%09red/gga:419116%09red/gga:426664%09red/gga:395538%09red/gga:417287%09red/gga:427437%09red/gga:423872%09red/gga:429064%09red/gga:424565%09red/gga:693260%09red/gga:425256%09red/gga:427021%09red/gga:417…
Gap junction	KEGG PATHWAY	gga04540	17	80	0.897166	0.978298	ENSGALG00000003943|ENSGALG00000009845|ENSGALG00000003149|ENSGALG00000003805|ENSGALG00000007509|ENSGALG00000013929|ENSGALG00000008294|ENSGALG00000012433|ENSGALG00000012297|ENSGALG00000000041|ENSGALG00000008875|ENSGALG00000010439|ENSGALG00000005076|ENSGALG00000009354|ENSGALG00000007930|ENSGALG00000009378|ENSGALG00000007794	http://www.genome.jp/kegg-bin/show_pathway?gga04540/gga:417430%09red/gga:395469%09red/gga:421614%09red/gga:395273%09red/gga:429128%09red/gga:422407%09red/gga:374097%09red/gga:423682%09red/gga:419313%09red/gga:428252%09red/gga:415557%09red/gga:395509%09red/gga:395412%09red/gga:420788%09red/gga:425049%09red/gga:427687%09red/gga:419910%09red
Glycosaminoglycan biosynthesis - chondroitin sulfate / dermatan sulfate	KEGG PATHWAY	gga00532	3	19	0.897361	0.978298	ENSGALG00000007702|ENSGALG00000011246|ENSGALG00000002543	http://www.genome.jp/kegg-bin/show_pathway?gga00532/gga:423632%09red/gga:414780%09red/gga:769112%09red
Dorso-ventral axis formation	KEGG PATHWAY	gga04320	3	19	0.897361	0.978298	ENSGALG00000002375|ENSGALG00000000504|ENSGALG00000002150	http://www.genome.jp/kegg-bin/show_pathway?gga04320/gga:415326%09red/gga:419813%09red/gga:395655%09red
Phototransduction	KEGG PATHWAY	gga04744	4	24	0.899135	0.978298	ENSGALG00000001431|ENSGALG00000002848|ENSGALG00000001334|ENSGALG00000008427	http://www.genome.jp/kegg-bin/show_pathway?gga04744/gga:427851%09red/gga:419402%09red/gga:374216%09red/gga:396486%09red
Homologous recombination	KEGG PATHWAY	gga03440	4	24	0.899135	0.978298	ENSGALG00000010700|ENSGALG00000007676|ENSGALG00000008256|ENSGALG00000009733	http://www.genome.jp/kegg-bin/show_pathway?gga03440/gga:415577%09red/gga:420578%09red/gga:422104%09red/gga:772237%09red
Aminoacyl-tRNA biosynthesis	KEGG PATHWAY	gga00970	13	64	0.902681	0.978298	ENSGALG00000006427|ENSGALG00000003087|ENSGALG00000010097|ENSGALG00000009566|ENSGALG00000009598|ENSGALG00000004813|ENSGALG00000007494|ENSGALG00000006122|ENSGALG00000006853|ENSGALG00000003563|ENSGALG00000003288|ENSGALG00000007195|ENSGALG00000000794	http://www.genome.jp/kegg-bin/show_pathway?gga00970/gga:416132%09red/gga:419666%09red/gga:416347%09red/gga:427427%09red/gga:426856%09red/gga:422480%09red/gga:416976%09red/gga:415957%09red/gga:421348%09red/gga:416057%09red/gga:427672%09red/gga:423086%09red/gga:421346%09red
Influenza A	KEGG PATHWAY	gga05164	29	130	0.910077	0.978298	ENSGALG00000004714|ENSGALG00000009586|ENSGALG00000001409|ENSGALG00000009621|ENSGALG00000006512|ENSGALG00000001001|ENSGALG00000002583|ENSGALG00000007653|ENSGALG00000016894|ENSGALG00000010560|ENSGALG00000020103|ENSGALG00000009903|ENSGALG00000003076|ENSGALG00000005947|ENSGALG00000007001|ENSGALG00000011031|ENSGALG00000000199|ENSGALG00000006503|ENSGALG00000009840|ENSGALG00000005505|ENSGALG00000001049|…	http://www.genome.jp/kegg-bin/show_pathway?gga05164/gga:417796%09red/gga:395872%09red/gga:417241%09red/gga:395853%09red/gga:424826%09red/gga:424793%09red/gga:420420%09red/gga:395360%09red/gga:421192%09red/gga:416320%09red/gga:418787%09red/gga:419324%09red/gga:429064%09red/gga:396054%09red/gga:416494%09red/gga:425256%09red/gga:395681%09red/gga:396526%09red/gga:395764%09red/gga:422346%09red/gga:395…
Phagosome	KEGG PATHWAY	gga04145	28	127	0.916439	0.978298	ENSGALG00000008836|ENSGALG00000007130|ENSGALG00000005902|ENSGALG00000008638|ENSGALG00000009621|ENSGALG00000009626|ENSGALG00000007190|ENSGALG00000000723|ENSGALG00000019667|ENSGALG00000000979|ENSGALG00000011200|ENSGALG00000000178|ENSGALG00000005945|ENSGALG00000007001|ENSGALG00000009229|ENSGALG00000003256|ENSGALG00000007224|ENSGALG00000007145|ENSGALG00000000199|ENSGALG00000009570|ENSGALG00000001712|…	http://www.genome.jp/kegg-bin/show_pathway?gga04145/gga:374058%09red/gga:416814%09red/gga:417558%09red/gga:374209%09red/gga:395871%09red/gga:417241%09red/gga:425049%09red/gga:417249%09red/gga:395497%09red/gga:416016%09red/gga:423280%09red/gga:395474%09red/gga:427854%09red/gga:395197%09red/gga:771876%09red/gga:414837%09red/gga:420649%09red/gga:693260%09red/gga:425256%09red/gga:417466%09red/gga:416…
Toll-like receptor signaling pathway	KEGG PATHWAY	gga04620	17	83	0.921856	0.978298	ENSGALG00000007356|ENSGALG00000001001|ENSGALG00000007130|ENSGALG00000007001|ENSGALG00000009840|ENSGALG00000012356|ENSGALG00000012827|ENSGALG00000009586|ENSGALG00000021573|ENSGALG00000001409|ENSGALG00000000951|ENSGALG00000002583|ENSGALG00000001077|ENSGALG00000006697|ENSGALG00000005505|ENSGALG00000011668|ENSGALG00000005947	http://www.genome.jp/kegg-bin/show_pathway?gga04620/gga:417312%09red/gga:421622%09red/gga:378921%09red/gga:417319%09red/gga:395551%09red/gga:420479%09red/gga:424826%09red/gga:417825%09red/gga:423099%09red/gga:395872%09red/gga:395871%09red/gga:417241%09red/gga:419715%09red/gga:419444%09red/gga:420420%09red/gga:417796%09red/gga:404671%09red
Cell adhesion molecules (CAMs)	KEGG PATHWAY	gga04514	24	112	0.923436	0.978298	ENSGALG00000008656|ENSGALG00000008747|ENSGALG00000007311|ENSGALG00000005257|ENSGALG00000005102|ENSGALG00000009514|ENSGALG00000010875|ENSGALG00000001472|ENSGALG00000002745|ENSGALG00000000653|ENSGALG00000000178|ENSGALG00000001729|ENSGALG00000008978|ENSGALG00000005272|ENSGALG00000007145|ENSGALG00000012238|ENSGALG00000000199|ENSGALG00000000608|ENSGALG00000000569|ENSGALG00000001774|ENSGALG00000006593|…	http://www.genome.jp/kegg-bin/show_pathway?gga04514/gga:374058%09red/gga:424121%09red/gga:415860%09red/gga:424105%09red/gga:420757%09red/gga:415315%09red/gga:768456%09red/gga:419222%09red/gga:396492%09red/gga:395470%09red/gga:424467%09red/gga:422292%09red/gga:419736%09red/gga:374068%09red/gga:693260%09red/gga:395822%09red/gga:425256%09red/gga:419825%09red/gga:419824%09red/gga:396225%09red/gga:396…
Hedgehog signaling pathway	KEGG PATHWAY	gga04340	8	45	0.928447	0.978298	ENSGALG00000002229|ENSGALG00000006084|ENSGALG00000005401|ENSGALG00000011630|ENSGALG00000002279|ENSGALG00000010133|ENSGALG00000010858|ENSGALG00000011355	http://www.genome.jp/kegg-bin/show_pathway?gga04340/gga:395829%09red/gga:374187%09red/gga:396543%09red/gga:416181%09red/gga:424168%09red/gga:429040%09red/gga:395956%09red/gga:415328%09red
Melanogenesis	KEGG PATHWAY	gga04916	18	89	0.934148	0.978298	ENSGALG00000003943|ENSGALG00000010529|ENSGALG00000016899|ENSGALG00000011355|ENSGALG00000006084|ENSGALG00000007509|ENSGALG00000011905|ENSGALG00000005401|ENSGALG00000012433|ENSGALG00000008494|ENSGALG00000011206|ENSGALG00000000041|ENSGALG00000008883|ENSGALG00000001600|ENSGALG00000007679|ENSGALG00000007466|ENSGALG00000012036|ENSGALG00000008875	http://www.genome.jp/kegg-bin/show_pathway?gga04916/gga:417430%09red/gga:395829%09red/gga:395964%09red/gga:395099%09red/gga:419416%09red/gga:374097%09red/gga:396543%09red/gga:422688%09red/gga:419313%09red/gga:429040%09red/gga:395775%09red/gga:427687%09red/gga:395886%09red/gga:395865%09red/gga:395508%09red/gga:420788%09red/gga:396028%09red/gga:373909%09red
Intestinal immune network for IgA production	KEGG PATHWAY	gga04672	5	32	0.938197	0.978298	ENSGALG00000008656|ENSGALG00000000919|ENSGALG00000008978|ENSGALG00000000199|ENSGALG00000011849	http://www.genome.jp/kegg-bin/show_pathway?gga04672/gga:424121%09red/gga:424105%09red/gga:373958%09red/gga:425256%09red/gga:419848%09red
Metabolism of xenobiotics by cytochrome P450	KEGG PATHWAY	gga00980	5	32	0.938197	0.978298	ENSGALG00000007129|ENSGALG00000005204|ENSGALG00000012250|ENSGALG00000004005|ENSGALG00000004196	http://www.genome.jp/kegg-bin/show_pathway?gga00980/gga:769847%09red/gga:100857136%09red/gga:395389%09red/gga:771920%09red/gga:419471%09red
GnRH signaling pathway	KEGG PATHWAY	gga04912	15	77	0.938465	0.978298	ENSGALG00000005884|ENSGALG00000001001|ENSGALG00000003149|ENSGALG00000012036|ENSGALG00000007509|ENSGALG00000008294|ENSGALG00000012433|ENSGALG00000004796|ENSGALG00000012140|ENSGALG00000009252|ENSGALG00000005065|ENSGALG00000003580|ENSGALG00000000730|ENSGALG00000020003|ENSGALG00000008875	http://www.genome.jp/kegg-bin/show_pathway?gga04912/gga:419313%09red/gga:417312%09red/gga:419910%09red/gga:427687%09red/gga:386583%09red/gga:422688%09red/gga:424986%09red/gga:421579%09red/gga:395985%09red/gga:396394%09red/gga:395917%09red/gga:420419%09red/gga:374108%09red/gga:395412%09red/gga:420788%09red
Cardiac muscle contraction	KEGG PATHWAY	gga04260	11	60	0.940953	0.978298	ENSGALG00000009844|ENSGALG00000017380|ENSGALG00000003157|ENSGALG00000008066|ENSGALG00000008486|ENSGALG00000005400|ENSGALG00000000921|ENSGALG00000007205|ENSGALG00000003900|ENSGALG00000000730|ENSGALG00000001459	http://www.genome.jp/kegg-bin/show_pathway?gga04260/gga:771939%09red/gga:768444%09red/gga:423298%09red/gga:395279%09red/gga:770937%09red/gga:419580%09red/gga:416978%09red/gga:415996%09red/gga:395985%09red/gga:396032%09red/gga:417428%09red
Cytokine-cytokine receptor interaction	KEGG PATHWAY	gga04060	36	165	0.946328	0.978298	ENSGALG00000005848|ENSGALG00000002112|ENSGALG00000006346|ENSGALG00000013929|ENSGALG00000010336|ENSGALG00000003003|ENSGALG00000007668|ENSGALG00000011849|ENSGALG00000010847|ENSGALG00000011955|ENSGALG00000011954|ENSGALG00000001882|ENSGALG00000000951|ENSGALG00000011206|ENSGALG00000006032|ENSGALG00000013907|ENSGALG00000009903|ENSGALG00000003076|ENSGALG00000009904|ENSGALG00000005802|ENSGALG00000007121|…	http://www.genome.jp/kegg-bin/show_pathway?gga04060/gga:416587%09red/gga:416586%09red/gga:419620%09red/gga:419424%09red/gga:693251%09red/gga:395872%09red/gga:395323%09red/gga:422062%09red/gga:395246%09red/gga:422230%09red/gga:395262%09red/gga:395494%09red/gga:395551%09red/gga:420719%09red/gga:420718%09red/gga:373958%09red/gga:396028%09red/gga:395451%09red/gga:378930%09red/gga:395742%09red/gga:417…
Glycosaminoglycan biosynthesis - heparan sulfate / heparin	KEGG PATHWAY	gga00534	3	24	0.958443	0.984173	ENSGALG00000005107|ENSGALG00000007702|ENSGALG00000004581	http://www.genome.jp/kegg-bin/show_pathway?gga00534/gga:423738%09red/gga:414780%09red/gga:416274%09red
NOD-like receptor signaling pathway	KEGG PATHWAY	gga04621	5	41	0.985723	0.999982	ENSGALG00000001049|ENSGALG00000016946|ENSGALG00000011668|ENSGALG00000012356|ENSGALG00000010175	http://www.genome.jp/kegg-bin/show_pathway?gga04621/gga:395872%09red/gga:395764%09red/gga:396188%09red/gga:421622%09red/gga:418827%09red
Oxidative phosphorylation	KEGG PATHWAY	gga00190	20	115	0.988907	0.999982	ENSGALG00000008836|ENSGALG00000008613|ENSGALG00000008821|ENSGALG00000009229|ENSGALG00000003256|ENSGALG00000008066|ENSGALG00000009570|ENSGALG00000006073|ENSGALG00000007926|ENSGALG00000006469|ENSGALG00000003625|ENSGALG00000009286|ENSGALG00000007205|ENSGALG00000007878|ENSGALG00000009703|ENSGALG00000017380|ENSGALG00000001712|ENSGALG00000001375|ENSGALG00000007190|ENSGALG00000001452	http://www.genome.jp/kegg-bin/show_pathway?gga00190/gga:771510%09red/gga:395474%09red/gga:419793%09red/gga:395497%09red/gga:771939%09red/gga:423280%09red/gga:417753%09red/gga:416571%09red/gga:770937%09red/gga:417329%09red/gga:416978%09red/gga:419743%09red/gga:416753%09red/gga:422115%09red/gga:770724%09red/gga:424142%09red/gga:772150%09red/gga:427854%09red/gga:417249%09red/gga:419866%09red
Neuroactive ligand-receptor interaction	KEGG PATHWAY	gga04080	49	261	0.998371	0.999982	ENSGALG00000004613|ENSGALG00000007055|ENSGALG00000005657|ENSGALG00000002152|ENSGALG00000007255|ENSGALG00000023142|ENSGALG00000008339|ENSGALG00000006575|ENSGALG00000006362|ENSGALG00000006638|ENSGALG00000010013|ENSGALG00000001695|ENSGALG00000009405|ENSGALG00000006576|ENSGALG00000007466|ENSGALG00000010683|ENSGALG00000001573|ENSGALG00000001282|ENSGALG00000004346|ENSGALG00000004101|ENSGALG00000019382|…	http://www.genome.jp/kegg-bin/show_pathway?gga04080/gga:429116%09red/gga:422568%09red/gga:100857687%09red/gga:429150%09red/gga:395931%09red/gga:770943%09red/gga:420979%09red/gga:422149%09red/gga:420385%09red/gga:428934%09red/gga:431264%09red/gga:416174%09red/gga:427853%09red/gga:414894%09red/gga:395306%09red/gga:416112%09red/gga:395190%09red/gga:428906%09red/gga:428409%09red/gga:427636%09red/gga:…
Ribosome	KEGG PATHWAY	gga03010	12	120	0.999982	0.999982	ENSGALG00000010285|ENSGALG00000002379|ENSGALG00000002605|ENSGALG00000010324|ENSGALG00000010296|ENSGALG00000004588|ENSGALG00000012337|ENSGALG00000008550|ENSGALG00000008597|ENSGALG00000007611|ENSGALG00000007999|ENSGALG00000006561	http://www.genome.jp/kegg-bin/show_pathway?gga03010/gga:421445%09red/gga:416275%09red/gga:420773%09red/gga:421443%09red/gga:416706%09red/gga:421256%09red/gga:422507%09red/gga:374255%09red/gga:424924%09red/gga:417538%09red/gga:422122%09red/gga:769700%09red
