# Supplementary material for: Dysregulated expression of microRNAs and mRNAs in pulmonary artery remodeling in ascites syndrome in broiler chickens
Source: Oncotarget. 2016 Oct 25;8(2):1993–2007. doi: 10.18632/oncotarget.12888 (PMC5356772; doi:10.18632/oncotarget.12888)
Supplement: Supplementary file 5 [file oncotarget-08-1993-s005.xlsx]

## Sheet: S5 table
Table S4: 29 differential expressed miRNAs with corressponding target genes by miRNA-mRNA association analysis
sRNA	Dis	Nor	log2.Fold_change.	p.value	q.value.Storey.et.al..2003.	up/down	Related mRNA
gga-miR-10b-5p	2191.06	553.631	1.9846	2.3038e-296	4.5696e-295	up	ENSGALG00000000049,ENSGALG00000000276,ENSGALG00000000397,ENSGALG00000000495,ENSGALG00000000509,ENSGALG00000000628,ENSGALG00000000730,ENSGALG00000000740,ENSGALG00000000750,ENSGALG00000000753,ENSGALG00000000887,ENSGALG00000000921,ENSGALG00000001022,ENSGALG00000001036,ENSGALG00000001062,ENSGALG00000001192,ENSGALG00000001219,ENSGALG00000001264,ENSGALG00000001398,ENSGALG00000001399,ENSGALG00000001404,…
gga-miR-32-5p	239.769	94.7176	1.3399	2.5799e-22	1.616e-21	up	ENSGALG00000000062,ENSGALG00000000109,ENSGALG00000000201,ENSGALG00000000209,ENSGALG00000000241,ENSGALG00000000243,ENSGALG00000000255,ENSGALG00000000291,ENSGALG00000000305,ENSGALG00000000314,ENSGALG00000000317,ENSGALG00000000430,ENSGALG00000000569,ENSGALG00000000587,ENSGALG00000000596,ENSGALG00000000616,ENSGALG00000000653,ENSGALG00000000699,ENSGALG00000000701,ENSGALG00000000721,ENSGALG00000000723,…
gga-miR-30e-3p	525.336	1271.02	-1.2747	3.9946e-45	3.3957e-44	down	ENSGALG00000000076,ENSGALG00000000099,ENSGALG00000000165,ENSGALG00000000177,ENSGALG00000000241,ENSGALG00000000264,ENSGALG00000000276,ENSGALG00000000304,ENSGALG00000000305,ENSGALG00000000363,ENSGALG00000000366,ENSGALG00000000386,ENSGALG00000000410,ENSGALG00000000577,ENSGALG00000000593,ENSGALG00000000616,ENSGALG00000000628,ENSGALG00000000652,ENSGALG00000000710,ENSGALG00000000855,ENSGALG00000000856,…
gga-miR-460a-5p	65.465	164.088	-1.3257	1.3374e-07	5.3954e-07	down	ENSGALG00000000062,ENSGALG00000000067,ENSGALG00000000080,ENSGALG00000000085,ENSGALG00000000132,ENSGALG00000000151,ENSGALG00000000177,ENSGALG00000000209,ENSGALG00000000215,ENSGALG00000000218,ENSGALG00000000226,ENSGALG00000000231,ENSGALG00000000234,ENSGALG00000000305,ENSGALG00000000327,ENSGALG00000000363,ENSGALG00000000366,ENSGALG00000000371,ENSGALG00000000372,ENSGALG00000000402,ENSGALG00000000419,…
gga-miR-187-3p	4.57986	148.747	-5.0214	9.1959e-33	6.8399e-32	down	ENSGALG00000000080,ENSGALG00000000112,ENSGALG00000000231,ENSGALG00000000242,ENSGALG00000000510,ENSGALG00000000528,ENSGALG00000000584,ENSGALG00000000668,ENSGALG00000000703,ENSGALG00000000823,ENSGALG00000000982,ENSGALG00000001006,ENSGALG00000001020,ENSGALG00000001063,ENSGALG00000001121,ENSGALG00000001255,ENSGALG00000001276,ENSGALG00000001375,ENSGALG00000001527,ENSGALG00000001700,ENSGALG00000001708,…
gga-miR-460b-3p	14.8172	4.00215	1.8884	0.0032422	0.0089826	up	ENSGALG00000000076,ENSGALG00000000094,ENSGALG00000000129,ENSGALG00000000226,ENSGALG00000000360,ENSGALG00000000366,ENSGALG00000000397,ENSGALG00000000504,ENSGALG00000000527,ENSGALG00000000546,ENSGALG00000000584,ENSGALG00000000589,ENSGALG00000000613,ENSGALG00000000623,ENSGALG00000000628,ENSGALG00000000638,ENSGALG00000000673,ENSGALG00000000675,ENSGALG00000000721,ENSGALG00000000742,ENSGALG00000000764,…
gga-miR-142-5p	265.093	115.729	1.1957	1.4669e-21	8.9524e-21	up	ENSGALG00000000011,ENSGALG00000000218,ENSGALG00000000357,ENSGALG00000000371,ENSGALG00000000397,ENSGALG00000000430,ENSGALG00000000490,ENSGALG00000000510,ENSGALG00000000550,ENSGALG00000000611,ENSGALG00000000624,ENSGALG00000000811,ENSGALG00000000823,ENSGALG00000000883,ENSGALG00000000899,ENSGALG00000000956,ENSGALG00000000982,ENSGALG00000001005,ENSGALG00000001024,ENSGALG00000001099,ENSGALG00000001186,…
gga-miR-100-5p	48124.6	102433	-1.0898	0	0	down	ENSGALG00000000300,ENSGALG00000000410,ENSGALG00000000675,ENSGALG00000000875,ENSGALG00000001809,ENSGALG00000002514,ENSGALG00000002728,ENSGALG00000002778,ENSGALG00000003517,ENSGALG00000003734,ENSGALG00000004058,ENSGALG00000005141,ENSGALG00000005171,ENSGALG00000005188,ENSGALG00000005232,ENSGALG00000005292,ENSGALG00000005315,ENSGALG00000005508,ENSGALG00000005758,ENSGALG00000005860,ENSGALG00000005947,…
gga-miR-125b-5p	29025.5	84941.7	-1.5492	0	0	down	ENSGALG00000000062,ENSGALG00000000080,ENSGALG00000000086,ENSGALG00000000099,ENSGALG00000000178,ENSGALG00000000183,ENSGALG00000000234,ENSGALG00000000241,ENSGALG00000000251,ENSGALG00000000259,ENSGALG00000000363,ENSGALG00000000366,ENSGALG00000000368,ENSGALG00000000371,ENSGALG00000000379,ENSGALG00000000385,ENSGALG00000000386,ENSGALG00000000388,ENSGALG00000000390,ENSGALG00000000438,ENSGALG00000000495,…
gga-miR-499-5p	7.81269	78.042	-3.3204	9.8531e-14	4.9898e-13	down	ENSGALG00000000004,ENSGALG00000000218,ENSGALG00000000255,ENSGALG00000000264,ENSGALG00000000305,ENSGALG00000000397,ENSGALG00000000409,ENSGALG00000000510,ENSGALG00000000644,ENSGALG00000000864,ENSGALG00000001037,ENSGALG00000001077,ENSGALG00000001115,ENSGALG00000001118,ENSGALG00000001165,ENSGALG00000001186,ENSGALG00000001236,ENSGALG00000001278,ENSGALG00000001306,ENSGALG00000001332,ENSGALG00000001350,…
gga-miR-200b-3p	350.763	813.438	-1.2135	1.0036e-26	6.6352e-26	down	ENSGALG00000000033,ENSGALG00000000041,ENSGALG00000000177,ENSGALG00000000183,ENSGALG00000000189,ENSGALG00000000215,ENSGALG00000000231,ENSGALG00000000234,ENSGALG00000000272,ENSGALG00000000317,ENSGALG00000000386,ENSGALG00000000395,ENSGALG00000000409,ENSGALG00000000438,ENSGALG00000000596,ENSGALG00000000611,ENSGALG00000000657,ENSGALG00000000667,ENSGALG00000000720,ENSGALG00000000723,ENSGALG00000000729,…
gga-miR-489-3p	36.9082	10.3389	1.8359	4.7737e-06	1.6959e-05	up	ENSGALG00000000003,ENSGALG00000000076,ENSGALG00000000085,ENSGALG00000000151,ENSGALG00000000206,ENSGALG00000000243,ENSGALG00000000305,ENSGALG00000000307,ENSGALG00000000327,ENSGALG00000000464,ENSGALG00000000478,ENSGALG00000000644,ENSGALG00000000701,ENSGALG00000000856,ENSGALG00000000857,ENSGALG00000000883,ENSGALG00000000884,ENSGALG00000000909,ENSGALG00000000956,ENSGALG00000001054,ENSGALG00000001264,…
gga-miR-155	28.5567	4.33567	2.7195	9.5643e-07	3.557e-06	up	ENSGALG00000000171,ENSGALG00000000183,ENSGALG00000000195,ENSGALG00000000304,ENSGALG00000000305,ENSGALG00000000366,ENSGALG00000000410,ENSGALG00000000430,ENSGALG00000000495,ENSGALG00000000510,ENSGALG00000000644,ENSGALG00000000710,ENSGALG00000000779,ENSGALG00000000864,ENSGALG00000000887,ENSGALG00000000889,ENSGALG00000000895,ENSGALG00000000908,ENSGALG00000000950,ENSGALG00000000982,ENSGALG00000001053,…
gga-miR-1662	49.3008	11.6729	2.0784	1.5768e-08	6.5842e-08	up	ENSGALG00000000003,ENSGALG00000000206,ENSGALG00000000243,ENSGALG00000000247,ENSGALG00000000255,ENSGALG00000000272,ENSGALG00000000275,ENSGALG00000000280,ENSGALG00000000327,ENSGALG00000000366,ENSGALG00000000408,ENSGALG00000000430,ENSGALG00000000464,ENSGALG00000000527,ENSGALG00000000587,ENSGALG00000000593,ENSGALG00000000616,ENSGALG00000000681,ENSGALG00000000701,ENSGALG00000000721,ENSGALG00000000724,…
gga-miR-147	30.712	3.66864	3.0655	9.2986e-08	3.8159e-07	up	ENSGALG00000000234,ENSGALG00000000740,ENSGALG00000000950,ENSGALG00000000988,ENSGALG00000001080,ENSGALG00000001165,ENSGALG00000001398,ENSGALG00000001486,ENSGALG00000001558,ENSGALG00000001577,ENSGALG00000001586,ENSGALG00000001702,ENSGALG00000001708,ENSGALG00000001722,ENSGALG00000001797,ENSGALG00000001809,ENSGALG00000002447,ENSGALG00000002500,ENSGALG00000002522,ENSGALG00000002618,ENSGALG00000002716,…
gga-miR-365b-5p	47.1456	116.396	-1.3038	1.2649e-05	4.3011e-05	down	ENSGALG00000000004,ENSGALG00000000085,ENSGALG00000000209,ENSGALG00000000241,ENSGALG00000000275,ENSGALG00000000357,ENSGALG00000000386,ENSGALG00000000438,ENSGALG00000000497,ENSGALG00000000550,ENSGALG00000000569,ENSGALG00000000771,ENSGALG00000000840,ENSGALG00000000843,ENSGALG00000000913,ENSGALG00000000921,ENSGALG00000000979,ENSGALG00000001162,ENSGALG00000001163,ENSGALG00000001165,ENSGALG00000001203,…
gga-miR-33-5p	27.2097	7.33728	1.8908	6.5527e-05	0.00021662	up	ENSGALG00000000080,ENSGALG00000000086,ENSGALG00000000177,ENSGALG00000000215,ENSGALG00000000234,ENSGALG00000000272,ENSGALG00000000305,ENSGALG00000000363,ENSGALG00000000372,ENSGALG00000000379,ENSGALG00000000386,ENSGALG00000000419,ENSGALG00000000430,ENSGALG00000000478,ENSGALG00000000510,ENSGALG00000000547,ENSGALG00000000569,ENSGALG00000000581,ENSGALG00000000596,ENSGALG00000000618,ENSGALG00000000644,…
gga-miR-2954	3266.51	6720.62	-1.0408	2.3751e-148	3.1406e-147	down	ENSGALG00000000004,ENSGALG00000000065,ENSGALG00000000085,ENSGALG00000000099,ENSGALG00000000151,ENSGALG00000000160,ENSGALG00000000177,ENSGALG00000000178,ENSGALG00000000201,ENSGALG00000000253,ENSGALG00000000255,ENSGALG00000000264,ENSGALG00000000276,ENSGALG00000000304,ENSGALG00000000327,ENSGALG00000000400,ENSGALG00000000402,ENSGALG00000000410,ENSGALG00000000438,ENSGALG00000000509,ENSGALG00000000569,…
gga-miR-148a-5p	54.6889	20.6778	1.4032	1.8472e-06	6.7641e-06	up	ENSGALG00000000062,ENSGALG00000000085,ENSGALG00000000086,ENSGALG00000000091,ENSGALG00000000151,ENSGALG00000000177,ENSGALG00000000215,ENSGALG00000000253,ENSGALG00000000305,ENSGALG00000000357,ENSGALG00000000360,ENSGALG00000000363,ENSGALG00000000366,ENSGALG00000000409,ENSGALG00000000569,ENSGALG00000000729,ENSGALG00000000750,ENSGALG00000000753,ENSGALG00000000771,ENSGALG00000000779,ENSGALG00000000823,…
gga-miR-146b-5p	14182.7	1970.06	2.8478	0	0	up	ENSGALG00000000004,ENSGALG00000000041,ENSGALG00000000055,ENSGALG00000000056,ENSGALG00000000062,ENSGALG00000000189,ENSGALG00000000206,ENSGALG00000000241,ENSGALG00000000275,ENSGALG00000000305,ENSGALG00000000363,ENSGALG00000000600,ENSGALG00000000701,ENSGALG00000000703,ENSGALG00000000771,ENSGALG00000000780,ENSGALG00000000823,ENSGALG00000000843,ENSGALG00000000864,ENSGALG00000000911,ENSGALG00000000950,…
gga-miR-1684a-3p	16.4336	0	5.0386	1.0059e-05	3.5164e-05	up	ENSGALG00000000177,ENSGALG00000000264,ENSGALG00000000276,ENSGALG00000000510,ENSGALG00000000660,ENSGALG00000000710,ENSGALG00000000852,ENSGALG00000000899,ENSGALG00000000903,ENSGALG00000001070,ENSGALG00000001093,ENSGALG00000001174,ENSGALG00000001192,ENSGALG00000001202,ENSGALG00000001225,ENSGALG00000001261,ENSGALG00000001289,ENSGALG00000001386,ENSGALG00000001446,ENSGALG00000001551,ENSGALG00000001627,…
gga-miR-460b-5p	181.039	85.3793	1.0843	1.1301e-13	5.4895e-13	up	ENSGALG00000000117,ENSGALG00000000120,ENSGALG00000000129,ENSGALG00000000253,ENSGALG00000000264,ENSGALG00000000366,ENSGALG00000000385,ENSGALG00000000451,ENSGALG00000000479,ENSGALG00000000569,ENSGALG00000000619,ENSGALG00000000625,ENSGALG00000000628,ENSGALG00000000737,ENSGALG00000000780,ENSGALG00000000840,ENSGALG00000000856,ENSGALG00000000921,ENSGALG00000000990,ENSGALG00000001036,ENSGALG00000001037,…
gga-miR-34a-5p	77.3187	20.0108	1.95	7.7487e-12	3.4799e-11	up	ENSGALG00000000065,ENSGALG00000000080,ENSGALG00000000086,ENSGALG00000000117,ENSGALG00000000132,ENSGALG00000000209,ENSGALG00000000234,ENSGALG00000000276,ENSGALG00000000327,ENSGALG00000000357,ENSGALG00000000363,ENSGALG00000000385,ENSGALG00000000386,ENSGALG00000000395,ENSGALG00000000399,ENSGALG00000000402,ENSGALG00000000509,ENSGALG00000000568,ENSGALG00000000619,ENSGALG00000000628,ENSGALG00000000644,…
gga-miR-99a-5p	55817.1	128480	-1.2028	0	0	down	ENSGALG00000000300,ENSGALG00000000410,ENSGALG00000000675,ENSGALG00000000875,ENSGALG00000001809,ENSGALG00000002514,ENSGALG00000002728,ENSGALG00000002778,ENSGALG00000003517,ENSGALG00000003734,ENSGALG00000004058,ENSGALG00000005141,ENSGALG00000005171,ENSGALG00000005188,ENSGALG00000005232,ENSGALG00000005292,ENSGALG00000005315,ENSGALG00000005508,ENSGALG00000005758,ENSGALG00000005860,ENSGALG00000005947,…
gga-miR-144-3p	12.1231	1.33405	3.1839	0.00066539	0.0020304	up	ENSGALG00000000004,ENSGALG00000000011,ENSGALG00000000151,ENSGALG00000000171,ENSGALG00000000177,ENSGALG00000000196,ENSGALG00000000199,ENSGALG00000000218,ENSGALG00000000231,ENSGALG00000000255,ENSGALG00000000276,ENSGALG00000000327,ENSGALG00000000360,ENSGALG00000000366,ENSGALG00000000410,ENSGALG00000000438,ENSGALG00000000527,ENSGALG00000000613,ENSGALG00000000701,ENSGALG00000000721,ENSGALG00000000723,…
gga-miR-146b-3p	176.19	75.7074	1.2186	3.6905e-15	1.9964e-14	up	ENSGALG00000000099,ENSGALG00000000171,ENSGALG00000000226,ENSGALG00000000275,ENSGALG00000000366,ENSGALG00000000371,ENSGALG00000000385,ENSGALG00000000397,ENSGALG00000000628,ENSGALG00000000667,ENSGALG00000000681,ENSGALG00000000729,ENSGALG00000000869,ENSGALG00000000899,ENSGALG00000000921,ENSGALG00000000947,ENSGALG00000001063,ENSGALG00000001104,ENSGALG00000001111,ENSGALG00000001191,ENSGALG00000001202,…
gga-miR-23b-3p	1028.58	2230.87	-1.1169	6.763e-59	6.4388e-58	down	ENSGALG00000000171,ENSGALG00000000177,ENSGALG00000000189,ENSGALG00000000231,ENSGALG00000000255,ENSGALG00000000264,ENSGALG00000000305,ENSGALG00000000408,ENSGALG00000000495,ENSGALG00000000546,ENSGALG00000000584,ENSGALG00000000613,ENSGALG00000000667,ENSGALG00000000668,ENSGALG00000000723,ENSGALG00000000724,ENSGALG00000000737,ENSGALG00000000750,ENSGALG00000000753,ENSGALG00000000843,ENSGALG00000000855,…
gga-miR-30e-5p	7595.02	2984.27	1.3477	0	0	up	ENSGALG00000000075,ENSGALG00000000231,ENSGALG00000000241,ENSGALG00000000305,ENSGALG00000000363,ENSGALG00000000405,ENSGALG00000000438,ENSGALG00000000510,ENSGALG00000000546,ENSGALG00000000619,ENSGALG00000000623,ENSGALG00000000701,ENSGALG00000000720,ENSGALG00000000750,ENSGALG00000000875,ENSGALG00000000889,ENSGALG00000000919,ENSGALG00000001000,ENSGALG00000001099,ENSGALG00000001163,ENSGALG00000001217,…
gga-miR-142-3p	161.911	55.6966	1.5395	4.4006e-18	2.4359e-17	up	ENSGALG00000000177,ENSGALG00000000264,ENSGALG00000000276,ENSGALG00000000564,ENSGALG00000000644,ENSGALG00000000710,ENSGALG00000000780,ENSGALG00000000999,ENSGALG00000001049,ENSGALG00000001227,ENSGALG00000001282,ENSGALG00000001375,ENSGALG00000001431,ENSGALG00000001453,ENSGALG00000001474,ENSGALG00000001527,ENSGALG00000001684,ENSGALG00000001774,ENSGALG00000001864,ENSGALG00000002030,ENSGALG00000002050,…
