# Supplementary material for: Dysregulated expression of microRNAs and mRNAs in pulmonary artery remodeling in ascites syndrome in broiler chickens
Source: Oncotarget. 2016 Oct 25;8(2):1993–2007. doi: 10.18632/oncotarget.12888 (PMC5356772; doi:10.18632/oncotarget.12888)
Supplement: Supplementary file 6 [file oncotarget-08-1993-s006.xlsx]

## Sheet: S6 table
Table S5: 895 differential expressed genes with corressponding regulatory miRNAs by miRNA-mRNA association analysis
Gene_id	readcount_D	readcount_N	log2FoldChange	pval	padj	up/down	Related miRNA	Gene description
ENSGALG00000016821	14.1579	91.3516	-2.6898	6.3066e-05	0.0022161	down	--	TMEM255B|-
ENSGALG00000013615	433.637	1257.73	-1.5363	2.2549e-05	0.00093193	down	--	MTUS1|-
ENSGALG00000019141	722.256	29.3032	4.6234	7.0991e-08	5.7377e-06	up	--	-|Glycoside hydrolase, family 23||Lysozyme-like domain||Lytic transglycosylase-like SLT domain
ENSGALG00000011415	39.0209	1.01045	5.2712	1.7825e-05	0.0007695	up	gga-miR-1460,gga-miR-1710,gga-miR-1803,gga-miR-3533,gga-miR-460b-5p	SPINK2|Kazal domain||Proteinase inhibitor I1, Kazal metazoa
ENSGALG00000004503	139.644	499.081	-1.8375	2.7879e-06	0.0001519	down	gga-miR-1626-5p,gga-miR-183,gga-miR-21-3p,gga-miR-34a-5p,gga-miR-34c-5p,gga-miR-449a,gga-miR-449b-5p,gga-miR-6548-5p,novel_109,novel_214	CENPV|Mss4-like||Glutathione-dependent formaldehyde-activating enzyme/centromere protein V
ENSGALG00000014410	618.084	1404.68	-1.1844	0.00086256	0.019013	down	--	CSTB|Proteinase inhibitor I25, cystatin||Proteinase inhibitor I25A, stefin A
ENSGALG00000014684	1854.28	620.54	1.5793	6.3207e-06	0.0003055	up	--	ERAP1|Peptidase M1, membrane alanine aminopeptidase, N-terminal
ENSGALG00000003003	132.29	1.01045	7.0326	1.021e-15	2.7005e-13	up	gga-let-7a-2-3p,gga-let-7c-3p,gga-miR-1329-5p,gga-miR-155,gga-miR-1655-5p,gga-miR-21-3p,gga-miR-22-5p,gga-miR-6548-5p,gga-miR-6568-3p,gga-miR-6623-3p	CCL20|Chemokine interleukin-8-like domain
ENSGALG00000011394	281.068	50.2132	2.4848	7.9513e-08	6.2867e-06	up	gga-miR-133a-5p,gga-miR-135a-3-3p,gga-miR-137-3p,gga-miR-146a-3p,gga-miR-1583,gga-miR-1626-3p,gga-miR-1655-5p,gga-miR-1724,gga-miR-1782,gga-miR-216c,gga-miR-3539,gga-miR-460b-5p,gga-miR-6565-3p,gga-miR-6615-3p,gga-miR-6623-3p,gga-miR-6639-5p,gga-miR-6649-3p,gga-miR-7472-5p	-|Cytochrome P450, E-class, group I||Cytochrome P450, E-class, group I, CYP2A-like||Cytochrome P450, E-class, group IV||Cytochrome P450, E-class, group I, CYP2D-like||Cytochrome P450, E-class, group I, CYP2J-like||Cytochrome P450
ENSGALG00000002540	2708.01	840.561	1.6878	3.1969e-06	0.00017	up	gga-miR-100-3p,gga-miR-103-3p,gga-miR-107-3p,gga-miR-122-5p,gga-miR-125b-3p,gga-miR-138-1-3p,gga-miR-1453,gga-miR-1467-5p,gga-miR-153-3p,gga-miR-1556,gga-miR-1559-5p,gga-miR-1560-3p,gga-miR-1631,gga-miR-1647,gga-miR-1649-5p,gga-miR-1656,gga-miR-1659,gga-miR-1677-3p,gga-miR-1684a-5p,gga-miR-1726,gga-miR-1728-5p,gga-miR-1731-5p,gga-miR-1737,gga-miR-1747-5p,gga-miR-1781-5p,gga-miR-181b-1-3p,gga-miR-…	RGS2|Regulator of G protein signalling domain||Regulator of G protein signalling superfamily
ENSGALG00000028217	247.598	93.6821	1.4022	0.0018358	0.033637	up	--	CSF1|Four-helical cytokine-like, core
ENSGALG00000010382	13.4854	77.0827	-2.515	0.00022424	0.0062824	down	gga-miR-138-5p,gga-miR-1453,gga-miR-1560-3p,gga-miR-15c-3p,gga-miR-1625-5p,gga-miR-1659,gga-miR-1664-3p,gga-miR-203a,gga-miR-3064-3p,gga-miR-30c-1-3p,gga-miR-34a-5p,gga-miR-34c-5p,gga-miR-449a,gga-miR-449b-5p,gga-miR-6582-3p,gga-miR-6656-5p,novel_104,novel_130	C3H6ORF154|Leucine-rich repeat, ribonuclease inhibitor subtype
ENSGALG00000010434	8030.24	155.567	5.6898	0.00029657	0.0079056	up	--	CP|Cupredoxin||Multicopper oxidase, type 2||Multicopper oxidase, type 3
ENSGALG00000001024	1906.9	4030.1	-1.0796	0.0016617	0.031019	down	gga-miR-100-3p,gga-miR-101-3p,gga-miR-106-5p,gga-miR-122-5p,gga-miR-142-5p,gga-miR-144-3p,gga-miR-1454,gga-miR-1467-3p,gga-miR-1641,gga-miR-1651-3p,gga-miR-1653,gga-miR-1663-5p,gga-miR-1668-3p,gga-miR-1703-5p,gga-miR-1726,gga-miR-1737,gga-miR-1754-5p,gga-miR-17-5p,gga-miR-1774,gga-miR-1778,gga-miR-181b-1-3p,gga-miR-183,gga-miR-204,gga-miR-20a-5p,gga-miR-20b-3p,gga-miR-20b-5p,gga-miR-215-3p,gga-mi…	TPRG1L|Inositol phosphatase
ENSGALG00000000337	154.983	368.296	-1.2488	0.002307	0.040194	down	gga-miR-1655-5p,gga-miR-18a-3p,gga-miR-6623-3p	CTXN1|Cortexin
ENSGALG00000005030	507.954	125.17	2.0208	3.4913e-06	0.00018151	up	gga-let-7a-5p,gga-let-7b,gga-let-7c-5p,gga-let-7d,gga-let-7f-5p,gga-let-7g-3p,gga-let-7g-5p,gga-let-7i,gga-let-7k-5p,gga-miR-101-1-5p,gga-miR-103-2-5p,gga-miR-106-3p,gga-miR-106-5p,gga-miR-107-5p,gga-miR-125b-3p,gga-miR-1306-5p,gga-miR-130b-5p,gga-miR-138-5p,gga-miR-142-5p,gga-miR-1453,gga-miR-146a-3p,gga-miR-146b-3p,gga-miR-148a-3p,gga-miR-148a-5p,gga-miR-1551-3p,gga-miR-1551-5p,gga-miR-1559-3p,…	DOCK10|Dedicator of cytokinesis C-terminal||Dedicator of cytokinesis C/D, N-terminal||Armadillo-type fold||Pleckstrin homology domain
ENSGALG00000022683	0	119.13	#NAME?	1.8927e-16	5.2953e-14	down	--	HINTW|-
ENSGALG00000017394	236.059	83.3109	1.5026	0.00077082	0.017279	up	--	INSIG1|Insulin-induced protein family
ENSGALG00000007871	239.251	38.7671	2.6256	1.04e-07	8.0475e-06	up	novel_213	SLC1A2|Sodium:dicarboxylate symporter
ENSGALG00000013427	705.113	1929.21	-1.4521	3.5652e-05	0.0013943	down	--	SORBS2|Sorbin-like||Variant SH3 domain||SH3 domain
ENSGALG00000028014	81.4683	269.228	-1.7245	6.9328e-05	0.0024014	down	--	-|Reverse transcriptase domain
ENSGALG00000003203	73.0634	5.71229	3.677	2.2292e-06	0.00012473	up	--	-|Immunoglobulin subtype||Plexin-like fold||Sema domain||Immunoglobulin-like domain
ENSGALG00000023772	1534.88	6023.75	-1.9725	2.664e-06	0.0001468	down	--	HSPB7|HSP20-like chaperone||Alpha crystallin/Hsp20 domain
ENSGALG00000003577	352.435	64.05	2.4601	2.8536e-08	2.4711e-06	up	gga-miR-218-5p,novel_130	RNF19B|Zinc finger, RING-type||Zinc finger, C6HC-type
ENSGALG00000002157	2449.82	5024.78	-1.0364	0.0020968	0.037337	down	--	RPS17|Ribosomal protein S17e
ENSGALG00000004083	66.5334	12.5576	2.4055	0.0013041	0.025847	up	--	GLUR1/A|Glutamate receptor, L-glutamate/glycine-binding||NMDA receptor||Extracellular ligand-binding receptor||Extracellular solute-binding protein, family 3||Ionotropic glutamate receptor||Periplasmic binding protein-like I
ENSGALG00000000921	914.577	374.438	1.2884	0.00045875	0.01135	up	gga-miR-106-3p,gga-miR-10a-5p,gga-miR-10b-5p,gga-miR-128-1-5p,gga-miR-128-2-5p,gga-miR-1306-5p,gga-miR-135a-3-3p,gga-miR-138-5p,gga-miR-1453,gga-miR-146a-3p,gga-miR-146b-3p,gga-miR-1560-3p,gga-miR-1590,gga-miR-1626-3p,gga-miR-1647,gga-miR-1648-5p,gga-miR-1649-3p,gga-miR-1649-5p,gga-miR-1663-3p,gga-miR-1663-5p,gga-miR-1666,gga-miR-1668-3p,gga-miR-1684a-5p,gga-miR-1690-5p,gga-miR-1707,gga-miR-1708,…	NHE1|NarG-like domain||Na+/H+ exchanger, isoform 1 (NHE1)||Cation/H+ exchanger||Na+/H+ exchanger
ENSGALG00000028537	306.091	711.236	-1.2164	0.0011826	0.02415	down	--	NDUFB1|NADH:ubiquinone oxidoreductase, MNLL subunit
ENSGALG00000028529	32313.9	5238.78	2.6249	1.6892e-07	1.2667e-05	up	gga-miR-140-5p,gga-miR-15a,gga-miR-15b-5p,gga-miR-15c-5p,gga-miR-16-5p,gga-miR-16c-5p,gga-miR-19b-3p,gga-miR-7449-3p,gga-miR-92-5p,novel_117	PTGDS|Neutrophil gelatinase-associated lipocalin||Calycin-like||Prostaglandin D synthase||Alpha-1-microglobulin||Lipocalin||Major urinary protein||Lipocalin/cytosolic fatty-acid binding domain
ENSGALG00000020557	235.76	700.217	-1.5705	4.8674e-05	0.0018018	down	--	-|Zinc finger, FYVE/PHD-type||Tudor domain||Transcription factor jumonji, JmjN||Zinc finger, PHD-type||JmjC domain
ENSGALG00000019795	153.548	35.7164	2.104	0.00014073	0.0042388	up	--	-//-
ENSGALG00000017184	47.8488	0.556825	6.4251	5.5692e-05	0.0019907	up	--	MMP7|Peptidase, metallopeptidase||Peptidase M10A||Peptidoglycan binding-like||Peptidase M10, metallopeptidase
ENSGALG00000000927	2991.66	13452.5	-2.1689	2.1157e-10	2.6307e-08	down	gga-let-7a-3p,gga-let-7c-3p,gga-let-7f-3p,gga-let-7g-3p,gga-let-7j-3p,gga-miR-100-3p,gga-miR-106-5p,gga-miR-122-5p,gga-miR-130b-5p,gga-miR-135a-5p,gga-miR-138-1-3p,gga-miR-1416-5p,gga-miR-1451-3p,gga-miR-1460,gga-miR-1467-5p,gga-miR-153-3p,gga-miR-1572,gga-miR-1585,gga-miR-1626-5p,gga-miR-1641,gga-miR-1644,gga-miR-1651-3p,gga-miR-1662,gga-miR-1677-5p,gga-miR-1685-3p,gga-miR-1710,gga-miR-1726,gga-…	ANGPTL2|Fibrinogen, alpha/beta/gamma chain, C-terminal globular domain
ENSGALG00000027023	93.4876	25.571	1.8703	0.0013239	0.026128	up	--	-|Immunoglobulin subtype
ENSGALG00000002643	1108.58	28.6432	5.2744	2.7444e-05	0.0011152	up	gga-miR-106-3p,gga-miR-1467-5p,gga-miR-15a,gga-miR-15b-5p,gga-miR-15c-5p,gga-miR-1648-5p,gga-miR-16-5p,gga-miR-1672,gga-miR-1684a-5p,gga-miR-16c-5p,gga-miR-17-3p,gga-miR-1769-5p,gga-miR-1774,gga-miR-214,gga-miR-24-3p,gga-miR-455-3p,gga-miR-456-3p,gga-miR-6615-5p,gga-miR-6643-5p,gga-miR-6656-5p,novel_213	-|Selectin superfamily||Sushi/SCR/CCP||C-type lectin fold||C-type lectin||EGF-like domain, extracellular||Epidermal growth factor-like domain
ENSGALG00000004519	753.864	2089.44	-1.4707	3.5955e-05	0.0013986	down	gga-miR-125b-5p,gga-miR-130a-3p,gga-miR-130b-3p,gga-miR-130c-3p,gga-miR-140-3p,gga-miR-1460,gga-miR-148a-3p,gga-miR-1572,gga-miR-1656,gga-miR-1685-3p,gga-miR-1727,gga-miR-1728-5p,gga-miR-1737,gga-miR-1744-3p,gga-miR-1769-3p,gga-miR-1771,gga-miR-1781-5p,gga-miR-181b-2-3p,gga-miR-18b-3p,gga-miR-19a-3p,gga-miR-19b-3p,gga-miR-200a-3p,gga-miR-204,gga-miR-20a-5p,gga-miR-2128,gga-miR-2131-5p,gga-miR-216…	TRPV2|Transient receptor potential channel||Ankyrin repeat-containing domain||Ankyrin repeat||Transient receptor potential channel, vanilloid 1-4||Ion transport domain
ENSGALG00000007530	33.4414	133.294	-1.9949	0.00025631	0.0070559	down	gga-let-7a-2-3p,gga-let-7c-3p,gga-let-7g-3p,gga-miR-101-2-5p,gga-miR-101-3p,gga-miR-130b-5p,gga-miR-138-2-3p,gga-miR-144-3p,gga-miR-148a-3p,gga-miR-1551-3p,gga-miR-1712-3p,gga-miR-1779,gga-miR-1795,gga-miR-29a-5p,gga-miR-301b-5p,gga-miR-3529,gga-miR-383-3p,gga-miR-458b-5p,gga-miR-7460-3p,novel_109,novel_209,novel_214	-|GPR1/FUN34/yaaH||YrdC-like domain||DHBP synthase RibB-like alpha/beta domain
ENSGALG00000027943	298.434	790.513	-1.4054	0.0027111	0.045492	down	--	RWDD3|Ubiquitin-conjugating enzyme/RWD-like||Domain of unknown function DUF1115||RWD domain
ENSGALG00000013239	10646.7	29198.2	-1.4555	1.1658e-05	0.00052745	down	--	NES|Intermediate filament protein
ENSGALG00000010794	75.5965	352.464	-2.2211	3.6652e-07	2.4916e-05	down	gga-miR-130a-3p,gga-miR-130b-3p,gga-miR-130b-5p,gga-miR-130c-3p,gga-miR-1397-5p,gga-miR-140-5p,gga-miR-1467-5p,gga-miR-148a-3p,gga-miR-1551-5p,gga-miR-15a,gga-miR-15b-3p,gga-miR-15b-5p,gga-miR-15c-5p,gga-miR-16-1-3p,gga-miR-1619,gga-miR-1653,gga-miR-16-5p,gga-miR-16c-5p,gga-miR-1727,gga-miR-1729-5p,gga-miR-183,gga-miR-193b-5p,gga-miR-1a-3p,gga-miR-1b-3p,gga-miR-200b-3p,gga-miR-200b-5p,gga-miR-202…	MEOX2|Homeodomain, metazoa||Homeodomain-like||Homeobox domain
ENSGALG00000023073	1073.28	2806.54	-1.3868	0.00011326	0.0035743	down	--	AKAP12|Protein kinase A anchoring, WSK motif
ENSGALG00000020558	720.273	326.444	1.1417	0.001618	0.03049	up	--	-//-
ENSGALG00000027340	28.3609	0.556825	5.6705	0.00013462	0.0041007	up	--	-|Immunoglobulin subtype||Immunoglobulin-like domain
ENSGALG00000014014	2072.29	638.367	1.6988	0.00010064	0.0032319	up	--	LAMA2|Laminin I||Laminin G domain||Laminin, N-terminal||EGF-like, laminin||Laminin B type IV||Laminin B, subgroup||Galactose-binding domain-like||Epidermal growth factor-like domain||Concanavalin A-like lectin/glucanases superfamily||Laminin domain II
ENSGALG00000006104	1694.26	3436.29	-1.0202	0.0028133	0.046882	down	--	ADAMTSL3|Immunoglobulin||Immunoglobulin I-set||Immunoglobulin subtype||Immunoglobulin-like domain||Thrombospondin, type 1 repeat||Peptidase M12B, ADAM-TS||Immunoglobulin subtype 2||PLAC
ENSGALG00000014003	1.44953	127.046	-6.4536	1.1654e-14	2.5306e-12	down	--	-|Zinc finger, C2H2||Zinc finger, C2H2-like
ENSGALG00000002783	257.8	90.6743	1.5075	0.00039371	0.0099095	up	--	SLC43A2|Major facilitator superfamily||Major facilitator superfamily domain, general substrate transporter
ENSGALG00000010820	59.3286	10.8678	2.4487	0.0008865	0.019394	up	gga-miR-128-1-5p,gga-miR-128-2-5p,gga-miR-1467-5p,gga-miR-146a-5p,gga-miR-146b-5p,gga-miR-146c-5p,gga-miR-15c-3p,gga-miR-1655-3p,gga-miR-1703-5p,gga-miR-1729-3p,gga-miR-1756a,gga-miR-1771,gga-miR-2128,gga-miR-2130,gga-miR-31-5p,gga-miR-3540,gga-miR-6553-3p,gga-miR-6582-5p,gga-miR-6669-3p,gga-miR-7451-3p,novel_104	CHGA|Chromogranin A/B||Chromogranin/secretogranin
ENSGALG00000002475	139.654	49.3682	1.5002	0.002563	0.043508	up	--	-|Peptidase C14, caspase domain
ENSGALG00000028520	41645.5	161914	-1.959	9.9232e-09	9.3138e-07	down	--	CST3|Proteinase inhibitor I25, cystatin
ENSGALG00000005338	1935.5	4065.82	-1.0708	0.0014404	0.027829	down	--	RPS21|Ribosomal protein S21e
ENSGALG00000028225	82.787	10.1454	3.0286	4.5711e-05	0.0017051	up	--	SLC17A9|Major facilitator superfamily||Major facilitator superfamily domain, general substrate transporter||Major facilitator superfamily domain
ENSGALG00000017019	613.947	265.105	1.2116	0.0013792	0.026825	up	--	WDFY2|Zinc finger, FYVE/PHD-type||FYVE zinc finger||Zinc finger, FYVE-related||G-protein beta WD-40 repeat||WD40 repeat||WD40-repeat-containing domain
ENSGALG00000010077	12280.7	25309.7	-1.0433	0.0018854	0.034287	down	--	RPS3A|Ribosomal protein S3Ae
ENSGALG00000014829	130.18	410.718	-1.6576	6.9063e-05	0.0023979	down	gga-let-7a-3p,gga-let-7f-3p,gga-miR-103-3p,gga-miR-107-3p,gga-miR-126-5p,gga-miR-130b-5p,gga-miR-1467-5p,gga-miR-1551-5p,gga-miR-15a,gga-miR-15b-5p,gga-miR-15c-5p,gga-miR-1625-5p,gga-miR-1644,gga-miR-1649-5p,gga-miR-16-5p,gga-miR-1663-5p,gga-miR-1690-5p,gga-miR-16c-5p,gga-miR-1782,gga-miR-1a-3p,gga-miR-1b-3p,gga-miR-203a,gga-miR-206,gga-miR-216b,gga-miR-23b-5p,gga-miR-30e-3p,gga-miR-3530-3p,gga-m…	RSPO3|Furin-like repeat||Insulin-like growth factor binding protein, N-terminal||Thrombospondin, type 1 repeat
ENSGALG00000007526	12.5919	87.0023	-2.7886	4.2513e-05	0.0016106	down	gga-miR-101-3p,gga-miR-125b-3p,gga-miR-130b-5p,gga-miR-144-3p,gga-miR-146c-3p,gga-miR-1651-3p,gga-miR-1731-5p,gga-miR-184-5p,gga-miR-18b-3p,gga-miR-199-5p,gga-miR-2131-3p,gga-miR-2131-5p,gga-miR-21-5p,gga-miR-216a,gga-miR-30c-1-3p,gga-miR-3530-3p,gga-miR-3539,gga-miR-6565-3p,gga-miR-6575-5p,gga-miR-7442-3p,gga-miR-7451-3p,gga-miR-7469-5p,gga-miR-7472-5p,gga-miR-7473-5p,novel_208,novel_214	-|ThiJ/PfpI||Class I glutamine amidotransferase-like
ENSGALG00000027299	70.2237	246.714	-1.8128	5.3551e-05	0.0019437	down	--	NTF3|Nerve growth factor-related||Neurotrophin-3||Nerve growth factor-like||Cystine-knot cytokine
ENSGALG00000008444	312.8	1799.91	-2.5246	2.2278e-11	3.1466e-09	down	--	TUBAL3|Tubulin/FtsZ, GTPase domain||Beta tubulin||Delta tubulin||Tubulin/FtsZ, C-terminal||Tubulin||Tubulin/FtsZ, 2-layer sandwich domain||Epsilon tubulin||Alpha tubulin
ENSGALG00000001561	947.929	2161.89	-1.1894	0.00044319	0.010984	down	--	MXRA8|Immunoglobulin V-set, subgroup||Immunoglobulin V-set domain||Immunoglobulin subtype||Immunoglobulin-like domain
ENSGALG00000015346	1880.27	73.9675	4.6679	1.7739e-18	6.4518e-16	up	gga-let-7a-3p,gga-let-7f-3p,gga-let-7g-3p,gga-miR-101-3p,gga-miR-103-2-5p,gga-miR-106-3p,gga-miR-107-5p,gga-miR-1329-5p,gga-miR-1434,gga-miR-144-3p,gga-miR-1451-3p,gga-miR-148a-5p,gga-miR-1590,gga-miR-15c-3p,gga-miR-1626-3p,gga-miR-1651-3p,gga-miR-1666,gga-miR-1674,gga-miR-1717,gga-miR-1727,gga-miR-17-3p,gga-miR-193b-5p,gga-miR-199-5p,gga-miR-20a-3p,gga-miR-2130,gga-miR-216b,gga-miR-216c,gga-miR-…	NFKBIZ|Ankyrin repeat-containing domain||Ankyrin repeat
ENSGALG00000011509	2885.45	142.248	4.3423	9.2263e-09	8.7158e-07	up	--	C3D|Alpha-2-macroglobulin, N-terminal 2||Anaphylatoxin, complement system domain||Tissue inhibitor of metalloproteinases-like, OB-fold||Alpha-2-macroglobulin, thiol-ester bond-forming||Alpha-macroglobulin complement component||Alpha-macroglobulin, receptor-binding||Anaphylatoxin/fibulin||Anaphylatoxin, complement system||Netrin domain||Alpha-2-macroglobulin||Terpenoid cyclases/protein prenyltrans…
ENSGALG00000005693	8249.4	188.704	5.4501	3.8959e-39	3.5423e-36	up	--	INOS|Nitric oxide synthase, N-terminal||FAD-binding, type 1||Flavodoxin||Nitric-oxide synthase, eukaryote||Oxidoreductase FAD/NAD(P)-binding||Riboflavin synthase-like beta-barrel||Flavoprotein pyridine nucleotide cytochrome reductase||Flavodoxin/nitric oxide synthase||Flavoprotein-like
ENSGALG00000013312	0.541788	595.01	-10.101	9.8942e-42	1.1995e-38	down	gga-let-7a-3p,gga-let-7f-3p,gga-miR-128-3p,gga-miR-130a-5p,gga-miR-130c-5p,gga-miR-1460,gga-miR-16-1-3p,gga-miR-1649-5p,gga-miR-1663-5p,gga-miR-1744-3p,gga-miR-181b-2-3p,gga-miR-181b-5p,gga-miR-200b-3p,gga-miR-215-5p,gga-miR-217-5p,gga-miR-3531-5p,gga-miR-429-3p,gga-miR-460b-5p,gga-miR-6516-5p,gga-miR-6548-5p,gga-miR-6550-3p,gga-miR-6651-5p,gga-miR-6659-3p,gga-miR-6701-3p,novel_131	-|Armadillo-type fold
ENSGALG00000028354	1287.86	2657.13	-1.0449	0.0028977	0.047899	down	--	METRNL|-
ENSGALG00000012046	71.1007	253.001	-1.8312	4.9746e-05	0.0018322	down	gga-miR-101-3p,gga-miR-128-3p,gga-miR-142-5p,gga-miR-144-3p,gga-miR-1454,gga-miR-15a,gga-miR-15b-5p,gga-miR-15c-5p,gga-miR-16-5p,gga-miR-16c-5p,gga-miR-200a-5p,gga-miR-6553-3p,gga-miR-6565-5p,gga-miR-6701-3p	ARPP21|Single-stranded nucleic acid binding R3H
ENSGALG00000014603	4587.59	1437.12	1.6746	8.158e-07	5.1378e-05	up	--	C1S|Peptidase S1A, chymotrypsin-type||Trypsin-like cysteine/serine peptidase domain||CUB domain||Sushi/SCR/CCP||EGF-like calcium-binding domain||Peptidase S1
ENSGALG00000008206	121.703	6.06273	4.3273	2.8583e-10	3.4652e-08	up	gga-miR-6582-5p	TESC|EF-hand domain
ENSGALG00000008953	705.281	151.59	2.218	1.3459e-08	1.2551e-06	up	gga-let-7g-3p,gga-miR-103-3p,gga-miR-106-5p,gga-miR-107-3p,gga-miR-125b-5p,gga-miR-128-3p,gga-miR-130a-3p,gga-miR-1329-5p,gga-miR-133a-3p,gga-miR-133a-5p,gga-miR-133b,gga-miR-133c-3p,gga-miR-138-5p,gga-miR-1451-3p,gga-miR-1456-5p,gga-miR-1460,gga-miR-1559-3p,gga-miR-1563,gga-miR-15a,gga-miR-15b-5p,gga-miR-15c-5p,gga-miR-16-5p,gga-miR-1685-3p,gga-miR-16c-5p,gga-miR-1724,gga-miR-1727,gga-miR-17-5p,…	AASS|Alanine dehydrogenase/pyridine nucleotide transhydrogenase, NAD(H)-binding domain||Alanine dehydrogenase/pyridine nucleotide transhydrogenase, N-terminal||Semialdehyde dehydrogenase, NAD-binding||Saccharopine dehydrogenase / Homospermidine synthase
ENSGALG00000001967	1744.55	830.293	1.0712	0.002304	0.040194	up	gga-miR-1306-5p,gga-miR-130a-3p,gga-miR-130a-5p,gga-miR-130b-3p,gga-miR-130c-3p,gga-miR-130c-5p,gga-miR-138-5p,gga-miR-140-3p,gga-miR-1416-3p,gga-miR-1434,gga-miR-1453,gga-miR-1456-5p,gga-miR-148a-3p,gga-miR-1556,gga-miR-1623,gga-miR-1625-5p,gga-miR-1635,gga-miR-1644,gga-miR-1647,gga-miR-1649-5p,gga-miR-1651-3p,gga-miR-1653,gga-miR-1656,gga-miR-1659,gga-miR-1677-5p,gga-miR-1684a-5p,gga-miR-1712-3…	ABCA3|AAA+ ATPase domain||ABC transporter-like||P-loop containing nucleoside triphosphate hydrolase
ENSGALG00000015597	9.78077	60.6058	-2.6314	0.00056156	0.013155	down	--	CPZ|Carboxypeptidase-like, regulatory domain||Frizzled domain||Peptidase M14, carboxypeptidase A
ENSGALG00000005638	1124.2	100.592	3.4823	3.3009e-05	0.0013193	up	--	IL2RG|Fibronectin, type III||Interleukin-6 receptor alpha, binding
ENSGALG00000004661	2788.41	1090.62	1.3543	9.6221e-05	0.0031038	up	gga-let-7g-3p,gga-miR-101-1-5p,gga-miR-106-3p,gga-miR-128-3p,gga-miR-1329-5p,gga-miR-138-1-3p,gga-miR-1397-5p,gga-miR-1460,gga-miR-148a-5p,gga-miR-15a,gga-miR-15b-3p,gga-miR-15b-5p,gga-miR-15c-5p,gga-miR-1623,gga-miR-16-2-3p,gga-miR-1655-5p,gga-miR-1659,gga-miR-16-5p,gga-miR-1664-3p,gga-miR-1684a-5p,gga-miR-16c-5p,gga-miR-1710,gga-miR-1727,gga-miR-1737,gga-miR-17-3p,gga-miR-1771,gga-miR-181b-1-3p…	SHISA5|-
ENSGALG00000016257	26.1345	213.221	-3.0283	3.6138e-06	0.00018577	down	--	-|Phospholipase A2||Phospholipase A2 domain
ENSGALG00000026562	133.2	23.363	2.5113	2.2516e-05	0.00093193	up	--	-|Anoctamin
ENSGALG00000015247	226.193	527.043	-1.2204	0.0012002	0.024386	down	--	GPR161|7TM GPCR, serpentine receptor class x (Srx)||GPCR, rhodopsin-like, 7TM||G protein-coupled receptor, rhodopsin-like
ENSGALG00000028539	26.3267	162.27	-2.6238	8.8289e-07	5.489e-05	down	--	TRAPPC3L|Transport protein particle (TRAPP) component||NO signalling/Golgi transport ligand-binding domain||TRAPP I complex, Bet3
ENSGALG00000027170	0	18.1258	#NAME?	0.0011442	0.023648	down	--	-|Zinc finger, SWIM-type
ENSGALG00000006032	1129.43	504.918	1.1615	0.0010558	0.022197	up	gga-miR-1329-5p,gga-miR-133c-5p,gga-miR-140-5p,gga-miR-1416-5p,gga-miR-1454,gga-miR-146a-3p,gga-miR-146a-5p,gga-miR-146b-5p,gga-miR-146c-5p,gga-miR-147,gga-miR-1563,gga-miR-1583,gga-miR-1626-3p,gga-miR-1635,gga-miR-1655-5p,gga-miR-1656,gga-miR-1659,gga-miR-1672,gga-miR-1684a-5p,gga-miR-1729-5p,gga-miR-1747-5p,gga-miR-1795,gga-miR-2129,gga-miR-24-3p,gga-miR-30a-5p,gga-miR-30b-5p,gga-miR-30c-5p,gga…	IL13RA1|Interleukin-6 receptor alpha, binding||Fibronectin, type III||Growth hormone/erythropoietin receptor, ligand binding
ENSGALG00000000521	57.8054	0.907261	5.9935	1.0426e-06	6.3461e-05	up	gga-miR-146a-3p,gga-miR-15a,gga-miR-15b-5p,gga-miR-15c-5p,gga-miR-16-5p,gga-miR-16c-5p,gga-miR-1703-5p,gga-miR-1779	SPIRE2|Zinc finger, FYVE/PHD-type||KIND
ENSGALG00000010915	937.896	8.12449	6.851	2.5415e-08	2.2273e-06	up	gga-let-7a-3p,gga-miR-1641,gga-miR-1710,gga-miR-1756a,gga-miR-194,gga-miR-200a-3p,gga-miR-2131-3p,gga-miR-21-3p,gga-miR-23b-5p,gga-miR-6548-5p,novel_183	IL6|Four-helical cytokine-like, core||Interleukin-6/Interleukin-23/GCSF/MGF||Interleukin-6
ENSGALG00000003410	679.527	1762.13	-1.3747	9.0012e-05	0.0029627	down	gga-miR-1460,gga-miR-146a-5p,gga-miR-146b-5p,gga-miR-146c-5p,gga-miR-1677-3p,gga-miR-20b-3p,gga-miR-21-3p,gga-miR-21-5p,gga-miR-217-5p,gga-miR-3531-5p,gga-miR-460a-5p,gga-miR-6590-3p,gga-miR-6631-5p,gga-miR-7442-3p,novel_109	CDK2AP1|Cyclin-dependent kinase 2-associated protein
ENSGALG00000014324	909.73	173.489	2.3906	3.7019e-10	4.3785e-08	up	--	SLC2A3|Sugar/inositol transporter||Glucose transporter, type 3 (GLUT3)||Major facilitator superfamily domain||Major facilitator superfamily domain, general substrate transporter||General substrate transporter||Major facilitator superfamily
ENSGALG00000016131	7252.45	17980.7	-1.3099	0.0001209	0.0037663	down	--	EEF1D|Translation elongation factor EF1B, beta/delta subunit, guanine nucleotide exchange||Elongation factor 1 beta central acidic region, eukaryote
ENSGALG00000016328	261.11	1070.05	-2.0349	5.2435e-08	4.4094e-06	down	gga-miR-1778,gga-miR-1781-5p,gga-miR-20b-3p,gga-miR-214,gga-miR-21-5p,gga-miR-2188-5p,gga-miR-34a-3p,gga-miR-6553-3p	GSTA|Glutathione S-transferase, C-terminal||Thioredoxin-like fold||Glutathione S-transferase, C-terminal-like||Glutathione S-transferase, N-terminal||Glutathione S-transferase, alpha class
ENSGALG00000027390	140.795	713.377	-2.3411	0.0025496	0.043432	down	--	COLEC10|Collagen triple helix repeat||C-type lectin||C-type lectin fold
ENSGALG00000025956	605.813	255.331	1.2465	0.0011766	0.02411	up	--	STAT6|STAT transcription factor, DNA-binding||p53-like transcription factor, DNA-binding||SH2 domain
ENSGALG00000009354	303.966	2067.13	-2.7656	9.5722e-14	1.8568e-11	down	gga-let-7a-2-3p,gga-let-7c-3p,gga-let-7j-3p,gga-miR-103-2-5p,gga-miR-106-5p,gga-miR-107-5p,gga-miR-10a-5p,gga-miR-10b-5p,gga-miR-122-5p,gga-miR-128-3p,gga-miR-130a-5p,gga-miR-130c-5p,gga-miR-1329-3p,gga-miR-1329-5p,gga-miR-135a-5p,gga-miR-140-3p,gga-miR-144-5p,gga-miR-1460,gga-miR-146a-3p,gga-miR-148a-3p,gga-miR-153-3p,gga-miR-1559-3p,gga-miR-1590,gga-miR-1597-5p,gga-miR-16-2-3p,gga-miR-1626-5p,g…	GUCY1A3|Nucleotide cyclase||NO signalling/Golgi transport ligand-binding domain||Haem NO binding associated||Adenylyl cyclase class-3/4/guanylyl cyclase||Heme-NO binding
ENSGALG00000010362	198.659	7.87725	4.6565	8.4968e-10	9.5086e-08	up	--	SUCNR1|GPCR, rhodopsin-like, 7TM||G protein-coupled receptor, rhodopsin-like
ENSGALG00000005927	538.327	1309.24	-1.2822	0.0002947	0.007895	down	gga-miR-106-3p,gga-miR-128-3p,gga-miR-1456-5p,gga-miR-1647,gga-miR-1684a-3p,gga-miR-1684b-3p,gga-miR-1712-3p,gga-miR-17-3p,gga-miR-181a-5p,gga-miR-181b-5p,gga-miR-194,gga-miR-200b-5p,gga-miR-2131-5p,gga-miR-23b-3p,gga-miR-27b-3p,gga-miR-34b-5p,gga-miR-3524a,gga-miR-3530-5p,gga-miR-458a-3p,gga-miR-460a-3p,gga-miR-460b-3p,gga-miR-6547-3p,gga-miR-6553-5p,gga-miR-6675-3p,gga-miR-7442-3p,gga-miR-7449-…	ST5|dDENN domain||uDENN domain||DENN domain
ENSGALG00000003144	564.009	213.346	1.4025	0.00033271	0.008668	up	--	TRIM25|Zinc finger, RING-type||Zinc finger, C3HC4 RING-type||SPRY-associated||Butyrophylin-like||SPRY domain||B30.2/SPRY domain||Concanavalin A-like lectin/glucanases superfamily
ENSGALG00000010357	88.9489	14.9096	2.5767	5.6377e-05	0.0020102	up	gga-miR-147,gga-miR-200b-5p,gga-miR-34a-5p,gga-miR-34c-5p,gga-miR-449a,gga-miR-449b-5p,gga-miR-451,gga-miR-6615-5p,gga-miR-6660-3p	P2RY1|G protein-coupled receptor, rhodopsin-like||GPCR, rhodopsin-like, 7TM||P2Y purinoceptor 1
ENSGALG00000019325	264.069	8.90919	4.8895	2.6463e-18	8.7495e-16	up	--	-//-
ENSGALG00000029061	278.635	56.5017	2.302	5.5334e-07	3.5778e-05	up	--	-//-
ENSGALG00000010030	765.648	186.936	2.0341	8.8938e-08	6.9939e-06	up	--	BAZ1A|DDT domain||Zinc finger, PHD-type||Zinc finger, FYVE/PHD-type||Zinc finger, PHD-finger||Bromodomain||DDT domain superfamily||DDT domain, subgroup
ENSGALG00000028992	1715.72	4150.12	-1.2743	0.00022456	0.0062824	down	--	-|Ribosomal protein L34Ae
ENSGALG00000010780	267.101	631.554	-1.2415	0.00097098	0.020682	down	--	ER81|Ets domain||PEA3-type ETS-domain transcription factor, N-terminal
ENSGALG00000000182	110.095	348.484	-1.6623	6.1141e-05	0.0021641	down	--	-|Fibronectin, type III
ENSGALG00000007796	83.4167	265.006	-1.6676	0.0001245	0.0038537	down	gga-miR-101-2-5p,gga-miR-140-3p,gga-miR-1453,gga-miR-1460,gga-miR-1556,gga-miR-1563,gga-miR-1572,gga-miR-1580,gga-miR-1641,gga-miR-1656,gga-miR-1659,gga-miR-1710,gga-miR-1717,gga-miR-1728-3p,gga-miR-1786,gga-miR-202-5p,gga-miR-217-5p,gga-miR-22-3p,gga-miR-3532-3p,gga-miR-460a-5p,gga-miR-6615-5p,gga-miR-7449-3p,novel_130	BCAS1|-
ENSGALG00000006034	278.85	732.33	-1.393	0.00034091	0.0088222	down	gga-let-7a-2-3p,gga-let-7c-3p,gga-miR-122-5p,gga-miR-128-3p,gga-miR-138-2-3p,gga-miR-140-5p,gga-miR-1460,gga-miR-146b-3p,gga-miR-155,gga-miR-1572,gga-miR-1595-5p,gga-miR-15a,gga-miR-15b-3p,gga-miR-15b-5p,gga-miR-15c-5p,gga-miR-1626-3p,gga-miR-1626-5p,gga-miR-1649-5p,gga-miR-1651-3p,gga-miR-16-5p,gga-miR-1684a-5p,gga-miR-16c-5p,gga-miR-1729-5p,gga-miR-1747-5p,gga-miR-1769-5p,gga-miR-1774,gga-miR-1…	PITPNM3|HAD-like domain||DDHD||LNS2, Lipin/Ned1/Smp2
ENSGALG00000022674	0	550.206	#NAME?	1.1694e-33	8.9536e-31	down	--	HINTW|-
ENSGALG00000027164	279.678	90.0724	1.6346	0.00025583	0.0070559	up	--	-|Ankyrin repeat-containing domain||Ankyrin repeat
ENSGALG00000022789	2529.77	6770.86	-1.4203	1.9174e-05	0.00081311	down	--	CPQ|Peptidase M20||Neurexin/syndecan/glycophorin C||Peptidase M28||Syndecan/Neurexin domain
ENSGALG00000006300	10817.2	4034.57	1.4228	2.1649e-05	0.00090764	up	--	LDHA|Lactate dehydrogenase/glycoside hydrolase, family 4, C-terminal||Lactate/malate dehydrogenase, C-terminal||L-lactate dehydrogenase||L-lactate/malate dehydrogenase||Lactate/malate dehydrogenase, N-terminal
ENSGALG00000003485	714.266	227.434	1.651	1.2732e-05	0.00056472	up	gga-miR-10a-5p,gga-miR-10b-5p,gga-miR-130a-5p,gga-miR-130c-5p,gga-miR-138-1-3p,gga-miR-1453,gga-miR-146a-3p,gga-miR-146c-3p,gga-miR-1551-5p,gga-miR-1556,gga-miR-1585,gga-miR-15a,gga-miR-15b-5p,gga-miR-15c-5p,gga-miR-1626-3p,gga-miR-1635,gga-miR-16-5p,gga-miR-1662,gga-miR-16c-5p,gga-miR-1723,gga-miR-1769-5p,gga-miR-181a-5p,gga-miR-181b-5p,gga-miR-18a-3p,gga-miR-2128,gga-miR-2130,gga-miR-2131-5p,gg…	CCND3|Cyclin A/B/D/E/F||Cyclin, C-terminal domain||Cyclin, N-terminal||Cyclin-like
ENSGALG00000008256	865.22	266.306	1.7	3.9573e-06	0.0002013	up	gga-miR-128-1-5p,gga-miR-128-2-5p,gga-miR-1451-5p,gga-miR-1453,gga-miR-15a,gga-miR-15b-5p,gga-miR-15c-5p,gga-miR-1635,gga-miR-1649-5p,gga-miR-16-5p,gga-miR-1677-5p,gga-miR-16c-5p,gga-miR-1703-5p,gga-miR-1727,gga-miR-1737,gga-miR-181b-1-3p,gga-miR-214,gga-miR-218-5p,gga-miR-29b-1-5p,gga-miR-29b-2-5p,gga-miR-30c-2-3p,gga-miR-34a-5p,gga-miR-34b-5p,gga-miR-34c-5p,gga-miR-3528,gga-miR-383-3p,gga-miR-4…	BLM|RQC domain||HRDC-like||Helicase, superfamily 1/2, ATP-binding domain||DNA helicase, ATP-dependent, RecQ type||BDHCT||P-loop containing nucleoside triphosphate hydrolase||HRDC domain||Helicase, C-terminal||DEAD/DEAH box helicase domain
ENSGALG00000007849	2853.62	546.018	2.3858	6.7268e-11	9.0612e-09	up	gga-miR-100-3p,gga-miR-103-2-5p,gga-miR-103-3p,gga-miR-107-3p,gga-miR-107-5p,gga-miR-125b-3p,gga-miR-125b-5p,gga-miR-126-3p,gga-miR-128-3p,gga-miR-138-1-3p,gga-miR-138-5p,gga-miR-1397-5p,gga-miR-1416-5p,gga-miR-142-5p,gga-miR-1451-3p,gga-miR-1451-5p,gga-miR-1454,gga-miR-146a-3p,gga-miR-148a-3p,gga-miR-1560-3p,gga-miR-15a,gga-miR-15b-3p,gga-miR-15b-5p,gga-miR-15c-3p,gga-miR-15c-5p,gga-miR-1604,gga…	CD44|C-type lectin fold||CD44 antigen||Link
ENSGALG00000007253	535.589	125.954	2.0882	2.4425e-07	1.7418e-05	up	--	IL1RAP|Immunoglobulin subtype||Immunoglobulin-like domain||Interleukin-1 receptor type I/II
ENSGALG00000009014	353.195	135.317	1.3841	0.00083244	0.018489	up	gga-miR-130a-5p,gga-miR-130c-5p,gga-miR-1453,gga-miR-1585,gga-miR-1635,gga-miR-1649-3p,gga-miR-1649-5p,gga-miR-1655-5p,gga-miR-1659,gga-miR-1677-5p,gga-miR-1684a-5p,gga-miR-1737,gga-miR-1754-5p,gga-miR-1756b,gga-miR-1774,gga-miR-18b-3p,gga-miR-204,gga-miR-2188-5p,gga-miR-301b-5p,gga-miR-34a-5p,gga-miR-34c-5p,gga-miR-3531-5p,gga-miR-449a,gga-miR-449b-5p,gga-miR-460a-5p,gga-miR-6543-3p,gga-miR-6547…	TRAF2|TRAF-like||Zinc finger, TRAF-type||TNF receptor-associated factor TRAF||MATH||Zinc finger, RING-type
ENSGALG00000005632	2008.81	5481.02	-1.4481	0.0011601	0.023839	down	gga-let-7j-3p,gga-miR-101-3p,gga-miR-126-5p,gga-miR-128-3p,gga-miR-130a-3p,gga-miR-130a-5p,gga-miR-130b-3p,gga-miR-130c-3p,gga-miR-130c-5p,gga-miR-1329-5p,gga-miR-144-3p,gga-miR-1451-3p,gga-miR-1454,gga-miR-1456-5p,gga-miR-1467-5p,gga-miR-146c-3p,gga-miR-148a-3p,gga-miR-1559-3p,gga-miR-1656,gga-miR-1685-3p,gga-miR-1712-3p,gga-miR-1717,gga-miR-1756b,gga-miR-1774,gga-miR-1805-5p,gga-miR-184-5p,gga-…	MRVI1|MRVI1
ENSGALG00000014961	1113.5	3918.55	-1.8152	1.1859e-07	9.033e-06	down	--	FAM26E|-
ENSGALG00000027417	716.868	56.9983	3.6527	0.0019124	0.034648	up	--	NCKAP1L|Nck-associated protein 1
ENSGALG00000009619	59.9583	257.888	-2.1047	4.2097e-06	0.00021296	down	gga-miR-130a-5p,gga-miR-130c-5p,gga-miR-194,gga-miR-204,gga-miR-383-3p,gga-miR-6590-5p	GPR176|G protein-coupled receptor, rhodopsin-like||GPCR, rhodopsin-like, 7TM
ENSGALG00000014873	2074.11	4556.13	-1.1353	0.00055315	0.013	down	--	GJA1|Gap junction alpha-1 protein (Cx43), C-terminal||Gap junction alpha-1 protein (Cx43)||Connexin||Gap junction protein, cysteine-rich domain||Connexin, N-terminal
ENSGALG00000010997	261.055	668.201	-1.3559	0.00029506	0.007895	down	gga-miR-106-3p,gga-miR-106-5p,gga-miR-125b-5p,gga-miR-128-3p,gga-miR-130a-5p,gga-miR-130c-5p,gga-miR-1329-5p,gga-miR-138-1-3p,gga-miR-142-5p,gga-miR-1453,gga-miR-1467-3p,gga-miR-1467-5p,gga-miR-146a-5p,gga-miR-146b-5p,gga-miR-146c-5p,gga-miR-148a-3p,gga-miR-1559-5p,gga-miR-1583,gga-miR-1585,gga-miR-15a,gga-miR-15b-5p,gga-miR-15c-5p,gga-miR-1604,gga-miR-1649-5p,gga-miR-1659,gga-miR-16-5p,gga-miR-1…	DFNA5|Gasdermin
ENSGALG00000021355	333.38	18.2914	4.1879	9.2553e-17	2.7479e-14	up	--	-|Protein-tyrosine phosphatase, receptor/non-receptor type||Protein-tyrosine phosphatase-like||Protein-tyrosine/Dual specificity phosphatase||Protein-tyrosine phosphatase, catalytic||Dual specificity phosphatase, catalytic domain
ENSGALG00000013861	403.033	46.2745	3.1226	3.2999e-12	5.2181e-10	up	--	TNFAIP3|Ovarian tumour, otubain||Zinc finger, A20-type
ENSGALG00000008840	122.345	7.7332	3.9837	0.0010399	0.021926	up	gga-miR-101-1-5p,gga-miR-148a-5p,gga-miR-1690-5p	ACSL5|AMP-dependent synthetase/ligase
ENSGALG00000004070	211.111	45.8424	2.2032	2.1832e-05	0.0009127	up	--	MICALL2|Zinc finger, LIM-type||Domain of unknown function DUF3585||Calmodulin-regulated spectrin-associated protein, CH domain||Calponin homology domain
ENSGALG00000011566	67.0015	224.461	-1.7442	0.00013137	0.004046	down	--	GYPC|Neurexin/syndecan/glycophorin C
ENSGALG00000015352	246.304	95.2085	1.3713	0.00238	0.04123	up	--	GAK|2Fe-2S ferredoxin-type domain||Protein kinase domain||Tensin phosphatase, C2 domain||Protein kinase-like domain||Protein-tyrosine phosphatase-like||DnaJ domain||C2 domain||Tensin phosphatase, lipid phosphatase domain
ENSGALG00000002118	1496.56	5184.61	-1.7926	1.9487e-07	1.4246e-05	down	gga-miR-106-3p,gga-miR-1626-5p,gga-miR-1635,gga-miR-1710,gga-miR-17-3p,gga-miR-1744-3p,gga-miR-1795,gga-miR-184-5p,gga-miR-18a-3p,gga-miR-2128,gga-miR-21-3p,gga-miR-23b-3p,gga-miR-33-3p,gga-miR-6548-5p,gga-miR-6639-5p,gga-miR-6651-5p,gga-miR-6660-3p	CO6|Potassium channel, calcium-activated, BK, beta subunit
ENSGALG00000003742	96.9857	504.079	-2.3778	0.001023	0.021685	down	--	CPAMD8|Alpha-2-macroglobulin||Terpenoid cyclases/protein prenyltransferase alpha-alpha toroid||Kazal domain||Alpha-macroglobulin, receptor-binding||Alpha-macroglobulin complement component||Alpha-2-macroglobulin, thiol-ester bond-forming||Alpha-2-macroglobulin, N-terminal 2||Farnesoic acid O-methyl transferase
ENSGALG00000011742	88.1555	298.553	-1.7599	0.0013466	0.026402	down	gga-let-7g-3p,gga-miR-106-3p,gga-miR-137-3p,gga-miR-142-3p,gga-miR-142-5p,gga-miR-144-5p,gga-miR-146b-3p,gga-miR-148a-5p,gga-miR-1551-5p,gga-miR-1560-3p,gga-miR-1647,gga-miR-1649-5p,gga-miR-1651-3p,gga-miR-1655-5p,gga-miR-1663-5p,gga-miR-1664-3p,gga-miR-1710,gga-miR-1717,gga-miR-1727,gga-miR-17-3p,gga-miR-1769-3p,gga-miR-1781-5p,gga-miR-181a-5p,gga-miR-181b-5p,gga-miR-200a-3p,gga-miR-200b-3p,gga-…	ART4|NAD:arginine ADP-ribosyltransferase, ART
ENSGALG00000012848	432.339	124.161	1.7999	0.00032902	0.0086245	up	--	KDM7A|Zinc finger, FYVE/PHD-type||JmjC domain
ENSGALG00000011351	6157.33	12478.6	-1.0191	0.0030305	0.049445	down	--	HSP90AA1|Heat shock protein Hsp90 family||Histidine kinase-like ATPase, C-terminal domain||Ribosomal protein S5 domain 2-type fold||Heat shock protein Hsp90, N-terminal
ENSGALG00000005099	143.882	0	Inf	0.00031221	0.0082583	up	gga-miR-15a,gga-miR-15b-5p,gga-miR-15c-5p,gga-miR-16-5p,gga-miR-16c-5p,gga-miR-30b-3p,gga-miR-6546-5p,gga-miR-7b,gga-miR-7	OGCHI|Alpha-1-acid glycoprotein||Calycin-like||Lipocalin/cytosolic fatty-acid binding domain||Apolipoprotein M
ENSGALG00000003999	432.031	1045.57	-1.2751	0.00036232	0.0092636	down	--	NAV2|P-loop containing nucleoside triphosphate hydrolase||Calponin homology domain||AAA+ ATPase domain
ENSGALG00000015947	14.5546	74.5479	-2.3567	0.002046	0.036627	down	--	CDH17|Cadherin||Cadherin-like
ENSGALG00000007160	70.2237	9.69177	2.8571	0.00014065	0.0042388	up	gga-miR-10a-5p,gga-miR-10b-5p,gga-miR-1649-5p,gga-miR-1724,gga-miR-6565-3p,gga-miR-7472-5p	-|Rho GTPase activation protein||Rho GTPase-activating protein domain
ENSGALG00000004176	422.932	953.401	-1.1727	0.0015797	0.029846	down	gga-miR-15a,gga-miR-15b-5p,gga-miR-15c-5p,gga-miR-16-5p,gga-miR-16c-5p,gga-miR-214,gga-miR-383-3p,gga-miR-6543-3p,novel_178	ATOX1|Heavy metal-associated domain, HMA
ENSGALG00000014297	517.957	134.887	1.9411	7.3677e-07	4.6806e-05	up	--	IRF-3|SMAD/FHA domain||Interferon regulatory factor DNA-binding domain||Interferon regulatory factor-3
ENSGALG00000014441	28.1422	224.072	-2.9932	2.8281e-09	2.9599e-07	down	--	-|Zinc finger, C2H2||Drought induced 19 protein-like, zinc-binding domain||Zinc finger, ZZ-type||Zinc finger, C2H2-like
ENSGALG00000026420	61.8781	1.11365	5.7961	1.7676e-06	0.00010085	up	--	CSF3|Interleukin-6/Interleukin-23/GCSF/MGF||Interleukin-6||Four-helical cytokine-like, core
ENSGALG00000004162	129.248	8.39322	3.9448	0.0011443	0.023648	up	--	SLC16A6|Major facilitator superfamily domain, general substrate transporter||General substrate transporter||Major facilitator superfamily||Major facilitator superfamily domain
ENSGALG00000001062	191.901	435.422	-1.1821	0.0022012	0.038705	down	gga-let-7a-3p,gga-miR-101-2-5p,gga-miR-103-2-5p,gga-miR-106-3p,gga-miR-107-5p,gga-miR-10a-5p,gga-miR-10b-5p,gga-miR-128-3p,gga-miR-1329-5p,gga-miR-133a-3p,gga-miR-133b,gga-miR-133c-3p,gga-miR-135a-3-3p,gga-miR-1452,gga-miR-1453,gga-miR-1467-3p,gga-miR-146c-3p,gga-miR-1556,gga-miR-1560-3p,gga-miR-15c-3p,gga-miR-16-1-3p,gga-miR-1623,gga-miR-1626-3p,gga-miR-1626-5p,gga-miR-1635,gga-miR-1649-5p,gga-m…	GGT7|Nucleophile aminohydrolases, N-terminal||Gamma-glutamyltranspeptidase
ENSGALG00000029113	3.98264	63.9897	-4.006	0.00010003	0.0032194	down	--	-|Wnt
ENSGALG00000001416	133.048	565.646	-2.088	3.4149e-07	2.3324e-05	down	--	ADRA1B|GPCR, rhodopsin-like, 7TM||Adrenoceptor family||G protein-coupled receptor, rhodopsin-like||Alpha 1B adrenoceptor||7TM GPCR, olfactory receptor/chemoreceptor Srsx
ENSGALG00000027275	409.183	1551	-1.9224	1.3474e-07	1.0157e-05	down	--	PPP1R3B|Putative phosphatase regulatory subunit||Protein phosphatase 1, glycogen targeting subunit, Metazoa
ENSGALG00000016800	62.2891	232.342	-1.8992	2.3592e-05	0.00096953	down	--	C2orf40|-
ENSGALG00000004518	16.1943	111.827	-2.7877	1.8299e-05	0.00078531	down	gga-miR-100-3p,gga-miR-101-3p,gga-miR-106-3p,gga-miR-125b-3p,gga-miR-125b-5p,gga-miR-130b-5p,gga-miR-1329-3p,gga-miR-133c-5p,gga-miR-138-1-3p,gga-miR-138-2-3p,gga-miR-140-5p,gga-miR-1416-3p,gga-miR-1416-5p,gga-miR-142-3p,gga-miR-144-3p,gga-miR-1452,gga-miR-1456-5p,gga-miR-153-3p,gga-miR-155,gga-miR-1560-3p,gga-miR-1563,gga-miR-1597-5p,gga-miR-15c-3p,gga-miR-1604,gga-miR-1626-5p,gga-miR-1641,gga-m…	-|Betaine-homocysteine S-methyltransferase, BHMT||Homocysteine S-methyltransferase
ENSGALG00000006805	2511.26	543.274	2.2087	0.00051299	0.012295	up	gga-let-7g-3p,gga-let-7j-3p,gga-miR-101-2-5p,gga-miR-101-3p,gga-miR-103-2-5p,gga-miR-107-5p,gga-miR-10a-5p,gga-miR-10b-5p,gga-miR-133a-3p,gga-miR-133b,gga-miR-133c-3p,gga-miR-137-3p,gga-miR-1397-5p,gga-miR-140-5p,gga-miR-144-3p,gga-miR-16-1-3p,gga-miR-1651-3p,gga-miR-1655-5p,gga-miR-1666,gga-miR-1710,gga-miR-1754-5p,gga-miR-1756b,gga-miR-1781-5p,gga-miR-181b-1-3p,gga-miR-18a-5p,gga-miR-18b-5p,gga…	-|Scramblase||Tubby C-terminal-like domain
ENSGALG00000021653	89.0511	229.393	-1.3651	0.002798	0.04668	down	--	IFT22|P-loop containing nucleoside triphosphate hydrolase||Small GTPase superfamily
ENSGALG00000000742	409.216	97.2939	2.0724	5.1958e-07	3.4203e-05	up	gga-let-7a-2-3p,gga-let-7c-3p,gga-let-7g-3p,gga-miR-126-5p,gga-miR-1452,gga-miR-15a,gga-miR-15b-5p,gga-miR-15c-5p,gga-miR-1619,gga-miR-1655-5p,gga-miR-16-5p,gga-miR-1663-5p,gga-miR-1690-5p,gga-miR-16c-5p,gga-miR-1778,gga-miR-18a-3p,gga-miR-2131-5p,gga-miR-214,gga-miR-24-3p,gga-miR-26a-5p,gga-miR-33-5p,gga-miR-3531-3p,gga-miR-383-3p,gga-miR-458a-3p,gga-miR-460a-3p,gga-miR-460b-3p,gga-miR-551-5p,gg…	PIM1|Serine/threonine/dual specificity protein kinase, catalytic domain||Protein kinase-like domain||Lipopolysaccharide kinase||Tyrosine-protein kinase, catalytic domain||Protein kinase domain||Serine-threonine/tyrosine-protein kinase catalytic domain
ENSGALG00000006090	192.966	498.98	-1.3706	0.00055624	0.013052	down	gga-miR-103-3p,gga-miR-106-3p,gga-miR-106-5p,gga-miR-107-3p,gga-miR-1306-5p,gga-miR-130a-3p,gga-miR-130b-3p,gga-miR-130b-5p,gga-miR-130c-3p,gga-miR-135a-3-3p,gga-miR-135a-5p,gga-miR-137-3p,gga-miR-138-1-3p,gga-miR-142-5p,gga-miR-1452,gga-miR-1456-5p,gga-miR-1467-5p,gga-miR-1551-5p,gga-miR-1563,gga-miR-15a,gga-miR-15b-3p,gga-miR-15b-5p,gga-miR-15c-5p,gga-miR-1649-5p,gga-miR-1655-5p,gga-miR-16-5p,g…	PLEKHA7|Pleckstrin homology domain
ENSGALG00000003015	3369.32	8723.78	-1.3725	4.3498e-05	0.0016433	down	gga-miR-103-3p,gga-miR-107-3p,gga-miR-1663-5p,gga-miR-1685-5p,gga-miR-458b-5p	SERPINF1|Serpin domain
ENSGALG00000013994	232.733	5.81549	5.3226	2.0727e-18	7.3546e-16	up	--	TAAR1|Trace amine associated receptor 1||GPCR, rhodopsin-like, 7TM||Trace amine associated receptor family||G protein-coupled receptor, rhodopsin-like||7TM GPCR, olfactory receptor/chemoreceptor Srsx
ENSGALG00000002789	300.634	970.127	-1.6902	2.8221e-06	0.00015319	down	gga-let-7g-3p,gga-let-7j-3p,gga-miR-103-2-5p,gga-miR-106-3p,gga-miR-107-5p,gga-miR-10a-5p,gga-miR-10b-5p,gga-miR-122-5p,gga-miR-126-5p,gga-miR-128-1-5p,gga-miR-128-2-5p,gga-miR-128-3p,gga-miR-130a-3p,gga-miR-130a-5p,gga-miR-130b-3p,gga-miR-130c-3p,gga-miR-130c-5p,gga-miR-1329-3p,gga-miR-1329-5p,gga-miR-133c-5p,gga-miR-138-5p,gga-miR-144-5p,gga-miR-1451-3p,gga-miR-1453,gga-miR-1454,gga-miR-1460,gg…	MAP2|Microtubule associated protein, tubulin-binding repeat||MAP2/Tau projection
ENSGALG00000003399	1179.54	8.68132	7.0861	1.8698e-43	2.7202e-40	up	--	SELE|Sushi/SCR/CCP||Selectin superfamily||Epidermal growth factor-like domain||C-type lectin fold||C-type lectin||EGF-like domain, extracellular
ENSGALG00000000244	12.226	63.6801	-2.3809	0.0013785	0.026825	down	--	CAMK4|Protein kinase-like domain||Serine/threonine/dual specificity protein kinase, catalytic domain||Protein kinase domain||Serine-threonine/tyrosine-protein kinase catalytic domain||Tyrosine-protein kinase, catalytic domain
ENSGALG00000014313	98.8462	17.3841	2.5074	0.00065889	0.015048	up	--	-|Small GTPase superfamily||Mitochondrial Rho-like||Leucine-rich repeat, typical subtype||Leucine-rich repeat||Small GTPase superfamily, ARF/SAR type||P-loop containing nucleoside triphosphate hydrolase
ENSGALG00000012404	621.185	102.056	2.6057	1.167e-10	1.5024e-08	up	--	ERO1L|Endoplasmic reticulum oxidoreductin 1
ENSGALG00000022850	512.446	218.34	1.2308	0.0023499	0.040892	up	--	TMEM214|Protein of unknown function DUF2359, TMEM214
ENSGALG00000013257	2698.97	6604.97	-1.2911	0.00012811	0.003957	down	--	LDHB|L-lactate/malate dehydrogenase||L-lactate dehydrogenase||Lactate/malate dehydrogenase, C-terminal||Lactate/malate dehydrogenase, N-terminal||Lactate dehydrogenase/glycoside hydrolase, family 4, C-terminal
ENSGALG00000007839	1148.49	2776.91	-1.2737	0.00029144	0.0078517	down	--	NCAM1|Immunoglobulin||Immunoglobulin I-set||Immunoglobulin subtype||Immunoglobulin V-set domain||Neural cell adhesion||Immunoglobulin-like domain||Immunoglobulin subtype 2||Fibronectin, type III
ENSGALG00000028307	0.453872	210.276	-8.8558	3.6574e-23	1.9003e-20	down	--	-//-
ENSGALG00000012390	31.027	109.355	-1.8174	0.0010325	0.021832	down	gga-let-7a-2-3p,gga-let-7c-3p,gga-let-7g-3p,gga-miR-103-3p,gga-miR-106-3p,gga-miR-107-3p,gga-miR-125b-3p,gga-miR-130a-5p,gga-miR-130c-5p,gga-miR-133c-5p,gga-miR-142-5p,gga-miR-15a,gga-miR-15b-5p,gga-miR-15c-5p,gga-miR-16-1-3p,gga-miR-1651-3p,gga-miR-16-5p,gga-miR-1662,gga-miR-1685-3p,gga-miR-16c-5p,gga-miR-17-3p,gga-miR-20b-3p,gga-miR-219b,gga-miR-22-5p,gga-miR-34b-3p,gga-miR-34c-3p,gga-miR-3535,…	PPP1R14C|PKC-activated phosphatase-1 inhibitor
ENSGALG00000003138	208.903	961.986	-2.2032	2.725e-09	2.8727e-07	down	--	OXTR|Oxytocin receptor||GPCR, rhodopsin-like, 7TM||G protein-coupled receptor, rhodopsin-like||Vasopressin receptor||7TM GPCR, olfactory receptor/chemoreceptor Srsx
ENSGALG00000006368	162.1	441.745	-1.4463	0.00025657	0.0070559	down	gga-miR-1452,gga-miR-187-3p,gga-miR-3607-5p,gga-miR-6565-5p,novel_217	PTPN5|Protein-tyrosine phosphatase, receptor/non-receptor type||Protein-tyrosine/Dual specificity phosphatase||Protein-tyrosine phosphatase-like||Protein-tyrosine phosphatase, catalytic||Protein-tyrosine phosphatase, KIM-containing||Dual specificity phosphatase, catalytic domain
ENSGALG00000006038	3694.18	8907.63	-1.2698	0.00024772	0.0068775	down	--	TGFBR3|Zona pellucida domain
ENSGALG00000007650	321.328	37.5932	3.0955	3.4934e-06	0.00018151	up	gga-miR-140-3p,gga-miR-1453,gga-miR-1460,gga-miR-15a,gga-miR-15b-5p,gga-miR-15c-5p,gga-miR-1659,gga-miR-16-5p,gga-miR-1684a-5p,gga-miR-16c-5p,gga-miR-184-3p,gga-miR-214,gga-miR-30b-3p,gga-miR-30b-5p,gga-miR-30c-5p,gga-miR-6565-3p,gga-miR-6615-5p,gga-miR-6643-5p,gga-miR-6649-3p,gga-miR-6663-5p,gga-miR-7472-5p,novel_209	SLC9A3R1|EBP50, C-terminal||Na(+)/H(+) exchange regulatory cofactor NHE-RF||PDZ domain
ENSGALG00000026978	3882.87	8973.4	-1.2085	0.00035232	0.0090557	down	--	RPL29|Ribosomal protein L29e
ENSGALG00000000865	157.281	25.571	2.6208	0.00030107	0.0079926	up	gga-miR-1556,gga-miR-1560-3p,gga-miR-1647,gga-miR-1684a-5p,gga-miR-187-5p,gga-miR-21-3p,gga-miR-214,gga-miR-383-3p,gga-miR-6548-5p,novel_183	-|Zinc finger, C3HC4 RING-type||Zinc finger, RING-type||SPRY-associated||Concanavalin A-like lectin/glucanases superfamily||Zinc finger, B-box||Butyrophylin-like||SPRY domain||B30.2/SPRY domain
ENSGALG00000012173	577.393	95.086	2.6022	1.9487e-10	2.4439e-08	up	--	LGALS3|Concanavalin A-like lectin/glucanases superfamily||Galectin, carbohydrate recognition domain
ENSGALG00000024441	2181.4	7699.92	-1.8196	0.00021687	0.0061026	down	--	-//-
ENSGALG00000011015	69.0214	258.861	-1.9071	3.2076e-05	0.0012855	down	gga-miR-100-3p,gga-miR-1329-5p,gga-miR-135a-5p,gga-miR-1416-5p,gga-miR-1453,gga-miR-1454,gga-miR-148a-5p,gga-miR-1597-5p,gga-miR-15c-3p,gga-miR-16-1-3p,gga-miR-1710,gga-miR-1726,gga-miR-194,gga-miR-23b-5p,gga-miR-2954,gga-miR-302b-5p,gga-miR-3525,gga-miR-3539,gga-miR-3607-5p,gga-miR-383-5p,gga-miR-6516-5p,gga-miR-6651-5p,gga-miR-6669-3p,gga-miR-9-5p	NTPCR|P-loop containing nucleoside triphosphate hydrolase||ATPase, AAA-type, core||Nucleoside-triphosphatase, THEP1 type||AAA+ ATPase domain
ENSGALG00000016038	1347.32	607.576	1.149	0.0014908	0.028576	up	--	ADAM33|ADAM, cysteine-rich||Peptidase M12B, ADAM/reprolysin||Epidermal growth factor-like domain||Blood coagulation inhibitor, Disintegrin||Peptidase M12B, propeptide
ENSGALG00000016161	39.2253	149.894	-1.9341	0.00096055	0.02052	down	--	TSNARE1|Target SNARE coiled-coil domain||t-SNARE||Syntaxin, N-terminal domain
ENSGALG00000006576	7.33557	54.9559	-2.9053	0.0003905	0.00988	down	gga-let-7a-2-3p,gga-let-7c-3p,gga-miR-106-5p,gga-miR-1452,gga-miR-1460,gga-miR-1556,gga-miR-1559-3p,gga-miR-1655-3p,gga-miR-1729-5p,gga-miR-1747-5p,gga-miR-17-5p,gga-miR-1786,gga-miR-181b-1-3p,gga-miR-183,gga-miR-19a-3p,gga-miR-19b-3p,gga-miR-200b-3p,gga-miR-20a-5p,gga-miR-20b-3p,gga-miR-20b-5p,gga-miR-21-3p,gga-miR-218-5p,gga-miR-301a-5p,gga-miR-3531-3p,gga-miR-365b-5p,gga-miR-429-3p,gga-miR-654…	GRM3|GPCR, family 3, metabotropic glutamate receptor 2||GPCR, family 3, metabotropic glutamate receptor||GPCR, family 3, metabotropic glutamate receptor 3||Periplasmic binding protein-like I||GPCR, family 3, nine cysteines domain||GPCR, family 3, C-terminal||Extracellular ligand-binding receptor||GPCR, family 3
ENSGALG00000026854	115.472	562.14	-2.2834	9.0357e-09	8.6481e-07	down	--	PDPN|Podoplanin
ENSGALG00000024075	83.2387	9.19729	3.178	5.6891e-06	0.00027589	up	--	IL10R1|Fibronectin, type III||Interferon alpha/beta receptor, beta chain
ENSGALG00000000150	5095.23	11206.4	-1.1371	0.00079787	0.017803	down	--	RPL9|Ribosomal protein L6||Ribosomal protein L6, alpha-beta domain
ENSGALG00000016205	5015.17	1071.75	2.2263	0.00050701	0.012232	up	--	PDXK|Pyridoxal phosphate (active vitamin B6) biosynthesis, pyridoxal kinase||Ribokinase-like||Carbohydrate kinase PfkB||Pyridoxamine kinase/Phosphomethylpyrimidine kinase
ENSGALG00000016122	2709.76	7052.12	-1.3799	8.4375e-05	0.0028046	down	--	EIF3H|JAB1/MPN/MOV34 metalloenzyme domain
ENSGALG00000005331	49.5786	178.913	-1.8515	0.00014671	0.0043827	down	gga-miR-135a-3-3p,gga-miR-1397-5p,gga-miR-142-5p,gga-miR-144-5p,gga-miR-1467-5p,gga-miR-153-3p,gga-miR-1551-3p,gga-miR-1563,gga-miR-15a,gga-miR-15b-5p,gga-miR-15c-5p,gga-miR-1623,gga-miR-1626-3p,gga-miR-1647,gga-miR-1649-3p,gga-miR-1651-3p,gga-miR-1655-5p,gga-miR-1656,gga-miR-16-5p,gga-miR-1668-3p,gga-miR-1684a-5p,gga-miR-1690-5p,gga-miR-16c-5p,gga-miR-1720-3p,gga-miR-1723,gga-miR-1727,gga-miR-17…	GJC2|Gap junction protein, cysteine-rich domain||Connexin||Connexin, N-terminal
ENSGALG00000013616	10.5127	90.8807	-3.1118	0.0010856	0.022724	down	--	OPRM1|Neuropeptide Y receptor family||Mu opioid receptor||7TM GPCR, olfactory receptor/chemoreceptor Srsx||Neuropeptide B/W receptor family||Galanin receptor family||Somatostatin receptor family||7TM GPCR, serpentine receptor class x (Srx)||Opioid receptor||GPCR, rhodopsin-like, 7TM||G protein-coupled receptor, rhodopsin-like
ENSGALG00000003745	801.869	242.219	1.7271	0.0029262	0.048211	up	gga-miR-106-5p,gga-miR-125b-5p,gga-miR-1306-3p,gga-miR-1453,gga-miR-1560-3p,gga-miR-1649-5p,gga-miR-1651-3p,gga-miR-1653,gga-miR-1677-5p,gga-miR-1737,gga-miR-17-5p,gga-miR-1778,gga-miR-181b-1-3p,gga-miR-200a-3p,gga-miR-200b-5p,gga-miR-203a,gga-miR-20a-5p,gga-miR-20b-5p,gga-miR-2128,gga-miR-2129,gga-miR-2131-5p,gga-miR-214,gga-miR-216a,gga-miR-216b,gga-miR-22-3p,gga-miR-23b-3p,gga-miR-29a-3p,gga-m…	NECAP2|Adaptin ear-binding coat-associated protein 1 NECAP-1
ENSGALG00000004575	439.928	139.544	1.6565	3.5181e-05	0.0013843	up	--	STARD8|Rho GTPase activation protein||START domain||Rho GTPase-activating protein domain
ENSGALG00000006258	15.125	148.204	-3.2926	1.7262e-08	1.5502e-06	down	gga-let-7a-2-3p,gga-let-7c-3p,gga-miR-101-3p,gga-miR-106-5p,gga-miR-128-3p,gga-miR-133c-5p,gga-miR-138-5p,gga-miR-142-5p,gga-miR-144-3p,gga-miR-1456-5p,gga-miR-1460,gga-miR-148a-5p,gga-miR-1572,gga-miR-1626-3p,gga-miR-1685-3p,gga-miR-1720-3p,gga-miR-17-5p,gga-miR-1781-3p,gga-miR-181b-2-3p,gga-miR-187-5p,gga-miR-18a-5p,gga-miR-18b-5p,gga-miR-190a-3p,gga-miR-199-3p,gga-miR-200a-3p,gga-miR-20a-5p,gg…	SPOCK1|SPARC/Testican, calcium-binding domain||Kazal domain||Thyroglobulin type-1
ENSGALG00000027617	122.395	382.423	-1.6436	4.4115e-05	0.0016541	down	--	-|KCNMB2, ball/chain domain||Potassium channel, calcium-activated, BK, beta subunit
ENSGALG00000019061	177.487	1.67047	6.7313	1.8481e-09	2.0064e-07	up	--	-|Peptidase M10A||Peptidase, metallopeptidase||Peptidoglycan binding-like||Hemopexin-like domain||Peptidase M10A, stromelysin-type||Peptidase M10, metallopeptidase||Hemopexin-like repeats
ENSGALG00000006346	253.59	0.907261	8.1268	0.00074321	0.016737	up	gga-miR-101-3p,gga-miR-106-5p,gga-miR-125b-5p,gga-miR-130a-3p,gga-miR-130b-3p,gga-miR-130c-3p,gga-miR-138-1-3p,gga-miR-144-3p,gga-miR-1454,gga-miR-1467-5p,gga-miR-1626-3p,gga-miR-1644,gga-miR-1655-5p,gga-miR-1684a-3p,gga-miR-1684a-5p,gga-miR-1684b-3p,gga-miR-1717,gga-miR-1737,gga-miR-17-5p,gga-miR-1769-3p,gga-miR-181a-5p,gga-miR-181b-1-3p,gga-miR-181b-5p,gga-miR-187-5p,gga-miR-18b-3p,gga-miR-196-…	JSC|Chemokine interleukin-8-like domain
ENSGALG00000029106	100.84	291.647	-1.5322	0.00032541	0.0085606	down	--	LGI1|Leucine-rich glioma-inactivated , EPTP repeat||Leucine-rich repeat||Cysteine-rich flanking region, C-terminal||EAR||Leucine-rich repeat, typical subtype
ENSGALG00000005253	15.3009	224.527	-3.8752	1.4106e-12	2.332e-10	down	--	C1QTNF8|Complement C1q protein||Tumour necrosis factor-like domain||Collagen triple helix repeat
ENSGALG00000001475	217.489	742.672	-1.7718	3.521e-06	0.00018229	down	gga-miR-101-3p,gga-miR-144-3p,gga-miR-15a,gga-miR-15b-5p,gga-miR-15c-5p,gga-miR-16-5p,gga-miR-1663-5p,gga-miR-16c-5p,gga-miR-1712-3p,gga-miR-1737,gga-miR-193a-3p,gga-miR-193b-3p,gga-miR-194,gga-miR-223,gga-miR-30c-2-3p,gga-miR-3533,gga-miR-6552-3p,gga-miR-6559-5p,gga-miR-6675-3p	STMN1|Stathmin family
ENSGALG00000006988	3150.37	431.383	2.8685	6.6903e-05	0.0023285	up	--	RNF213|P-loop containing nucleoside triphosphate hydrolase||Zinc finger, RING-type||ATPase, AAA-type, core||AAA+ ATPase domain
ENSGALG00000023821	261.286	40.975	2.6728	1.7496e-08	1.5615e-06	up	gga-miR-106-5p,gga-miR-125b-5p,gga-miR-1677-5p,gga-miR-1720-3p,gga-miR-17-5p,gga-miR-20a-5p,gga-miR-20b-5p,gga-miR-2129,gga-miR-214,gga-miR-22-3p,gga-miR-32-5p,gga-miR-383-3p,gga-miR-6548-3p,gga-miR-6553-5p,gga-miR-6669-3p,gga-miR-92-3p	DHX58|P-loop containing nucleoside triphosphate hydrolase||Helicase/UvrB domain||Helicase, superfamily 1/2, ATP-binding domain||C-terminal domain of RIG-I||DEAD/DEAH box helicase domain||Helicase, C-terminal
ENSGALG00000014447	231.514	664.363	-1.5209	0.000109	0.00347	down	--	AK3|Adenylate kinase subfamily||P-loop containing nucleoside triphosphate hydrolase||Adenylate kinase/UMP-CMP kinase||Adenylate kinase, active site lid domain
ENSGALG00000011961	237.417	0	Inf	1.5027e-19	6.2459e-17	up	--	TNIP3|-
ENSGALG00000000247	394.764	174.542	1.1774	0.0026398	0.044553	up	gga-miR-1659,gga-miR-1662,gga-miR-1723,gga-miR-18b-3p,gga-miR-2131-3p,gga-miR-2131-5p,gga-miR-22-5p,gga-miR-29c-5p,gga-miR-3530-5p,gga-miR-6544-3p,novel_109	WDR36|Small-subunit processome, Utp21||WD40-repeat-containing domain||WD40 repeat||Soluble quinoprotein glucose/sorbosone dehydrogenase
ENSGALG00000013992	423.192	36.1506	3.5492	4.8006e-10	5.5871e-08	up	--	-|Biotinidase, eukaryotic||Carbon-nitrogen hydrolase
ENSGALG00000027407	130.341	3.27861	5.3131	9.2931e-13	1.5905e-10	up	--	GPR132|GPCR, rhodopsin-like, 7TM||G protein-coupled receptor, rhodopsin-like||G2A lysophosphatidylcholine receptor||Angiotensin II receptor family
ENSGALG00000016448	105.671	262.514	-1.3128	0.0030519	0.049663	down	--	KCNF1|Potassium channel, voltage dependent, Kv1||Potassium channel||BTB/POZ fold||Ion transport domain||Polycystin cation channel, PKD1/PKD2||Two pore domain potassium channel domain||Potassium channel, voltage dependent, Kv||Potassium channel, voltage dependent, Kv9||Potassium channel tetramerisation-type BTB domain||Potassium channel, voltage dependent, Kv6
ENSGALG00000027788	3845.71	16696.8	-2.1183	8.6437e-10	9.5991e-08	down	--	CPE|Peptidase M14, carboxypeptidase A||Carboxypeptidase-like, regulatory domain
ENSGALG00000024398	3049.14	6376.85	-1.0644	0.001643	0.030841	down	--	RPS28|Ribosomal protein S28e||Nucleic acid-binding, OB-fold
ENSGALG00000020528	426.782	131.669	1.6966	2.19e-05	0.00091289	up	--	CZH9ORF80|-
ENSGALG00000011126	206.087	479.525	-1.2184	0.0013659	0.026637	down	gga-let-7a-2-3p,gga-let-7c-3p,gga-miR-106-5p,gga-miR-138-5p,gga-miR-1467-5p,gga-miR-146a-5p,gga-miR-146b-5p,gga-miR-146c-5p,gga-miR-1585,gga-miR-15b-3p,gga-miR-1623,gga-miR-1631,gga-miR-1641,gga-miR-1651-3p,gga-miR-1684a-3p,gga-miR-1684b-3p,gga-miR-1729-5p,gga-miR-1747-5p,gga-miR-17-5p,gga-miR-1778,gga-miR-1803,gga-miR-1805-3p,gga-miR-181a-5p,gga-miR-181b-1-3p,gga-miR-181b-2-3p,gga-miR-181b-5p,gg…	JAZF1|Zinc finger, C2H2-like
ENSGALG00000002383	332.221	2.1241	7.2891	1.3266e-11	1.9495e-09	up	gga-miR-140-3p,gga-miR-1460,gga-miR-1727,gga-miR-20b-3p,gga-miR-449c-3p	CD72|C-type lectin fold||C-type lectin
ENSGALG00000011916	1167.09	537.192	1.1194	0.0016145	0.030465	up	gga-miR-138-5p	SREBF2|Myc-type, basic helix-loop-helix (bHLH) domain
ENSGALG00000014692	151.264	28.024	2.4323	6.7446e-06	0.00032383	up	--	LMNB1|Intermediate filament protein||Prefoldin||Lamin Tail Domain
ENSGALG00000002722	1503.9	332.676	2.1765	4.7998e-09	4.8157e-07	up	--	MST1|Peptidase S1A, chymotrypsin-type||Trypsin-like cysteine/serine peptidase domain||PAN-1 domain||Kringle||Kringle-like fold||Peptidase S1||Apple-like
ENSGALG00000016636	116.067	303.569	-1.3871	0.0010897	0.022777	down	--	ARSH|Type I phosphodiesterase/nucleotide pyrophosphatase/phosphate transferase||Sulfatase||Alkaline-phosphatase-like, core domain
ENSGALG00000002558	173.92	18.4763	3.2347	6.9768e-08	5.7003e-06	up	--	ASL1|Fumarate lyase family||Argininosuccinate lyase||Fumarate lyase, N-terminal||L-Aspartase-like
ENSGALG00000007792	366.22	993.871	-1.4403	0.00011019	0.0035	down	gga-miR-1597-5p,gga-miR-15c-3p,gga-miR-1626-5p,gga-miR-1644,gga-miR-1656,gga-miR-1684a-3p,gga-miR-1684b-3p,gga-miR-1729-5p,gga-miR-302b-5p,gga-miR-3064-5p,gga-miR-6548-5p,gga-miR-6552-3p	PFDN4|Prefoldin||Prefoldin, subunit 4||Prefoldin beta-like
ENSGALG00000010017	1405.66	3476.25	-1.3063	0.00018488	0.0053577	down	gga-let-7g-3p,gga-miR-103-3p,gga-miR-107-3p,gga-miR-126-3p,gga-miR-1329-5p,gga-miR-140-3p,gga-miR-1452,gga-miR-1467-5p,gga-miR-146b-3p,gga-miR-1551-3p,gga-miR-1597-5p,gga-miR-15a,gga-miR-15b-5p,gga-miR-15c-3p,gga-miR-15c-5p,gga-miR-1625-5p,gga-miR-1644,gga-miR-16-5p,gga-miR-16c-5p,gga-miR-1712-3p,gga-miR-1727,gga-miR-1786,gga-miR-196-5p,gga-miR-200a-3p,gga-miR-200a-5p,gga-miR-203a,gga-miR-215-5p,…	MCFD2|EF-hand domain
ENSGALG00000016919	1458.21	52.9371	4.7838	4.797e-21	2.1148e-18	up	--	IRG1|MmgE/PrpD
ENSGALG00000003589	895.608	29.6321	4.9176	1.2531e-06	7.502e-05	up	gga-miR-138-5p,gga-miR-1737,gga-miR-1754-5p,gga-miR-30b-3p,gga-miR-383-3p,novel_208	VTN|Somatomedin B, chordata||Hemopexin-like domain||Somatomedin B domain||Hemopexin-like repeats
ENSGALG00000017133	471.734	1404.57	-1.5741	1.2894e-05	0.00057017	down	--	N6AMT2|DNA methylase, N-6 adenine-specific, eukaryotic||S-adenosyl-L-methionine-dependent methyltransferase-like
ENSGALG00000010769	92.5492	420.977	-2.1855	0.00021762	0.0061119	down	--	HPGD|Short-chain dehydrogenase/reductase SDR||2,3-dihydro-2,3-dihydroxybenzoate dehydrogenase||3-beta hydroxysteroid dehydrogenase/isomerase||Polyketide synthase/Fatty acid synthase, KR||NAD-dependent epimerase/dehydratase, N-terminal domain||Alcohol dehydrogenase, insect-type||NmrA-like domain||Glucose/ribitol dehydrogenase||Polyketide synthase, KR
ENSGALG00000015679	308.399	39.0165	2.9826	6.2194e-05	0.0021908	up	--	SAMSN1|Sterile alpha motif domain||SAM/SH3 domain-containing||Variant SH3 domain||Sterile alpha motif, type 2||SH3 domain||Sterile alpha motif/pointed domain||Sterile alpha motif, type 1
ENSGALG00000021573	657.883	50.11	3.7147	3.201e-07	2.2175e-05	up	gga-let-7a-3p,gga-let-7f-3p,gga-miR-103-2-5p,gga-miR-106-3p,gga-miR-107-5p,gga-miR-125b-5p,gga-miR-130a-3p,gga-miR-130b-3p,gga-miR-130b-5p,gga-miR-130c-3p,gga-miR-135a-5p,gga-miR-140-3p,gga-miR-140-5p,gga-miR-1451-3p,gga-miR-146a-3p,gga-miR-1551-5p,gga-miR-1560-3p,gga-miR-1572,gga-miR-1580,gga-miR-1649-5p,gga-miR-1651-3p,gga-miR-1655-3p,gga-miR-1656,gga-miR-1684a-5p,gga-miR-1690-5p,gga-miR-1710,g…	PIK3R5|Phosphoinositide 3-kinase regulatory subunit 5/6
ENSGALG00000001956	1639.17	3335.94	-1.0251	0.0019307	0.034892	down	gga-miR-1460,gga-miR-153-3p,gga-miR-460b-5p,novel_122	OLFML3|Olfactomedin-like
ENSGALG00000015028	23.8815	0.907261	4.7182	0.0018953	0.034381	up	--	RFLB|Insulin-like
ENSGALG00000004510	16.9262	87.7849	-2.3747	0.00020668	0.0058498	down	--	ZNF536|Zinc finger, C2H2||Zinc finger, C2H2-like
ENSGALG00000024011	364151	2976.47	6.9348	4.0762e-15	9.4127e-13	up	--	EX-FABP|Prostaglandin D synthase||Lipocalin||Lipocalin/cytosolic fatty-acid binding domain||Neutrophil gelatinase-associated lipocalin||Calycin-like
ENSGALG00000027532	847.5	3639.65	-2.1025	2.3398e-09	2.5029e-07	down	--	COLEC11|Collagen triple helix repeat||C-type lectin||C-type lectin fold
ENSGALG00000028459	36.3262	140.78	-1.9544	0.00022841	0.006378	down	--	FAM180A|-
ENSGALG00000000620	1126.97	450.493	1.3229	0.00027885	0.0076254	up	gga-miR-21-3p,gga-miR-383-3p,gga-miR-6615-3p,gga-miR-6615-5p,gga-miR-6649-3p,novel_109	FABP3|Lipocalin/cytosolic fatty-acid binding domain||Cytosolic fatty-acid binding||Calycin-like
ENSGALG00000011581	58.8726	246.697	-2.0671	0.0021864	0.038601	down	gga-let-7g-3p,gga-let-7j-3p,gga-miR-101-3p,gga-miR-103-3p,gga-miR-106-3p,gga-miR-107-3p,gga-miR-128-3p,gga-miR-137-3p,gga-miR-142-5p,gga-miR-144-3p,gga-miR-1467-3p,gga-miR-1572,gga-miR-16-1-3p,gga-miR-1649-5p,gga-miR-1651-3p,gga-miR-1655-3p,gga-miR-17-3p,gga-miR-1782,gga-miR-181a-5p,gga-miR-181b-5p,gga-miR-203a,gga-miR-216a,gga-miR-219b,gga-miR-221-3p,gga-miR-222a,gga-miR-222b-3p,gga-miR-23b-3p,g…	KIF26A|Kinesin, motor domain||P-loop containing nucleoside triphosphate hydrolase
ENSGALG00000002167	57.0878	7.63001	2.9034	0.0024715	0.0425	up	gga-miR-106-5p,gga-miR-148a-3p,gga-miR-1585,gga-miR-1649-5p,gga-miR-1651-3p,gga-miR-1662,gga-miR-1672,gga-miR-1677-5p,gga-miR-17-5p,gga-miR-1774,gga-miR-18a-3p,gga-miR-20a-5p,gga-miR-20b-5p,gga-miR-2130,gga-miR-2954,gga-miR-383-3p,gga-miR-6553-5p,gga-miR-6566-5p,gga-miR-6660-3p,gga-miR-6685-5p,novel_130,novel_214	PATL2|Topoisomerase II-associated protein PAT1
ENSGALG00000010336	71.1007	0.45363	7.2922	3.8064e-10	4.4657e-08	up	gga-miR-1583,gga-miR-34a-5p,gga-miR-34c-5p,gga-miR-449a,gga-miR-449b-5p,gga-miR-6643-5p,novel_209	-|Chemokine interleukin-8-like domain||CXC chemokine
ENSGALG00000029003	370.806	810.239	-1.1277	0.0024491	0.042215	down	--	DUSP3|Protein-tyrosine phosphatase, receptor/non-receptor type||Dual specificity phosphatase, subgroup, catalytic domain||Atypical dual specificity phosphatase||Protein-tyrosine phosphatase-like||Protein-tyrosine/Dual specificity phosphatase||Atypical dual specificity phosphatase, subfamily A||Dual specificity phosphatase, catalytic domain
ENSGALG00000004167	554.601	15.6105	5.1509	1.9081e-13	3.605e-11	up	gga-miR-6557-3p,gga-miR-6615-5p,gga-miR-7449-3p,gga-miR-92-5p	SRGN|Serglycin
ENSGALG00000000558	371.724	1.56728	7.8898	3.8554e-12	6.031e-10	up	--	SLC1A6|Sodium:dicarboxylate symporter
ENSGALG00000020316	631.69	13.8583	5.5104	3.1103e-24	1.7403e-21	up	--	IL13RA2|Fibronectin, type III||Interleukin-6 receptor alpha, binding
ENSGALG00000001717	982.704	315.217	1.6404	1.1037e-05	0.00050334	up	gga-let-7g-3p,gga-miR-101-2-5p,gga-miR-101-3p,gga-miR-103-2-5p,gga-miR-106-3p,gga-miR-107-5p,gga-miR-125b-5p,gga-miR-135a-5p,gga-miR-138-5p,gga-miR-140-3p,gga-miR-144-3p,gga-miR-1452,gga-miR-1453,gga-miR-1467-3p,gga-miR-1467-5p,gga-miR-146a-3p,gga-miR-146a-5p,gga-miR-146b-5p,gga-miR-146c-5p,gga-miR-153-3p,gga-miR-1551-5p,gga-miR-1585,gga-miR-15a,gga-miR-15b-5p,gga-miR-15c-5p,gga-miR-16-1-3p,gga-m…	SLC16A1|Major facilitator superfamily domain, general substrate transporter||Monocarboxylate transporter||Major facilitator superfamily||Major facilitator superfamily domain
ENSGALG00000015537	597.05	1316.44	-1.1407	0.0013441	0.026402	down	--	MAN2B2|Galactose mutarotase-like domain||Glycosyl hydrolase family 38, C-terminal
ENSGALG00000016093	2685.79	6571.23	-1.2908	0.00021491	0.0060592	down	--	EIF3E|Eukaryotic translation initiation factor 3 subunit E||Eukaryotic translation initiation factor 3 subunit E, N-terminal||Proteasome component (PCI) domain
ENSGALG00000011668	469.735	0	Inf	6.1462e-24	3.3117e-21	up	gga-let-7a-5p,gga-let-7b,gga-let-7c-5p,gga-let-7d,gga-let-7f-5p,gga-let-7g-5p,gga-let-7i,gga-let-7k-5p,gga-miR-106-5p,gga-miR-140-5p,gga-miR-142-5p,gga-miR-1456-5p,gga-miR-1460,gga-miR-15c-3p,gga-miR-1619,gga-miR-1649-5p,gga-miR-1664-3p,gga-miR-1684a-3p,gga-miR-1684b-3p,gga-miR-17-5p,gga-miR-181b-2-3p,gga-miR-20a-5p,gga-miR-20b-5p,gga-miR-2128,gga-miR-22-3p,gga-miR-27b-3p,gga-miR-29a-5p,gga-miR-3…	K60|Chemokine interleukin-8-like domain||CXC chemokine
ENSGALG00000014366	63.7079	1035.82	-4.0232	4.7344e-22	2.2959e-19	down	--	HNRPK|ROK, N-terminal||K Homology domain, type 1||K Homology domain
ENSGALG00000021345	206.416	597.478	-1.5333	0.00061468	0.014217	down	--	B3GNT9|Glycosyl transferase, family 31||Fringe-like
ENSGALG00000015941	453.869	187.302	1.2769	0.0012079	0.024509	up	--	IL10R2|Fibronectin, type III||Interferon alpha/beta receptor, beta chain
ENSGALG00000021301	139.421	354.003	-1.3443	0.00087981	0.019276	down	--	TRIM69|SPRY-associated||Zinc finger, RING-type||Zinc finger, C3HC4 RING-type||SPRY domain||Butyrophylin-like||Concanavalin A-like lectin/glucanases superfamily||B30.2/SPRY domain
ENSGALG00000012714	360.382	148.868	1.2755	0.0012853	0.025552	up	--	TXNRD1|FAD/NAD-linked reductase, dimerisation domain||Pyridine nucleotide-disulphide oxidoreductase, NAD-binding domain||Thioredoxin/glutathione reductase selenoprotein||FAD-dependent pyridine nucleotide-disulphide oxidoreductase||Pyridine nucleotide-disulphide oxidoreductase, FAD/NAD(P)-binding domain||FAD binding domain||Mercuric reductase||Pyridine nucleotide-disulphide oxidoreductase, dimeris…
ENSGALG00000009227	0	86.6304	#NAME?	5.6668e-13	1.009e-10	down	--	-|Ubiquitin-conjugating enzyme/RWD-like||Ubiquitin-conjugating enzyme, E2
ENSGALG00000016037	256.263	90.7131	1.4982	0.00062666	0.014448	up	--	SPAG1|Tetratricopeptide repeat||Tetratricopeptide repeat-containing domain||Tetratricopeptide TPR1
ENSGALG00000016324	81.5991	260.465	-1.6745	0.000151	0.0044831	down	--	GSTA3|Thioredoxin-like fold||Glutathione S-transferase, C-terminal-like||Glutathione S-transferase, N-terminal||Glutathione S-transferase, C-terminal||Glutathione S-transferase, alpha class
ENSGALG00000001585	0.541788	40.5214	-6.2248	3.2018e-06	0.00017	down	gga-miR-6631-5p	-//-
ENSGALG00000005849	1760.63	4959.69	-1.4942	1.1721e-05	0.00052745	down	gga-miR-138-5p,gga-miR-15a,gga-miR-15b-5p,gga-miR-15c-5p,gga-miR-16-5p,gga-miR-1684a-5p,gga-miR-16c-5p,gga-miR-1703-5p,gga-miR-1710,gga-miR-1778,gga-miR-183,gga-miR-30b-3p,gga-miR-3525,gga-miR-456-3p	PPDPF|-
ENSGALG00000014042	801.182	3375.27	-2.0748	4.9105e-09	4.893e-07	down	--	SSPN|CD20-like
ENSGALG00000014810	460.017	183.159	1.3286	0.00060309	0.014061	up	gga-miR-101-2-5p,gga-miR-106-5p,gga-miR-130a-3p,gga-miR-130b-3p,gga-miR-130c-3p,gga-miR-1416-5p,gga-miR-142-5p,gga-miR-1454,gga-miR-148a-3p,gga-miR-1551-3p,gga-miR-1560-3p,gga-miR-1563,gga-miR-15b-3p,gga-miR-1623,gga-miR-1653,gga-miR-1662,gga-miR-1712-3p,gga-miR-1756b,gga-miR-17-5p,gga-miR-1782,gga-miR-181b-5p,gga-miR-194,gga-miR-19a-3p,gga-miR-19b-3p,gga-miR-20a-5p,gga-miR-20b-3p,gga-miR-20b-5p,…	PAPD4|PAP/25A-associated||Nucleotidyl transferase domain
ENSGALG00000000534	423.771	15.92	4.7344	4.1003e-21	1.8641e-18	up	gga-miR-122-5p,gga-miR-128-1-5p,gga-miR-128-2-5p,gga-miR-130b-5p,gga-miR-140-3p,gga-miR-1453,gga-miR-1604,gga-miR-1672,gga-miR-1684a-5p,gga-miR-1690-5p,gga-miR-1720-3p,gga-miR-1729-3p,gga-miR-1778,gga-miR-2129,gga-miR-214,gga-miR-30b-3p,gga-miR-30c-1-3p,gga-miR-3529,gga-miR-3530-5p,gga-miR-3540,gga-miR-455-3p,gga-miR-6550-3p,gga-miR-6645-5p,gga-miR-7449-3p,gga-miR-7465-3p,novel_131,novel_133,nove…	IL-1BETA|Cytokine, IL-1-like||Interleukin-1 alpha/beta||Interleukin-1 family||Interleukin-1 propeptide
ENSGALG00000026795	303.149	71.4736	2.0845	2.694e-06	0.00014735	up	--	KIAA0040|-
ENSGALG00000016476	49.4313	147.32	-1.5755	0.0020017	0.035951	down	--	TTC32|Tetratricopeptide repeat||Tetratricopeptide repeat-containing domain||Tetratricopeptide TPR2||Tetratricopeptide TPR1
ENSGALG00000016212	192.365	56.3167	1.7722	0.00019566	0.0056144	up	--	LICOS|Immunoglobulin V-set domain||Immunoglobulin subtype||Immunoglobulin C1-set||CD80-like, immunoglobulin C2-set||Immunoglobulin-like domain
ENSGALG00000017234	489	208.874	1.2272	0.0016237	0.030559	up	--	FOLH1|Protease-associated domain, PA||Transferrin receptor-like, dimerisation domain||Peptidase M28
ENSGALG00000013033	684.714	8.04279	6.4117	2.7519e-11	3.8129e-09	up	--	-|Alpha/Beta hydrolase fold||Dienelactone hydrolase||Phospholipase/carboxylesterase/thioesterase
ENSGALG00000005948	3774.05	9569.86	-1.3424	7.7378e-05	0.0026487	down	gga-miR-7447-5p	RPL27A|Ribosomal protein L18e/L15P
ENSGALG00000016920	557.637	1694.67	-1.6036	8.2667e-06	0.00038546	down	--	LMO7|Zinc finger, LIM-type||PDZ domain||Smooth muscle protein/calponin||Calponin homology domain
ENSGALG00000009019	272.136	1.46409	7.5382	3.0008e-25	1.7462e-22	up	--	-|Calycin-like||Alpha-1-microglobulin||Prostaglandin D synthase||Lipocalin/cytosolic fatty-acid binding domain||Lipocalin
ENSGALG00000012113	128.847	325.115	-1.3353	0.0016784	0.031105	down	--	C7H2ORF76|Uncharacterised protein family UPF0538
ENSGALG00000009722	36.5163	289.373	-2.9863	5.3809e-05	0.0019437	down	--	DYNC1I1|WD40 repeat||WD40-repeat-containing domain||Cytoplasmic dynein 1 intermediate chain 1/2
ENSGALG00000003389	2205.91	424.823	2.3764	7.926e-05	0.0026692	up	gga-miR-128-3p,gga-miR-1306-5p,gga-miR-1453,gga-miR-1649-5p,gga-miR-1659,gga-miR-26a-5p,gga-miR-3528,gga-miR-3594-3p,gga-miR-365-3p,gga-miR-455-3p,gga-miR-6547-3p,gga-miR-6552-5p,gga-miR-6643-5p,gga-miR-6656-5p,novel_138,novel_214	GILT|Thioredoxin-like fold||Gamma interferon inducible lysosomal thiol reductase GILT
ENSGALG00000006665	72.315	2.47454	4.8691	0.00015029	0.0044711	up	gga-miR-103-2-5p,gga-miR-103-3p,gga-miR-107-3p,gga-miR-125b-5p,gga-miR-140-3p,gga-miR-1453,gga-miR-1560-3p,gga-miR-1580,gga-miR-1595-5p,gga-miR-1623,gga-miR-1664-3p,gga-miR-1724,gga-miR-1728-3p,gga-miR-1778,gga-miR-18a-3p,gga-miR-18b-3p,gga-miR-193b-5p,gga-miR-205a,gga-miR-205b,gga-miR-21-3p,gga-miR-214,gga-miR-23b-5p,gga-miR-29a-3p,gga-miR-29b-3p,gga-miR-29c-3p,gga-miR-3528,gga-miR-365-3p,gga-mi…	GALNT6|Nucleotide-diphospho-sugar transferases||Ricin B lectin domain||Glycosyltransferase 2-like
ENSGALG00000016709	23.5299	176.232	-2.9049	6.5893e-08	5.4159e-06	down	--	RCAN2|Calcipressin
ENSGALG00000001091	275.689	38.3564	2.8455	7.6778e-05	0.0026344	up	--	C1orf116|-
ENSGALG00000015880	939.183	1944.72	-1.0501	0.0023602	0.041023	down	--	HMGN3|High mobility group nucleosome-binding domain-containing family
ENSGALG00000007220	82174.8	32232.2	1.3502	4.1418e-05	0.0015773	up	gga-miR-125b-3p,gga-miR-1397-5p,gga-miR-140-3p,gga-miR-1625-5p,gga-miR-1659,gga-miR-1756a,gga-miR-33-5p,gga-miR-6631-5p,gga-miR-6710-3p	FTH|Ferritin- like diiron domain||Ferritin/DPS protein domain||Ferritin-like superfamily
ENSGALG00000004669	88.4071	22.7245	1.9599	0.0014348	0.027757	up	gga-let-7j-3p,gga-miR-125b-5p,gga-miR-130a-5p,gga-miR-130b-5p,gga-miR-130c-5p,gga-miR-138-2-3p,gga-miR-144-3p,gga-miR-1453,gga-miR-1467-5p,gga-miR-1560-3p,gga-miR-16-1-3p,gga-miR-1619,gga-miR-1663-5p,gga-miR-1728-5p,gga-miR-214,gga-miR-23b-3p,gga-miR-24-3p,gga-miR-30a-3p,gga-miR-30a-5p,gga-miR-30b-3p,gga-miR-30d,gga-miR-30e-5p,gga-miR-6552-5p,gga-miR-6662-3p,gga-miR-7460-3p,novel_133	ASPA|Succinylglutamate desuccinylase/aspartoacylase
ENSGALG00000017005	811.142	2592.84	-1.6765	2.9963e-05	0.0012075	down	--	CAB39L|Mo25-like||Armadillo-type fold
ENSGALG00000012117	215.847	24.9518	3.1128	0.0013518	0.026468	up	gga-miR-128-3p,gga-miR-1329-5p,gga-miR-138-5p,gga-miR-140-5p,gga-miR-1467-5p,gga-miR-148a-3p,gga-miR-1590,gga-miR-1625-5p,gga-miR-1644,gga-miR-1647,gga-miR-1655-3p,gga-miR-1663-5p,gga-miR-1720-3p,gga-miR-1723,gga-miR-1727,gga-miR-1728-5p,gga-miR-1756a,gga-miR-1782,gga-miR-181a-5p,gga-miR-181b-5p,gga-miR-200b-3p,gga-miR-2129,gga-miR-218-5p,gga-miR-222b-5p,gga-miR-27b-3p,gga-miR-29a-5p,gga-miR-429-…	STEAP3|Pyrroline-5-carboxylate reductase, catalytic, N-terminal||Ferric reductase transmembrane component-like domain
ENSGALG00000005599	20.0154	0.556825	5.1677	0.0022422	0.039349	up	gga-miR-128-3p,gga-miR-1329-5p,gga-miR-133c-5p,gga-miR-138-2-3p,gga-miR-148a-3p,gga-miR-1560-3p,gga-miR-1619,gga-miR-1626-3p,gga-miR-1655-3p,gga-miR-1684a-5p,gga-miR-1690-5p,gga-miR-2129,gga-miR-2131-5p,gga-miR-27b-3p,gga-miR-3530-5p,gga-miR-455-5p,gga-miR-6516-5p,gga-miR-6639-5p,novel_120	-|UDP-glucuronosyl/UDP-glucosyltransferase
ENSGALG00000015565	8.52136	73.6794	-3.1121	3.043e-05	0.0012229	down	--	C8orf34|Dimerization-anchoring domain of cAMP-dependent protein kinase, regulatory subunit
ENSGALG00000020719	702.457	70.7318	3.312	1.6648e-15	4.1758e-13	up	--	-|Lamin Tail Domain
ENSGALG00000002554	322.757	937.103	-1.5378	0.00011902	0.0037317	down	gga-miR-103-2-5p,gga-miR-107-5p,gga-miR-1306-5p,gga-miR-130a-5p,gga-miR-130c-5p,gga-miR-1456-5p,gga-miR-20b-3p,gga-miR-2128,gga-miR-32-5p,gga-miR-3536,gga-miR-551-5p	TSPAN2|Tetraspanin||Tetraspanin/Peripherin||Tetraspanin, EC2 domain
ENSGALG00000004496	4080.77	959.64	2.0883	2.1426e-07	1.5507e-05	up	--	TNIP1|Armadillo-type fold
ENSGALG00000026165	429.526	121.831	1.8179	1.0663e-05	0.0004878	up	--	TTC31|Tetratricopeptide repeat||Tetratricopeptide TPR2||Tetratricopeptide repeat-containing domain||Tetratricopeptide TPR1||RNA recognition motif domain
ENSGALG00000012594	129.376	305.007	-1.2373	0.002622	0.044303	down	gga-miR-103-3p,gga-miR-106-5p,gga-miR-107-3p,gga-miR-128-3p,gga-miR-130a-5p,gga-miR-130c-5p,gga-miR-142-3p,gga-miR-142-5p,gga-miR-146c-3p,gga-miR-1551-3p,gga-miR-15c-3p,gga-miR-1619,gga-miR-1710,gga-miR-1724,gga-miR-1726,gga-miR-1734,gga-miR-1744-3p,gga-miR-1747-5p,gga-miR-1756a,gga-miR-17-5p,gga-miR-1782,gga-miR-1795,gga-miR-181a-5p,gga-miR-181b-5p,gga-miR-184-5p,gga-miR-19b-5p,gga-miR-200a-3p,g…	NTRK2|Immunoglobulin subtype||Tyrosine-protein kinase, catalytic domain||Cysteine-rich flanking region, C-terminal||Protein kinase domain||Serine-threonine/tyrosine-protein kinase catalytic domain||Immunoglobulin-like domain||Immunoglobulin||Protein kinase-like domain||Serine/threonine/dual specificity protein kinase, catalytic domain||Immunoglobulin I-set||Tyrosine-protein kinase, neurotrophic r…
ENSGALG00000011706	325.517	103.438	1.654	6.1288e-05	0.0021641	up	gga-miR-135a-5p,gga-miR-140-5p,gga-miR-142-3p,gga-miR-15a,gga-miR-15b-5p,gga-miR-15c-5p,gga-miR-16-1-3p,gga-miR-16-5p,gga-miR-1664-3p,gga-miR-16c-5p,gga-miR-1708,gga-miR-1781-5p,gga-miR-181b-5p,gga-miR-199-5p,gga-miR-2129,gga-miR-2131-5p,gga-miR-215-3p,gga-miR-30a-3p,gga-miR-33-3p,gga-miR-383-3p,gga-miR-6582-5p,gga-miR-6651-5p,gga-miR-6663-5p,gga-miR-6675-3p,gga-miR-6701-3p,gga-miR-7447-5p,novel_…	ACKR4|CC chemokine receptor like 1||Chemokine receptor family||Angiotensin II receptor family||7TM GPCR, olfactory receptor/chemoreceptor Srsx||G protein-coupled receptor, rhodopsin-like||GPCR, rhodopsin-like, 7TM
ENSGALG00000004058	181.312	37.5309	2.2723	7.6977e-06	0.00036241	up	gga-miR-100-5p,gga-miR-106-3p,gga-miR-148a-3p,gga-miR-1559-3p,gga-miR-1644,gga-miR-1668-3p,gga-miR-1707,gga-miR-1720-5p,gga-miR-1737,gga-miR-17-3p,gga-miR-1782,gga-miR-18a-5p,gga-miR-18b-5p,gga-miR-194,gga-miR-203a,gga-miR-205a,gga-miR-205b,gga-miR-2131-3p,gga-miR-2131-5p,gga-miR-216b,gga-miR-27b-3p,gga-miR-27b-5p,gga-miR-29b-1-5p,gga-miR-29b-2-5p,gga-miR-3607-3p,gga-miR-499-5p,gga-miR-6516-5p,gg…	GPR146|G protein-coupled receptor, rhodopsin-like||GPCR, rhodopsin-like, 7TM
ENSGALG00000001191	4.43651	48.8738	-3.4616	0.00017159	0.0050127	down	gga-miR-101-2-5p,gga-miR-106-3p,gga-miR-128-1-5p,gga-miR-128-2-5p,gga-miR-133a-3p,gga-miR-133b,gga-miR-133c-3p,gga-miR-1397-5p,gga-miR-140-3p,gga-miR-140-5p,gga-miR-146b-3p,gga-miR-1560-3p,gga-miR-1585,gga-miR-1595-5p,gga-miR-1625-5p,gga-miR-1649-3p,gga-miR-1651-3p,gga-miR-1668-3p,gga-miR-1708,gga-miR-1727,gga-miR-1737,gga-miR-17-3p,gga-miR-1778,gga-miR-1781-5p,gga-miR-1786,gga-miR-1805-3p,gga-mi…	GGMOXR1|Homeodomain, metazoa||Homeobox domain||Homeodomain-like
ENSGALG00000005685	380.632	153.217	1.3128	0.001067	0.022367	up	gga-miR-138-5p,gga-miR-1456-5p,gga-miR-1467-3p,gga-miR-1619,gga-miR-21-3p,gga-miR-6649-5p	KSR1|Tyrosine-protein kinase, catalytic domain||Protein kinase domain||Serine-threonine/tyrosine-protein kinase catalytic domain||Protein kinase-like domain||Serine/threonine/dual specificity protein kinase, catalytic domain||Protein kinase C-like, phorbol ester/diacylglycerol-binding domain
ENSGALG00000000504	66.9279	6.30997	3.4069	1.8545e-05	0.0007912	up	gga-miR-1451-5p,gga-miR-1590,gga-miR-1655-5p,gga-miR-1656,gga-miR-1677-5p,gga-miR-1710,gga-miR-1737,gga-miR-2129,gga-miR-2130,gga-miR-214,gga-miR-3530-5p,gga-miR-383-3p,gga-miR-460a-3p,gga-miR-460b-3p,gga-miR-6548-3p,gga-miR-6552-3p,gga-miR-6568-3p,gga-miR-6623-3p,gga-miR-6649-3p,gga-miR-9-5p	ETV7|Ets domain||Sterile alpha motif/pointed domain||Pointed domain
ENSGALG00000003821	114.736	419.917	-1.8718	4.9145e-06	0.00024318	down	gga-miR-103-3p,gga-miR-107-3p,gga-miR-1306-5p,gga-miR-1560-3p,gga-miR-15a,gga-miR-15b-5p,gga-miR-15c-5p,gga-miR-1647,gga-miR-1648-5p,gga-miR-1651-3p,gga-miR-1656,gga-miR-16-5p,gga-miR-1663-5p,gga-miR-1668-3p,gga-miR-16c-5p,gga-miR-1724,gga-miR-1769-3p,gga-miR-183,gga-miR-18a-5p,gga-miR-18b-5p,gga-miR-199-5p,gga-miR-200a-3p,gga-miR-2128,gga-miR-2130,gga-miR-2954,gga-miR-29a-3p,gga-miR-29b-3p,gga-m…	RAMP1|Receptor activity modifying protein
ENSGALG00000027261	0	137.585	#NAME?	2.452e-18	8.4931e-16	down	--	-|ssDNA-binding transcriptional regulator||Transcriptional coactivator p15 (PC4)
ENSGALG00000009393	1120.67	2252.26	-1.007	0.0029902	0.048988	down	--	CAV1|Caveolin
ENSGALG00000014880	231.666	59.9049	1.9513	2.7686e-05	0.0011219	up	--	PARP8|Poly(ADP-ribose) polymerase, catalytic domain
ENSGALG00000016441	115.703	433.444	-1.9054	2.6549e-06	0.0001468	down	gga-miR-106-3p,gga-miR-1559-5p,gga-miR-1604,gga-miR-1623,gga-miR-1649-5p,gga-miR-1653,gga-miR-1727,gga-miR-17-3p,gga-miR-29a-3p,gga-miR-29b-3p,gga-miR-29c-3p,gga-miR-3528,gga-miR-383-3p,gga-miR-449c-3p,gga-miR-460a-5p,gga-miR-6590-3p,gga-miR-6615-3p,gga-miR-6649-3p	-//-
ENSGALG00000008222	333.423	111.5	1.5803	0.00011991	0.0037433	up	gga-miR-100-5p,gga-miR-181b-1-3p,gga-miR-19a-3p,gga-miR-19b-3p,gga-miR-302b-5p,gga-miR-99a-5p	SLC26A5|Sulphate transporter||STAS domain||Sulphate anion transporter
ENSGALG00000006771	4466.58	9847.34	-1.1406	0.00068566	0.015586	down	gga-miR-1460	RPS15A|Ribosomal protein S8
ENSGALG00000002564	74.5272	15.7136	2.2457	0.00077625	0.017374	up	gga-miR-125b-3p,gga-miR-1306-5p,gga-miR-1434,gga-miR-1453,gga-miR-1467-5p,gga-miR-1559-5p,gga-miR-1590,gga-miR-15a,gga-miR-15b-5p,gga-miR-15c-5p,gga-miR-1625-5p,gga-miR-1626-3p,gga-miR-1635,gga-miR-1649-3p,gga-miR-1659,gga-miR-16-5p,gga-miR-1662,gga-miR-1668-3p,gga-miR-1684a-3p,gga-miR-1684a-5p,gga-miR-1684b-3p,gga-miR-1685-5p,gga-miR-1690-5p,gga-miR-16c-5p,gga-miR-1703-5p,gga-miR-1774,gga-miR-17…	RGS4|Regulator of G protein signalling superfamily||Regulator of G protein signalling domain
ENSGALG00000000181	1155.74	155.178	2.8968	3.6416e-14	7.3581e-12	up	--	TAP2|P-loop containing nucleoside triphosphate hydrolase||ABC transporter type 1, transmembrane domain||ABC transporter-like||ABC transporter, transmembrane domain||AAA+ ATPase domain||ABC transporter, B3
ENSGALG00000004971	981.957	2217.25	-1.175	0.00081501	0.01813	down	gga-miR-106-3p,gga-miR-138-1-3p,gga-miR-140-3p,gga-miR-146a-3p,gga-miR-1556,gga-miR-1560-3p,gga-miR-1597-5p,gga-miR-15a,gga-miR-15b-5p,gga-miR-15c-5p,gga-miR-1623,gga-miR-1626-3p,gga-miR-1635,gga-miR-1647,gga-miR-1649-3p,gga-miR-1649-5p,gga-miR-1653,gga-miR-1655-3p,gga-miR-1655-5p,gga-miR-1656,gga-miR-1659,gga-miR-16-5p,gga-miR-1663-5p,gga-miR-1666,gga-miR-1668-3p,gga-miR-1672,gga-miR-1677-5p,gga…	URM1|Molybdopterin synthase/thiamin biosynthesis sulphur carrier, beta-grasp||Ubiquitin-related modifier 1
ENSGALG00000028913	3.07489	127.171	-5.3701	5.687e-13	1.009e-10	down	--	-|Zinc finger, C2H2-like||Zinc finger, C2H2||Zinc finger, double-stranded RNA binding
ENSGALG00000015974	86.4058	531.818	-2.6217	3.0967e-08	2.6657e-06	down	--	ADRA1D|G protein-coupled receptor, rhodopsin-like||Adrenoceptor family||GPCR, rhodopsin-like, 7TM||7TM GPCR, serpentine receptor class x (Srx)||7TM GPCR, olfactory receptor/chemoreceptor Srsx||Alpha 1D adrenoceptor
ENSGALG00000015899	328.827	90.0337	1.8688	9.7827e-06	0.00045037	up	--	RIPK2|Protein kinase-like domain||CARD domain||Serine/threonine/dual specificity protein kinase, catalytic domain||Serine-threonine/tyrosine-protein kinase catalytic domain||Protein kinase domain||Tyrosine-protein kinase, catalytic domain||Receptor-interacting serine/threonine-protein kinase 2||Death-like domain
ENSGALG00000016417	40.3088	157.876	-1.9696	0.00013474	0.0041007	down	--	DSCC1|Sister chromatid cohesion protein Dcc1
ENSGALG00000028005	287.404	92.4071	1.637	0.00042216	0.010498	up	--	GADD45|50S ribosomal protein L30e-like||Ribosomal protein L7Ae/L30e/S12e/Gadd45
ENSGALG00000010592	357.996	152.987	1.2265	0.0030659	0.049836	up	--	TET2|-
ENSGALG00000011468	227.466	616.019	-1.4373	0.00011046	0.003501	down	--	IGFBP5|Insulin-like growth factor-binding protein family 1-6, chordata||Insulin-like growth factor binding protein 5||Insulin-like growth factor-binding protein 1||Thyroglobulin type-1||Insulin-like growth factor-binding protein, IGFBP||Insulin-like growth factor binding protein, N-terminal
ENSGALG00000016834	70.704	209.289	-1.5656	0.0026472	0.044625	down	--	MCF2L|Dbl homology (DH) domain||SH3 domain||Spectrin/alpha-actinin||CRAL-TRIO domain||Variant SH3 domain||Pleckstrin homology domain
ENSGALG00000013286	520.695	236.32	1.1397	0.0028498	0.047273	up	--	KDM2A|JmjC domain||Zinc finger, CXXC-type||Leucine-rich repeat, cysteine-containing subtype||Zinc finger, PHD-type||F-box domain||Zinc finger, PHD-finger||Zinc finger, FYVE/PHD-type
ENSGALG00000016286	45.5652	6.41317	2.8288	0.001246	0.025035	up	--	CXorf21|-
ENSGALG00000027983	496.748	169.838	1.5484	9.6215e-05	0.0031038	up	--	TNK2|Ubiquitin-associated domain/translation elongation factor EF-Ts, N-terminal||Serine-threonine/tyrosine-protein kinase catalytic domain||Protein kinase domain||Tyrosine-protein kinase, catalytic domain||Variant SH3 domain||Protein kinase-like domain||EGFR receptor inhibitor Mig-6||Serine/threonine/dual specificity protein kinase, catalytic domain||Cdc42 binding domain like||UBA-like||Sterile …
ENSGALG00000013356	343.733	15.7545	4.4475	6.2481e-18	1.976e-15	up	--	IKBKE|Serine/threonine/dual specificity protein kinase, catalytic domain||Protein kinase-like domain||Serine-threonine/tyrosine-protein kinase catalytic domain||Protein kinase domain||Tyrosine-protein kinase, catalytic domain
ENSGALG00000016782	915.26	1.91772	8.8986	8.1423e-31	5.6407e-28	up	--	IL1R2|Interleukin-1 receptor type I/II||Interleukin-1 receptor type II||Immunoglobulin-like domain||Immunoglobulin subtype
ENSGALG00000001977	50.4556	286.142	-2.5036	7.1699e-08	5.7629e-06	down	--	LDB3|Zinc finger, LIM-type||PDZ domain||ZASP
ENSGALG00000003516	1028.65	191.984	2.4217	1.7625e-10	2.2296e-08	up	gga-miR-146c-3p,gga-miR-1720-3p,gga-miR-183,gga-miR-2131-5p,gga-miR-2188-5p,gga-miR-30b-3p,gga-miR-6615-3p,gga-miR-6669-3p	TCIRG1|V-type ATPase, V0 complex, 116kDa subunit family
ENSGALG00000013124	374.286	1173.11	-1.6481	3.6475e-05	0.001415	down	--	FHOD3|Formin, FH2 domain||Armadillo-type fold
ENSGALG00000023541	221.725	80.8364	1.4557	0.0013254	0.026128	up	--	SPHK1|Diacylglycerol kinase, catalytic domain
ENSGALG00000006775	25476.3	11495.4	1.1481	0.00064571	0.014793	up	--	TGM2|Transglutaminase, N-terminal||Immunoglobulin E-set||Transglutaminase, C-terminal||Transglutaminase-like
ENSGALG00000000616	428.737	6.7636	5.9862	1.1228e-15	2.8658e-13	up	gga-miR-106-3p,gga-miR-128-3p,gga-miR-1460,gga-miR-1467-3p,gga-miR-148a-3p,gga-miR-1563,gga-miR-1648-5p,gga-miR-1649-5p,gga-miR-1656,gga-miR-1662,gga-miR-1684a-5p,gga-miR-1724,gga-miR-1734,gga-miR-17-3p,gga-miR-1754-5p,gga-miR-2129,gga-miR-2131-5p,gga-miR-214,gga-miR-30e-3p,gga-miR-32-5p,gga-miR-3529,gga-miR-6547-3p,gga-miR-6552-3p,gga-miR-6631-5p,gga-miR-6660-3p,gga-miR-6685-5p,gga-miR-92-3p,nov…	ELF3|Pointed domain||Sterile alpha motif/pointed domain||Ets domain
ENSGALG00000028509	93.3261	16.8273	2.4715	0.0020494	0.036627	up	--	-//-
ENSGALG00000010926	110.682	2.47454	5.4831	0.001662	0.031019	up	gga-miR-103-3p,gga-miR-107-3p,gga-miR-183,gga-miR-23b-5p,gga-miR-3523,gga-miR-383-3p,gga-miR-6685-5p,novel_133	SPP1|Osteopontin
ENSGALG00000012357	68.0401	9.36282	2.8614	0.00040014	0.010037	up	gga-let-7a-2-3p,gga-let-7a-3p,gga-let-7c-3p,gga-let-7f-3p,gga-miR-138-1-3p,gga-miR-187-5p,gga-miR-194,gga-miR-199-5p	CXCR4|CXC chemokine receptor 4 N-terminal domain||G protein-coupled receptor, rhodopsin-like||GPCR, rhodopsin-like, 7TM||CXC chemokine receptor 4||Chemokine receptor family||7TM GPCR, olfactory receptor/chemoreceptor Srsx
ENSGALG00000012550	431.701	97.6595	2.1442	4.2872e-07	2.8742e-05	up	--	HMOX1|Haem oxygenase-like||Haem oxygenase-like, multi-helical||Haem oxygenase
ENSGALG00000006337	119.684	14.2496	3.0702	5.4031e-07	3.5248e-05	up	gga-miR-103-3p,gga-miR-107-3p,gga-miR-130b-5p,gga-miR-1329-5p,gga-miR-138-5p,gga-miR-1453,gga-miR-1454,gga-miR-1460,gga-miR-1467-5p,gga-miR-146a-3p,gga-miR-15a,gga-miR-15b-5p,gga-miR-15c-5p,gga-miR-1635,gga-miR-1651-3p,gga-miR-16-5p,gga-miR-1668-3p,gga-miR-1690-5p,gga-miR-16c-5p,gga-miR-1771,gga-miR-181b-1-3p,gga-miR-18a-5p,gga-miR-18b-5p,gga-miR-205a,gga-miR-205b,gga-miR-2131-5p,gga-miR-27b-5p,g…	K123|Extracellular Endonuclease, subunit A||DNA/RNA non-specific endonuclease
ENSGALG00000009050	87.6752	8.18683	3.4208	1.167e-06	7.0448e-05	up	--	CAPN3|Peptidase C2, calpain, domain III||Peptidase C2, calpain family||EF-hand domain||Peptidase C2, calpain, catalytic domain||Peptidase C2, calpain, large subunit, domain III
ENSGALG00000016954	57.1636	167.385	-1.55	0.0012137	0.024557	down	--	RGCC|-
ENSGALG00000016648	23.1925	99.2482	-2.0974	0.0025174	0.043137	down	--	-|Alkaline-phosphatase-like, core domain||Type I phosphodiesterase/nucleotide pyrophosphatase/phosphate transferase||Sulfatase
ENSGALG00000028016	178.368	6.16592	4.8544	1.8675e-14	3.9374e-12	up	--	-//-
ENSGALG00000001943	208.397	68.8141	1.5986	0.00043154	0.010713	up	--	RHBDF2|Rhomboid serine protease||Peptidase S54, rhomboid domain
ENSGALG00000001558	882.362	143.689	2.6184	1.8809e-11	2.6827e-09	up	gga-miR-128-1-5p,gga-miR-128-2-5p,gga-miR-1451-5p,gga-miR-1467-5p,gga-miR-147,gga-miR-1583,gga-miR-1595-5p,gga-miR-1644,gga-miR-1648-5p,gga-miR-1724,gga-miR-1754-5p,gga-miR-1771,gga-miR-2129,gga-miR-221-5p,gga-miR-222b-5p,gga-miR-24-3p,gga-miR-383-3p,gga-miR-6542-3p,gga-miR-6553-5p,gga-miR-6565-3p,gga-miR-6669-3p,gga-miR-7449-3p,gga-miR-7472-5p,gga-miR-92-5p,novel_130	MOV10|P-loop containing nucleoside triphosphate hydrolase
ENSGALG00000008945	1413.06	5665.58	-2.0034	3.8445e-09	3.884e-07	down	--	NEXN|Immunoglobulin subtype||Immunoglobulin-like domain||Immunoglobulin I-set
ENSGALG00000023933	4202.25	55.1429	6.2518	3.4208e-05	0.001356	up	--	G0S2|-
ENSGALG00000011831	988.953	2099.96	-1.0864	0.0021526	0.038283	down	gga-let-7a-5p,gga-let-7b,gga-let-7c-5p,gga-let-7d,gga-let-7f-5p,gga-let-7g-5p,gga-let-7i,gga-let-7k-5p,gga-miR-101-3p,gga-miR-106-3p,gga-miR-106-5p,gga-miR-1397-5p,gga-miR-140-3p,gga-miR-144-3p,gga-miR-1452,gga-miR-1454,gga-miR-1460,gga-miR-146a-5p,gga-miR-146b-5p,gga-miR-146c-5p,gga-miR-153-3p,gga-miR-155,gga-miR-1590,gga-miR-15c-3p,gga-miR-16-1-3p,gga-miR-16-2-3p,gga-miR-1626-3p,gga-miR-1641,gg…	ANKRD50|Ankyrin repeat||Ankyrin repeat-containing domain||P-loop containing nucleoside triphosphate hydrolase
ENSGALG00000000318	10236.8	24359.9	-1.2507	0.00014816	0.004417	down	gga-miR-138-5p,gga-miR-15a,gga-miR-15b-5p,gga-miR-15c-5p,gga-miR-1618-3p,gga-miR-1635,gga-miR-1659,gga-miR-16-5p,gga-miR-1668-3p,gga-miR-16c-5p,gga-miR-1723,gga-miR-1737,gga-miR-1744-3p,gga-miR-1779,gga-miR-214,gga-miR-22-3p,gga-miR-302b-5p,gga-miR-383-5p,gga-miR-456-3p,gga-miR-490-3p,gga-miR-6546-5p,gga-miR-6547-3p,gga-miR-6557-3p,gga-miR-6586-5p,gga-miR-6643-5p,gga-miR-6685-3p,gga-miR-7442-3p,n…	CSRP1|Zinc finger, LIM-type
ENSGALG00000017246	212.672	545.334	-1.3585	0.00055017	0.012977	down	--	ME3|Malic oxidoreductase||Malic enzyme, N-terminal domain||Malic enzyme, NAD-binding
ENSGALG00000007509	1538.87	3748.79	-1.2846	0.00020165	0.0057521	down	gga-let-7a-2-3p,gga-let-7c-3p,gga-let-7g-3p,gga-miR-106-3p,gga-miR-106-5p,gga-miR-130a-5p,gga-miR-130b-5p,gga-miR-130c-5p,gga-miR-1329-5p,gga-miR-140-5p,gga-miR-1416-5p,gga-miR-142-3p,gga-miR-1456-5p,gga-miR-148a-3p,gga-miR-1551-3p,gga-miR-155,gga-miR-1560-3p,gga-miR-1563,gga-miR-1597-5p,gga-miR-15c-3p,gga-miR-16-1-3p,gga-miR-1623,gga-miR-1644,gga-miR-1651-3p,gga-miR-1659,gga-miR-1664-3p,gga-miR-…	GNAS|Guanine nucleotide binding protein (G-protein), alpha subunit||G-protein alpha subunit, group S||G protein alpha subunit, helical insertion||Small GTPase superfamily, ARF/SAR type||P-loop containing nucleoside triphosphate hydrolase
ENSGALG00000009948	23.6321	96.5715	-2.0309	0.00091821	0.019908	down	gga-miR-1769-5p,gga-miR-3532-3p,gga-miR-6649-5p,gga-miR-6710-3p,gga-miR-7447-5p,novel_213	HHIP|Soluble quinoprotein glucose/sorbosone dehydrogenase||Epidermal growth factor-like domain
ENSGALG00000008616	396.603	893.152	-1.1712	0.0015141	0.02887	down	gga-let-7j-3p,gga-miR-100-3p,gga-miR-101-3p,gga-miR-103-3p,gga-miR-106-3p,gga-miR-106-5p,gga-miR-107-3p,gga-miR-125b-5p,gga-miR-128-1-5p,gga-miR-128-2-5p,gga-miR-128-3p,gga-miR-1329-5p,gga-miR-144-3p,gga-miR-1460,gga-miR-1467-3p,gga-miR-146a-3p,gga-miR-1551-5p,gga-miR-1585,gga-miR-15a,gga-miR-15b-5p,gga-miR-15c-5p,gga-miR-1623,gga-miR-1635,gga-miR-1647,gga-miR-1653,gga-miR-16-5p,gga-miR-1664-3p,g…	GTF2H4|Coagulation factor 5/8 C-terminal type domain||Protein kinase domain||Serine-threonine/tyrosine-protein kinase catalytic domain||Galactose-binding domain-like||Tyrosine-protein kinase, catalytic domain||Protein kinase-like domain||Serine/threonine/dual specificity protein kinase, catalytic domain
ENSGALG00000016635	654.989	2195.22	-1.7448	2.7225e-05	0.0011125	down	--	MXRA5|Immunoglobulin-like domain||Cysteine-rich flanking region, C-terminal||Immunoglobulin V-set domain||Immunoglobulin subtype||Immunoglobulin I-set||Immunoglobulin||Leucine-rich repeat, typical subtype||Leucine-rich repeat-containing N-terminal||Immunoglobulin subtype 2
ENSGALG00000011810	135.759	432.901	-1.673	3.5905e-05	0.0013986	down	gga-let-7j-3p,gga-miR-106-3p,gga-miR-130a-5p,gga-miR-130c-5p,gga-miR-138-1-3p,gga-miR-1454,gga-miR-155,gga-miR-1651-3p,gga-miR-1663-5p,gga-miR-1727,gga-miR-1729-5p,gga-miR-17-3p,gga-miR-1756b,gga-miR-1769-3p,gga-miR-1786,gga-miR-193b-5p,gga-miR-1a-2-5p,gga-miR-1b-5p,gga-miR-202-5p,gga-miR-206,gga-miR-2131-3p,gga-miR-21-5p,gga-miR-217-5p,gga-miR-22-5p,gga-miR-23b-3p,gga-miR-34a-3p,gga-miR-3594-3p,…	LZTFL1|Prefoldin
ENSGALG00000022819	73.2943	415.252	-2.5022	1.585e-08	1.4594e-06	down	--	PCP4|-
ENSGALG00000004638	752.964	216.156	1.8005	1.7114e-06	9.8022e-05	up	--	HEPH|Multicopper oxidase, type 2||Multicopper oxidase, type 3||Cupredoxin
ENSGALG00000007303	80.6198	14.3313	2.492	0.00034141	0.0088222	up	gga-let-7a-2-3p,gga-let-7c-3p,gga-let-7j-3p,gga-miR-122-5p,gga-miR-128-3p,gga-miR-140-3p,gga-miR-146a-3p,gga-miR-1560-3p,gga-miR-15a,gga-miR-15b-5p,gga-miR-15c-5p,gga-miR-1604,gga-miR-1649-5p,gga-miR-16-5p,gga-miR-16c-5p,gga-miR-1747-5p,gga-miR-204,gga-miR-2129,gga-miR-214,gga-miR-218-5p,gga-miR-24-3p,gga-miR-27b-3p,gga-miR-30c-1-3p,gga-miR-6565-3p,gga-miR-6568-3p,gga-miR-6590-3p,gga-miR-6615-3p,…	LEPREL1|Oxoglutarate/iron-dependent dioxygenase||Prolyl 4-hydroxylase, alpha subunit
ENSGALG00000005653	1107.09	239.474	2.2088	5.6391e-09	5.5431e-07	up	--	NFKB2|Death-like domain||Rel homology domain||Immunoglobulin E-set||Death domain||Ankyrin repeat||NF-kappa-B/Rel/Dorsal||p53-like transcription factor, DNA-binding||Ankyrin repeat-containing domain||IPT domain
ENSGALG00000019847	2.35728	36.4172	-3.9494	0.00036542	0.0093266	down	--	GAL12|-
ENSGALG00000007886	30.4852	191.597	-2.6519	0.00025955	0.0071111	down	gga-miR-1416-5p,gga-miR-15a,gga-miR-15b-5p,gga-miR-15c-5p,gga-miR-16-5p,gga-miR-16c-5p,gga-miR-1756a,gga-miR-1769-5p,gga-miR-30a-3p,gga-miR-30c-1-3p,gga-miR-30e-3p,gga-miR-6615-5p,gga-miR-6656-5p,gga-miR-6663-5p,novel_178	PAMR1|Trypsin-like cysteine/serine peptidase domain||CUB domain||Sushi/SCR/CCP||Epidermal growth factor-like domain||Peptidase S1||EGF-like calcium-binding domain
ENSGALG00000010338	103.152	0.907261	6.829	6.5649e-13	1.1507e-10	up	gga-miR-1647,gga-miR-1672,gga-miR-1708,gga-miR-30c-2-3p,gga-miR-365-3p,gga-miR-6559-5p,novel_217	CXCL13L2|Chemokine interleukin-8-like domain||CXC chemokine
ENSGALG00000014412	168.079	3.485	5.5918	1.4583e-06	8.5894e-05	up	--	CSTA|Proteinase inhibitor I25A, stefin A||Proteinase inhibitor I25, cystatin
ENSGALG00000013098	1324.01	419.732	1.6574	3.0652e-06	0.00016394	up	--	MGST1|Membrane-associated, eicosanoid/glutathione metabolism (MAPEG) protein
ENSGALG00000012396	77.7043	10.455	2.8938	4.2319e-05	0.0016074	up	--	PTGER2|7TM GPCR, serpentine receptor class x (Srx)||Prostacyclin (prostanoid IP) receptor||Prostanoid receptor||GPCR, rhodopsin-like, 7TM||G protein-coupled receptor, rhodopsin-like
ENSGALG00000008295	11.0545	111.748	-3.3375	3.2694e-07	2.2542e-05	down	gga-miR-106-3p,gga-miR-137-3p,gga-miR-1460,gga-miR-148a-3p,gga-miR-148a-5p,gga-miR-1623,gga-miR-1649-5p,gga-miR-1710,gga-miR-17-3p,gga-miR-204,gga-miR-22-3p,gga-miR-30a-3p,gga-miR-6575-5p,gga-miR-6586-5p,gga-miR-6615-3p,gga-miR-6675-3p,gga-miR-6685-5p,gga-miR-6696-3p,gga-miR-7445-3p,novel_109,novel_117,novel_183,novel_227	FBXL13|Leucine-rich repeat, cysteine-containing subtype||F-box domain||Dimerization-anchoring domain of cAMP-dependent protein kinase, regulatory subunit
ENSGALG00000006036	660.721	1389.45	-1.0724	0.0023055	0.040194	down	gga-let-7f-3p,gga-let-7j-3p,gga-miR-101-3p,gga-miR-103-2-5p,gga-miR-103-3p,gga-miR-106-3p,gga-miR-107-3p,gga-miR-107-5p,gga-miR-126-5p,gga-miR-138-1-3p,gga-miR-140-5p,gga-miR-146a-3p,gga-miR-1551-5p,gga-miR-15a,gga-miR-15b-5p,gga-miR-15c-5p,gga-miR-16-5p,gga-miR-1677-3p,gga-miR-1677-5p,gga-miR-1684a-5p,gga-miR-16c-5p,gga-miR-1710,gga-miR-1712-3p,gga-miR-1729-5p,gga-miR-1731-5p,gga-miR-17-3p,gga-m…	-|PWWP domain
ENSGALG00000001913	717.709	1488.1	-1.052	0.0025478	0.043432	down	gga-let-7g-3p,gga-miR-140-3p,gga-miR-15a,gga-miR-15b-5p,gga-miR-15c-5p,gga-miR-1651-3p,gga-miR-16-5p,gga-miR-1664-3p,gga-miR-16c-5p,gga-miR-1774,gga-miR-1781-5p,gga-miR-181b-2-3p,gga-miR-187-5p,gga-miR-200a-3p,gga-miR-21-3p,gga-miR-219b,gga-miR-22-5p,gga-miR-27b-5p,gga-miR-3064-3p,gga-miR-30a-3p,gga-miR-30e-3p,gga-miR-3539,gga-miR-383-3p,gga-miR-6516-5p,gga-miR-6552-3p,gga-miR-6701-3p,gga-miR-743…	DYNLRB1|Dynein light chain-related||Dynein light chain, roadblock-type
ENSGALG00000008340	417.909	135.627	1.6235	5.5636e-05	0.0019907	up	novel_138	FES|SH2 domain||Protein kinase-like domain||Serine/threonine/dual specificity protein kinase, catalytic domain||FCH domain||Serine-threonine/tyrosine-protein kinase catalytic domain||Protein kinase domain||Tyrosine-protein kinase, catalytic domain||Tyrosine-protein kinase, Fes/Fps type
ENSGALG00000004501	116.799	2.68093	5.4451	2.0127e-12	3.2177e-10	up	--	-|Cytochrome P450, B-class||Cytochrome P450||Cytochrome P450, E-class, group I||Cytochrome P450, E-class, group IV
ENSGALG00000024484	27.6147	0	Inf	4.1398e-05	0.0015773	up	--	-|CXC chemokine||Chemokine interleukin-8-like domain
ENSGALG00000028795	5112.72	799.547	2.6768	8.7427e-14	1.7188e-11	up	--	CADM3|Immunoglobulin-like domain||Immunoglobulin subtype||CD80-like, immunoglobulin C2-set||Immunoglobulin C1-set||Neurexin/syndecan/glycophorin C||Immunoglobulin subtype 2
ENSGALG00000005160	1325.63	318.209	2.0586	0.00033362	0.008668	up	gga-miR-1416-5p,gga-miR-146c-3p,gga-miR-1560-3p,gga-miR-1662,gga-miR-181b-1-3p,gga-miR-203a,gga-miR-3530-5p,gga-miR-499-3p,gga-miR-6568-3p,gga-miR-6575-5p	VMP1|-
ENSGALG00000014627	583.289	1203.76	-1.0453	0.0024908	0.042731	down	--	FRMD4B|FERM domain||FERM, C-terminal PH-like domain||FERM, N-terminal||Ubiquitin-related domain||Band 4.1 domain||Protein of unknown function DUF3338||Band 4.1 family||FERM central domain
ENSGALG00000017186	3628.7	689.719	2.3954	1.7577e-11	2.5317e-09	up	--	ITA|Zinc finger, RING-type||Death-like domain||Baculoviral inhibition of apoptosis protein repeat||CARD domain
ENSGALG00000005203	252.161	1356.6	-2.4276	8.1739e-11	1.0713e-08	down	gga-let-7g-3p,gga-miR-142-3p,gga-miR-1452,gga-miR-1454,gga-miR-15b-3p,gga-miR-1756b,gga-miR-1778,gga-miR-1782,gga-miR-1805-5p,gga-miR-181a-5p,gga-miR-181b-5p,gga-miR-2131-3p,gga-miR-217-5p,gga-miR-29a-3p,gga-miR-29b-3p,gga-miR-29c-3p,gga-miR-301b-5p,gga-miR-3530-3p,gga-miR-6544-3p,gga-miR-6552-3p,gga-miR-6565-5p,gga-miR-6631-5p,gga-miR-6645-5p,gga-miR-7451-3p,gga-miR-7469-5p,gga-miR-7473-5p,novel…	OLFM3|Quinoprotein amine dehydrogenase, beta chain-like||Neurogenesis glycoprotein||Olfactomedin-like
ENSGALG00000026768	1321.1	8.43408	7.2913	4.2157e-07	2.8394e-05	up	--	-|Major facilitator superfamily||Major facilitator superfamily domain, general substrate transporter||Kazal domain||Major facilitator superfamily domain||Organic anion transporter polypeptide OATP
ENSGALG00000005922	6389.7	14604.2	-1.1926	0.00040922	0.010247	down	gga-miR-1460	RPL5|Ribosomal protein L5 eukaryotic/L18 archaeal||Ribosomal protein L18/L5
ENSGALG00000029049	0	20.5595	#NAME?	0.0005008	0.012183	down	--	-//-
ENSGALG00000015666	309.049	62.7923	2.2992	2.7431e-07	1.9372e-05	up	--	TNIP2|TSG101 and ALIX binding domain of CEP55
ENSGALG00000013244	417.34	2597.1	-2.6376	1.3264e-12	2.218e-10	down	--	ABCC9|P-loop containing nucleoside triphosphate hydrolase||ABC transporter type 1, transmembrane domain||ABC transporter-like||ABC transporter, transmembrane domain||Sulphonylurea receptor||Sulphonylurea receptor, type 2||AAA+ ATPase domain
ENSGALG00000011982	393.22	979.733	-1.3171	0.0003224	0.0084968	down	--	PDE5A|GAF domain||GAF domain-like||3'5'-cyclic nucleotide phosphodiesterase||3'5'-cyclic nucleotide phosphodiesterase, catalytic domain||HD/PDEase domain
ENSGALG00000020376	117.911	550.098	-2.222	4.9531e-08	4.1894e-06	down	--	-//-
ENSGALG00000008612	172.437	35.8196	2.2673	7.8501e-06	0.0003684	up	gga-miR-1651-3p,gga-miR-1727,gga-miR-1781-5p,gga-miR-21-3p,gga-miR-449c-3p	MAPK11|Protein kinase domain||Serine-threonine/tyrosine-protein kinase catalytic domain||Tyrosine-protein kinase, catalytic domain||Protein kinase-like domain||Serine/threonine/dual specificity protein kinase, catalytic domain||Mitogen-activated protein (MAP) kinase, JNK||Mitogen-activated protein (MAP) kinase, p38||Lipopolysaccharide kinase
ENSGALG00000008351	5.79813	96.9435	-4.0635	4.9087e-05	0.0018125	down	gga-miR-103-3p,gga-miR-107-3p,gga-miR-125b-5p,gga-miR-128-1-5p,gga-miR-128-2-5p,gga-miR-128-3p,gga-miR-1397-5p,gga-miR-1453,gga-miR-1659,gga-miR-1662,gga-miR-1668-3p,gga-miR-1778,gga-miR-1781-5p,gga-miR-29a-3p,gga-miR-29b-3p,gga-miR-29c-3p,gga-miR-32-5p,gga-miR-34a-5p,gga-miR-34c-5p,gga-miR-365-1-5p,gga-miR-365-2-5p,gga-miR-383-3p,gga-miR-449a,gga-miR-449b-5p,gga-miR-6550-3p,gga-miR-6575-5p,gga-m…	CAV3|Caveolin
ENSGALG00000011324	216.248	81.0428	1.4159	0.0016735	0.031055	up	--	-|Delta tubulin||Tubulin/FtsZ, C-terminal||Tubulin||Tubulin/FtsZ, 2-layer sandwich domain||Epsilon tubulin||Alpha tubulin||Gamma tubulin||Tubulin/FtsZ, GTPase domain||Beta tubulin
ENSGALG00000026098	1281.91	3.83543	8.3847	2.8536e-50	5.9305e-47	up	--	IL8|Chemokine interleukin-8-like domain||CXC chemokine
ENSGALG00000012857	444.426	992.572	-1.1592	0.0015263	0.029025	down	--	DENND2A|uDENN domain||dDENN domain||DENN domain
ENSGALG00000010171	544.584	63.6178	3.0977	2.9121e-05	0.0011768	up	gga-let-7a-5p,gga-let-7b,gga-let-7c-5p,gga-let-7d,gga-let-7f-5p,gga-let-7g-5p,gga-let-7i,gga-let-7k-5p,gga-miR-103-3p,gga-miR-106-3p,gga-miR-107-3p,gga-miR-128-3p,gga-miR-1306-5p,gga-miR-1329-5p,gga-miR-140-3p,gga-miR-1618-3p,gga-miR-1649-5p,gga-miR-1653,gga-miR-1663-5p,gga-miR-1664-3p,gga-miR-1672,gga-miR-1684a-5p,gga-miR-1690-5p,gga-miR-1710,gga-miR-1727,gga-miR-1737,gga-miR-17-3p,gga-miR-1769-…	NFKBIE|Ankyrin repeat-containing domain||Ankyrin repeat
ENSGALG00000004340	46.5323	6.61955	2.8134	0.0011439	0.023648	up	--	OCSTAMP|Dendritic cell-specific transmembrane protein-like
ENSGALG00000007728	669.28	205.679	1.7022	0.0018888	0.034305	up	gga-miR-101-3p,gga-miR-106-3p,gga-miR-133a-3p,gga-miR-133b,gga-miR-133c-3p,gga-miR-140-3p,gga-miR-144-3p,gga-miR-1556,gga-miR-1585,gga-miR-15a,gga-miR-15b-3p,gga-miR-15b-5p,gga-miR-15c-5p,gga-miR-1626-3p,gga-miR-1647,gga-miR-1649-5p,gga-miR-1656,gga-miR-1659,gga-miR-16-5p,gga-miR-1684a-5p,gga-miR-16c-5p,gga-miR-1703-5p,gga-miR-1717,gga-miR-1724,gga-miR-1727,gga-miR-17-3p,gga-miR-1756a,gga-miR-177…	-|Proline dehydrogenase domain||FAD-linked oxidoreductase-like
ENSGALG00000008098	574.401	194.025	1.5658	5.3844e-05	0.0019437	up	--	PBEF1|Quinolinate phosphoribosyl transferase, C-terminal||Nicotinate phosphoribosyltransferase family||Nicotinamide phosphoribosyl transferase
ENSGALG00000022145	221.603	559.313	-1.3357	0.00066948	0.015266	down	--	CDCA8|Cell division protein borealin
ENSGALG00000015913	505.774	1226.75	-1.2783	0.00046297	0.011416	down	--	DECR1|Polyketide synthase, KR||Glucose/ribitol dehydrogenase||Short-chain dehydrogenase/reductase SDR
ENSGALG00000027201	157.662	22.5181	2.8077	0.0013815	0.026834	up	--	-|Retroviral nucleocapsid protein Gag||Retrovirus capsid, C-terminal||Zinc finger, CCHC-type||Retrovirus capsid, N-terminal core
ENSGALG00000013297	129.495	341.467	-1.3988	0.00054259	0.012877	down	--	BBOX1|Taurine catabolism dioxygenase TauD/TfdA||Gamma-butyrobetaine,2-oxoglutarate dioxygenase||Domain of unknown function, DUF971
ENSGALG00000021451	66.3268	5.81549	3.5116	0.00029786	0.0079218	up	gga-miR-1623,gga-miR-6552-3p	-|Glucose/ribitol dehydrogenase||Polyketide synthase, KR||Short-chain dehydrogenase/reductase SDR
ENSGALG00000009047	958.726	2230.16	-1.218	0.00054487	0.01291	down	gga-miR-125b-3p,gga-miR-130a-3p,gga-miR-130b-3p,gga-miR-130c-3p,gga-miR-135a-5p,gga-miR-138-1-3p,gga-miR-138-2-3p,gga-miR-146c-3p,gga-miR-148a-3p,gga-miR-148a-5p,gga-miR-1572,gga-miR-1656,gga-miR-1662,gga-miR-1668-3p,gga-miR-1677-3p,gga-miR-1708,gga-miR-1712-3p,gga-miR-1717,gga-miR-1720-3p,gga-miR-1727,gga-miR-1756a,gga-miR-1781-5p,gga-miR-1795,gga-miR-181a-5p,gga-miR-181b-1-3p,gga-miR-181b-5p,gg…	YPEL5|Yippee/Mis18
ENSGALG00000016763	893.598	2051.68	-1.1991	0.00049241	0.011999	down	--	TXNDC9|Phosducin, thioredoxin-like domain||Thioredoxin domain||Thioredoxin-like fold
ENSGALG00000010023	2193.54	4622.79	-1.0755	0.0014994	0.028664	down	--	CALM|EF-hand, Ca insensitive||EF-hand domain
ENSGALG00000003028	674.069	234.982	1.5203	4.6977e-05	0.0017479	up	gga-let-7a-5p,gga-let-7b,gga-let-7c-5p,gga-let-7d,gga-let-7f-5p,gga-let-7g-5p,gga-let-7i,gga-let-7k-5p,gga-miR-106-3p,gga-miR-125b-3p,gga-miR-1460,gga-miR-146a-5p,gga-miR-146b-5p,gga-miR-146c-5p,gga-miR-1559-3p,gga-miR-16-1-3p,gga-miR-1626-5p,gga-miR-1663-5p,gga-miR-1677-3p,gga-miR-1690-5p,gga-miR-1712-3p,gga-miR-17-3p,gga-miR-1781-5p,gga-miR-187-5p,gga-miR-18b-3p,gga-miR-20a-3p,gga-miR-2128,gga-…	ADAMTS13|ADAM-TS Spacer 1||CUB domain||Peptidase M12B, ADAM-TS||Peptidase M12B, ADAM/reprolysin||Thrombospondin, type 1 repeat
ENSGALG00000008557	438.506	1034.59	-1.2384	0.00039125	0.0098817	down	gga-miR-101-3p,gga-miR-130a-5p,gga-miR-130c-5p,gga-miR-138-1-3p,gga-miR-142-3p,gga-miR-144-3p,gga-miR-1644,gga-miR-1684a-3p,gga-miR-1684b-3p,gga-miR-1690-5p,gga-miR-1717,gga-miR-1720-5p,gga-miR-1747-5p,gga-miR-1769-5p,gga-miR-1782,gga-miR-1786,gga-miR-1803,gga-miR-181b-5p,gga-miR-19a-3p,gga-miR-19b-3p,gga-miR-200b-3p,gga-miR-204,gga-miR-24-3p,gga-miR-26a-5p,gga-miR-27b-3p,gga-miR-29a-3p,gga-miR-2…	ARL5B|Mitochondrial Rho-like||Small GTPase superfamily||P-loop containing nucleoside triphosphate hydrolase||Small GTPase superfamily, ARF type||Guanine nucleotide binding protein (G-protein), alpha subunit||Small GTPase superfamily, SAR1-type||Signal recognition particle receptor, beta subunit||Small GTP-binding protein domain||Gtr1/RagA G protein||Small GTPase superfamily, ARF/SAR type
ENSGALG00000026490	4124.87	10296.4	-1.3197	8.6727e-05	0.0028675	down	--	RPS16|Ribosomal protein S9||Ribosomal protein S5 domain 2-type fold
ENSGALG00000028039	609.403	1.01045	9.2362	9.6505e-41	9.3597e-38	up	--	AVR2|Avidin/streptavidin||Avidin
ENSGALG00000027198	277.777	668.341	-1.2667	0.00059086	0.01382	down	--	TMEM47|PMP-22/EMP/MP20/Claudin superfamily
ENSGALG00000028235	57.5417	7.52682	2.9345	0.0027908	0.046652	up	--	-|Immunoglobulin subtype||Immunoglobulin-like domain
ENSGALG00000028938	538.781	1477.2	-1.4551	5.0662e-05	0.0018518	down	--	-|NEDD4/BSD2
ENSGALG00000002112	1811.01	16.1264	6.8112	8.8915e-13	1.5399e-10	up	gga-miR-146b-3p,gga-miR-1649-5p,gga-miR-1723,gga-miR-193b-5p,gga-miR-6546-5p,gga-miR-6566-5p	CSF3R|Fibronectin, type III||Immunoglobulin C2-set-like, ligand-binding
ENSGALG00000028411	35.7701	1.46409	4.6107	0.00011268	0.0035635	up	--	-|Fibronectin, type III
ENSGALG00000006519	0.541788	33.5923	-5.9543	2.6828e-05	0.0010994	down	gga-let-7j-3p,gga-miR-106-3p,gga-miR-130a-5p,gga-miR-130c-5p,gga-miR-137-3p,gga-miR-1451-5p,gga-miR-1647,gga-miR-1649-5p,gga-miR-1684a-5p,gga-miR-17-3p,gga-miR-1756b,gga-miR-1781-5p,gga-miR-181a-5p,gga-miR-181b-1-3p,gga-miR-19b-5p,gga-miR-1a-2-5p,gga-miR-1b-5p,gga-miR-3064-3p,gga-miR-30a-3p,gga-miR-30e-3p,gga-miR-31-5p,gga-miR-32-5p,gga-miR-6543-3p,gga-miR-6550-3p,gga-miR-6582-5p,gga-miR-6590-3p,…	DD1|Uncharacterised protein family UPF0258
ENSGALG00000009179	1013.64	327.57	1.6297	0.00033242	0.008668	up	gga-miR-140-3p,gga-miR-1649-5p,gga-miR-1737,gga-miR-183,gga-miR-19b-5p,gga-miR-3064-3p,gga-miR-6586-5p,gga-miR-6615-3p,gga-miR-7442-3p	TNFSF10|Tumour necrosis factor ligand 10/11||Tumour necrosis factor domain||Tumour necrosis factor-like domain
ENSGALG00000015454	32.6216	162.249	-2.3143	1.3929e-05	0.00061219	down	--	CA8|Alpha carbonic anhydrase
ENSGALG00000003747	569.918	151.379	1.9126	0.0017423	0.032166	up	--	OSMR|Fibronectin, type III
ENSGALG00000015010	4.43651	138.247	-4.9617	1.6468e-12	2.6918e-10	down	--	NSG1|Calcyon neuron-specific vesicular protein
ENSGALG00000016142	1441.28	204.417	2.8178	2.0447e-13	3.8135e-11	up	--	MX|Dynamin GTPase effector||Dynamin central domain||Dynamin superfamily||Dynamin, GTPase domain||P-loop containing nucleoside triphosphate hydrolase
ENSGALG00000023904	653.11	2280.84	-1.8042	2.5666e-07	1.8214e-05	down	--	FIBIN|-
ENSGALG00000008747	7211.13	14430.4	-1.0008	0.0021662	0.038479	down	gga-let-7a-2-3p,gga-let-7c-3p,gga-miR-101-3p,gga-miR-125b-5p,gga-miR-138-2-3p,gga-miR-142-3p,gga-miR-142-5p,gga-miR-144-3p,gga-miR-1451-3p,gga-miR-1452,gga-miR-1467-3p,gga-miR-146b-3p,gga-miR-148a-5p,gga-miR-1626-3p,gga-miR-1651-3p,gga-miR-1663-3p,gga-miR-1710,gga-miR-1712-3p,gga-miR-1729-5p,gga-miR-1781-3p,gga-miR-1781-5p,gga-miR-194,gga-miR-199-3p,gga-miR-202-5p,gga-miR-20a-3p,gga-miR-2128,gga-…	ITGA8|Integrin alpha chain, C-terminal cytoplasmic region, conserved site||Integrin alpha beta-propellor||Integrin alpha chain||Integrin alpha-2||FG-GAP repeat
ENSGALG00000005739	174.224	15.1977	3.519	7.1205e-10	8.0929e-08	up	gga-miR-1685-5p,gga-miR-1778,gga-miR-30c-2-3p,gga-miR-499-3p,gga-miR-6559-5p,gga-miR-6639-5p	SCD|Fatty acid desaturase, type 1, core||Fatty acid desaturase, type 1
ENSGALG00000026717	1080.94	204.424	2.4027	8.1287e-05	0.0027248	up	--	-|von Willebrand factor, type A
ENSGALG00000002813	5118.96	11327.8	-1.146	0.00070368	0.015946	down	--	RPS10|Plectin/S10, N-terminal
ENSGALG00000019229	1407.08	5109.24	-1.8604	6.3082e-08	5.2143e-06	down	--	DPT|-
ENSGALG00000016918	920.2	2027	-1.1393	0.0011275	0.023466	down	--	-|Class I glutamine amidotransferase-like||ThiJ/PfpI
ENSGALG00000010149	441.465	178.001	1.3104	0.00089899	0.019579	up	--	CMTR1|S-adenosyl-L-methionine-dependent methyltransferase-like||Ribosomal RNA methyltransferase FtsJ domain||WW domain||G-patch domain
ENSGALG00000013990	5221.69	13866.4	-1.409	3.5208e-05	0.0013843	down	--	RPS12|Ribosomal protein L7Ae/L30e/S12e/Gadd45||Ribosomal protein S12e||50S ribosomal protein L30e-like
ENSGALG00000022174	0.541788	509.76	-9.8779	9.1585e-39	7.8375e-36	down	--	-|Ribosomal protein L22/L17, eukaryotic/archaeal||Ribosomal protein L22/L17
ENSGALG00000010983	53.003	577.529	-3.4457	1.4207e-14	3.0395e-12	down	gga-miR-1454,gga-miR-7472-5p,novel_109	NPY|Pancreatic hormone-like
ENSGALG00000026269	2265.42	352.771	2.683	0.0012436	0.025024	up	--	TAP1|AAA+ ATPase domain||ABC transporter, ABCB2||ABC transporter, transmembrane domain||ABC transporter-like||P-loop containing nucleoside triphosphate hydrolase||ABC transporter, ATPase, putative||ABC transporter type 1, transmembrane domain
ENSGALG00000011419	21.2605	0.556825	5.2548	0.0016727	0.031055	up	--	DUSP4|Protein-tyrosine phosphatase-like||Dual specificity phosphatase, catalytic domain||Atypical dual specificity phosphatase||Protein-tyrosine/Dual specificity phosphatase||Protein-tyrosine phosphatase, catalytic||Mitogen-activated protein (MAP) kinase phosphatase||Dual specificity phosphatase, subgroup, catalytic domain||Protein-tyrosine phosphatase, receptor/non-receptor type
ENSGALG00000027301	24.0123	1.01045	4.5707	0.0014616	0.028163	up	--	IL12RB1|Fibronectin, type III
ENSGALG00000014523	922.754	2369.94	-1.3608	5.3696e-05	0.0019437	down	--	MATN2|EGF-like calcium-binding domain||Epidermal growth factor-like domain||von Willebrand factor, type A||Matrilin, coiled-coil trimerisation domain
ENSGALG00000027786	763.281	22.23	5.1016	2.1034e-14	4.3715e-12	up	--	SOCS3|SH2 domain||SOCS protein, C-terminal
ENSGALG00000019894	304.655	675.494	-1.1488	0.0020482	0.036627	down	--	TMEM14A|Uncharacterised protein family UPF0136, Transmembrane
ENSGALG00000005785	21.9924	325.958	-3.8896	3.2592e-15	7.9025e-13	down	--	-|UBA-like||Ubiquitin-associated/translation elongation factor EF1B, N-terminal, eukaryote||Protein of unknown function DUF3697, ubiquitin-associated protein 2
ENSGALG00000014890	1085.13	380.987	1.5101	2.2787e-05	0.00093911	up	--	TNFRSF1A|Death domain||Death-like domain||TNFR/NGFR cysteine-rich region
ENSGALG00000004848	4206.14	8701.65	-1.0488	0.0018192	0.033416	down	--	YBX1|Nucleic acid-binding, OB-fold||Cold-shock protein, DNA-binding||Cold shock protein
ENSGALG00000013999	40.8506	384.227	-3.2335	0.00064033	0.014693	down	--	FBXO40|TRAF-like||Zinc finger, TRAF-type||F-box domain
ENSGALG00000005519	5.79813	54.728	-3.2386	0.00012363	0.0038348	down	gga-let-7g-3p,gga-miR-1651-3p,gga-miR-1710,gga-miR-1734,gga-miR-1a-3p,gga-miR-1b-3p,gga-miR-206,gga-miR-222b-5p,gga-miR-30c-1-3p,gga-miR-30e-3p,gga-miR-32-5p,gga-miR-3528,gga-miR-6552-3p,gga-miR-6649-3p,gga-miR-92-3p,novel_120	TLL2|EGF-like calcium-binding domain||Bone morphogenetic protein 1/tolloid-like protein||Epidermal growth factor-like domain||CUB domain||Peptidase M12A, astacin||Peptidase, metallopeptidase
ENSGALG00000004812	3191.89	8737.72	-1.4528	2.7317e-05	0.0011132	down	gga-let-7g-3p,gga-miR-103-2-5p,gga-miR-107-5p,gga-miR-128-3p,gga-miR-1329-5p,gga-miR-133a-5p,gga-miR-133c-5p,gga-miR-140-3p,gga-miR-1467-5p,gga-miR-148a-3p,gga-miR-1556,gga-miR-1560-3p,gga-miR-1647,gga-miR-1651-3p,gga-miR-1655-5p,gga-miR-1656,gga-miR-1663-5p,gga-miR-1664-3p,gga-miR-1684a-5p,gga-miR-1690-5p,gga-miR-1731-5p,gga-miR-1744-3p,gga-miR-1747-5p,gga-miR-1769-3p,gga-miR-1774,gga-miR-1781-5…	FAM129A|-
ENSGALG00000007403	1237.14	2831.33	-1.1945	0.00050394	0.012199	down	gga-let-7c-3p,gga-miR-103-2-5p,gga-miR-107-5p,gga-miR-128-3p,gga-miR-1453,gga-miR-1467-5p,gga-miR-148a-3p,gga-miR-1653,gga-miR-1655-5p,gga-miR-1656,gga-miR-1685-5p,gga-miR-1729-5p,gga-miR-1774,gga-miR-199-5p,gga-miR-27b-5p,gga-miR-29a-3p,gga-miR-29b-3p,gga-miR-29c-3p,gga-miR-301b-5p,gga-miR-32-5p,gga-miR-3531-3p,gga-miR-3532-3p,gga-miR-3533,gga-miR-3539,gga-miR-383-5p,gga-miR-6544-5p,gga-miR-6547…	PEBP1|Phosphatidylethanolamine-binding protein PEBP
ENSGALG00000019063	84.4574	1.11365	6.2449	0.00088995	0.019416	up	--	MMP10|Peptidoglycan binding-like||Peptidase M10A||Peptidase, metallopeptidase||Peptidase M10, metallopeptidase||Hemopexin-like repeats||Peptidase M10A, stromelysin-type||Hemopexin-like domain
ENSGALG00000005797	9.51702	249.814	-4.7142	9.055e-05	0.0029687	down	--	COL20A1|Fibronectin, type III||von Willebrand factor, type A||Concanavalin A-like lectin/glucanases superfamily||Laminin G domain||Collagen triple helix repeat
ENSGALG00000028174	5542.54	12793.4	-1.2068	0.00028103	0.0076705	down	--	PRKCDBP|-
ENSGALG00000017168	283.254	2359.97	-3.0586	1.3288e-16	3.7904e-14	down	--	-//-
ENSGALG00000010325	1519.46	3102.13	-1.0297	0.0026735	0.044965	down	--	MBSP|Ankyrin repeat-containing domain||Ankyrin repeat||Protein phosphatase 1, regulatory subunit 12A/B/C, eukaryote
ENSGALG00000010716	445.327	974.461	-1.1297	0.0024082	0.041658	down	gga-miR-106-5p,gga-miR-130b-5p,gga-miR-1329-5p,gga-miR-138-2-3p,gga-miR-148a-5p,gga-miR-1560-3p,gga-miR-1677-3p,gga-miR-1747-5p,gga-miR-1756b,gga-miR-17-5p,gga-miR-1776,gga-miR-1795,gga-miR-18a-3p,gga-miR-199-3p,gga-miR-20a-5p,gga-miR-20b-5p,gga-miR-21-3p,gga-miR-216a,gga-miR-216b,gga-miR-216c,gga-miR-217-5p,gga-miR-302b-5p,gga-miR-3525,gga-miR-3539,gga-miR-3594-3p,gga-miR-383-3p,gga-miR-499-5p,g…	AGA|Peptidase T2, asparaginase 2||Nucleophile aminohydrolases, N-terminal
ENSGALG00000016357	1295.14	2599.5	-1.0051	0.0026735	0.044965	down	--	PRDX4|Peroxiredoxin, C-terminal||Thioredoxin-like fold||Alkyl hydroperoxide reductase subunit C/ Thiol specific antioxidant||Redoxin
ENSGALG00000019077	193.636	508.913	-1.3941	0.0004664	0.011442	down	--	-|Dbl homology (DH) domain||SH3 domain||Pleckstrin homology domain||Variant SH3 domain
ENSGALG00000016340	2381.49	5152.86	-1.1135	0.0012525	0.025099	down	--	EIF2S3|Translation protein, beta-barrel domain||Translation elongation factor EFTu/EF1A, domain 2||P-loop containing nucleoside triphosphate hydrolase||Elongation factor, GTP-binding domain||Translation elongation factor EF1A/initiation factor IF2gamma, C-terminal||Translation initiation factor 2, gamma subunit, C-terminal
ENSGALG00000026781	486.722	55.9878	3.1199	3.0199e-07	2.1122e-05	up	--	ALOX5AP|Membrane-associated, eicosanoid/glutathione metabolism (MAPEG) protein||5-lipoxygenase-activating protein
ENSGALG00000012351	92.8887	12.9919	2.8379	1.2446e-05	0.0005554	up	gga-miR-103-2-5p,gga-miR-107-5p,gga-miR-133c-5p,gga-miR-1397-5p,gga-miR-146a-5p,gga-miR-146b-5p,gga-miR-146c-5p,gga-miR-1560-3p,gga-miR-1597-5p,gga-miR-15a,gga-miR-15b-5p,gga-miR-1626-5p,gga-miR-1647,gga-miR-1651-3p,gga-miR-16-5p,gga-miR-1684a-3p,gga-miR-1684b-3p,gga-miR-16c-5p,gga-miR-1710,gga-miR-1769-3p,gga-miR-1782,gga-miR-1786,gga-miR-1795,gga-miR-181a-5p,gga-miR-181b-1-3p,gga-miR-181b-5p,gg…	STK17A|Tyrosine-protein kinase, catalytic domain||Serine-threonine/tyrosine-protein kinase catalytic domain||Protein kinase domain||Protein kinase-like domain||Serine/threonine/dual specificity protein kinase, catalytic domain
ENSGALG00000011994	438.131	1385.72	-1.6612	3.4474e-06	0.00018071	down	--	SYNPO2|PDZ domain
ENSGALG00000012200	200.489	5.15547	5.2813	7.9118e-09	7.6226e-07	up	gga-miR-21-3p,gga-miR-6548-5p,gga-miR-6639-5p,novel_85	GCH1|GTP cyclohydrolase I domain||GTP cyclohydrolase I
ENSGALG00000005287	982.358	2357.56	-1.263	0.00028943	0.0078264	down	--	ZBTB47|BTB/POZ fold||BTB/POZ-like||BTB/POZ||Zinc finger, C2H2-like||Zinc finger, C2H2
ENSGALG00000006340	1450.35	573.203	1.3393	0.00018422	0.0053494	up	gga-miR-137-3p,gga-miR-1467-5p,gga-miR-1585,gga-miR-1655-5p,gga-miR-1756b,gga-miR-1779,gga-miR-2129,gga-miR-2130,gga-miR-214,gga-miR-301b-5p,gga-miR-30b-3p,gga-miR-383-3p,gga-miR-490-3p,gga-miR-6543-3p,gga-miR-6623-3p,gga-miR-6643-5p,gga-miR-6656-5p	PIEZO1|Piezo family
ENSGALG00000027035	5561.83	13575.1	-1.2873	0.00013405	0.0040968	down	--	RPL21|Ribosomal protein L21e||Translation protein SH3-like domain
ENSGALG00000028147	1489.89	3927.97	-1.3986	0.00054711	0.012942	down	--	CTSK|Peptidase C1A, papain C-terminal
ENSGALG00000017185	2554.83	494.556	2.369	0.0012857	0.025552	up	--	TMEM123|-
ENSGALG00000003886	242.601	550.296	-1.1816	0.0018573	0.033859	down	gga-miR-140-5p,gga-miR-1451-3p,gga-miR-1454,gga-miR-1560-3p,gga-miR-1656,gga-miR-1756b,gga-miR-17-5p,gga-miR-1782,gga-miR-181b-2-3p,gga-miR-194,gga-miR-200a-5p,gga-miR-20b-5p,gga-miR-219b,gga-miR-3064-5p,gga-miR-3528,gga-miR-3530-3p,gga-miR-3539,gga-miR-383-5p,gga-miR-551-3p,gga-miR-6544-5p,gga-miR-6575-5p,gga-miR-6631-5p,gga-miR-6659-3p,gga-miR-7472-5p,gga-miR-7473-5p,gga-miR-92-5p,novel_117,nov…	SGCD|Sarcoglycan complex subunit protein
ENSGALG00000009821	607.129	1300.42	-1.0989	0.0017911	0.032941	down	gga-miR-1329-5p,gga-miR-1563,gga-miR-15a,gga-miR-15b-5p,gga-miR-15c-3p,gga-miR-15c-5p,gga-miR-16-1-3p,gga-miR-1619,gga-miR-1626-5p,gga-miR-1653,gga-miR-16-5p,gga-miR-16c-5p,gga-miR-1782,gga-miR-199-3p,gga-miR-21-3p,gga-miR-222b-5p,gga-miR-27b-3p,gga-miR-2954,gga-miR-29a-5p,gga-miR-3530-5p,gga-miR-3531-3p,gga-miR-3532-3p,gga-miR-6543-3p,gga-miR-6548-5p,gga-miR-6590-3p,gga-miR-6631-5p,gga-miR-6639-…	NENF|Cytochrome b5-like heme/steroid binding domain
ENSGALG00000001478	269.701	65.5957	2.0397	0.00090765	0.019738	up	--	-|Ribonuclease H-like domain||Zinc finger, B-box||Protein of unknown function DUF3583||Zinc finger, RING-type||L-Aspartase-like
ENSGALG00000028353	53.3546	8.88771	2.5857	0.0011888	0.024189	up	--	-|Immunoglobulin subtype||Immunoglobulin-like domain||Immunoglobulin subtype 2||Immunoglobulin
ENSGALG00000027074	449.704	79.7034	2.4963	0.0026937	0.045251	up	--	CD244|Immunoglobulin-like domain||Natural killer cell receptor 2B4 immunoglobulin domain
ENSGALG00000007505	79.2561	18.5795	2.0928	0.001346	0.026402	up	gga-let-7g-3p,gga-miR-100-3p,gga-miR-1585,gga-miR-1623,gga-miR-1726,gga-miR-1769-5p,novel_130,novel_213	MUC4|Nidogen, extracellular domain
ENSGALG00000006343	26949.9	55068.7	-1.031	0.0022004	0.038705	down	--	ACTG2|Actin-related protein
ENSGALG00000014716	1304.3	549.369	1.2474	0.00059536	0.013903	up	--	GP130|Immunoglobulin C2-set-like, ligand-binding||Fibronectin, type III
ENSGALG00000011523	4421.87	10576.7	-1.2582	0.00020133	0.0057521	down	gga-miR-383-5p	RPL14|Ribosomal protein L14
ENSGALG00000006992	1376.26	3.69138	8.5424	9.7208e-06	0.00044894	up	gga-miR-128-1-5p,gga-miR-128-2-5p,gga-miR-1453,gga-miR-1456-5p,gga-miR-15a,gga-miR-15b-5p,gga-miR-15c-5p,gga-miR-16-5p,gga-miR-16c-5p,gga-miR-1727,gga-miR-18a-5p,gga-miR-18b-5p,gga-miR-214,gga-miR-22-3p,gga-miR-24-3p,gga-miR-449c-3p,gga-miR-456-3p,gga-miR-460a-3p,gga-miR-460b-3p,gga-miR-551-3p,gga-miR-6553-5p,gga-miR-6649-3p,gga-miR-6696-3p	MMP9|Peptidase, metallopeptidase||Fibronectin, type II, collagen-binding||Peptidase M10A||Peptidoglycan binding-like||Hemopexin-like domain||Kringle-like fold||Hemopexin-like repeats||Peptidase M10, metallopeptidase
ENSGALG00000021340	200.598	2.57773	6.2821	5.3042e-12	8.1227e-10	up	--	CA9|Alpha carbonic anhydrase
ENSGALG00000028058	45.3465	160.497	-1.8235	0.00029338	0.0078892	down	--	-|Immunoglobulin subtype||Immunoglobulin-like domain
ENSGALG00000015348	3109.5	15287.1	-2.2976	5.0219e-11	6.8279e-09	down	--	ALCAM|CD80-like, immunoglobulin C2-set||Immunoglobulin C1-set||Immunoglobulin subtype||Immunoglobulin V-set domain||Immunoglobulin-like domain||Immunoglobulin V-set, subgroup
ENSGALG00000027365	498.78	185.898	1.4239	0.00038834	0.0098521	up	--	HIVEP3|Zinc finger, U1-type||Zinc finger, C2H2||Zinc finger, C2H2-like||Zinc finger, double-stranded RNA binding
ENSGALG00000016067	617.897	2350.77	-1.9277	9.5948e-08	7.4644e-06	down	--	HMGN1|High mobility group nucleosome-binding domain-containing family
ENSGALG00000008298	1287.91	6258.07	-2.2807	2.9917e-10	3.5808e-08	down	gga-miR-23b-5p,gga-miR-30c-5p,gga-miR-30e-5p,gga-miR-3531-3p	P37NB|Cysteine-rich flanking region, C-terminal||Leucine-rich repeat||Leucine-rich repeat, typical subtype
ENSGALG00000003106	167.943	497.782	-1.5675	7.8912e-05	0.0026636	down	--	TOX2|High mobility group box domain
ENSGALG00000000819	238.314	51.7783	2.2024	5.5387e-06	0.00026949	up	gga-miR-6543-3p,novel_178	-//-
ENSGALG00000014938	256.408	1707.4	-2.7353	2.8199e-13	5.1929e-11	down	--	ABHD3|Alpha/Beta hydrolase fold||AB-hydrolase YheT, putative||Alpha/beta hydrolase fold-1
ENSGALG00000016226	1244.36	2667.82	-1.1003	0.0011083	0.023099	down	--	CASK|Guanylate kinase-like||L27||Guanylate kinase/L-type calcium channel beta subunit||PDZ domain||SH3 domain||Serine-threonine/tyrosine-protein kinase catalytic domain||P-loop containing nucleoside triphosphate hydrolase||Protein kinase domain||Tyrosine-protein kinase, catalytic domain||Variant SH3 domain||L27, C-terminal||Serine/threonine/dual specificity protein kinase, catalytic domain||Prote…
ENSGALG00000026677	224.038	83.6184	1.4218	0.001982	0.035642	up	--	F10|Epidermal growth factor-like domain||Gamma-carboxyglutamic acid-rich (GLA) domain||Trypsin-like cysteine/serine peptidase domain||Peptidase S1A, coagulation factor VII/IX/X/C/Z||EGF-like calcium-binding domain||Peptidase S1||Peptidase S1A, nudel||Peptidase S1A, chymotrypsin-type
ENSGALG00000029072	50.4105	285.445	-2.5014	3.3612e-06	0.00017717	down	--	NTN3|EGF-like, laminin||Laminin, N-terminal||Tissue inhibitor of metalloproteinases-like, OB-fold||Netrin domain||Galactose-binding domain-like||Netrin module, non-TIMP type
ENSGALG00000003103	607.547	175.077	1.795	0.00010848	0.0034608	up	--	MST1R|Sema domain||Protein kinase domain||Tyrosine-protein kinase, HGF/MSP receptor||Serine-threonine/tyrosine-protein kinase catalytic domain||Tyrosine-protein kinase, catalytic domain||Protein kinase-like domain||Serine/threonine/dual specificity protein kinase, catalytic domain||IPT domain||Plexin-like fold||Immunoglobulin E-set
ENSGALG00000004346	45.4344	0.45363	6.6461	7.717e-07	4.8812e-05	up	gga-miR-125b-5p,gga-miR-1397-5p,gga-miR-1460,gga-miR-148a-3p,gga-miR-1551-5p,gga-miR-1559-5p,gga-miR-1560-3p,gga-miR-1585,gga-miR-1590,gga-miR-1597-5p,gga-miR-15a,gga-miR-15b-5p,gga-miR-15c-5p,gga-miR-1625-5p,gga-miR-1626-5p,gga-miR-16-5p,gga-miR-1668-3p,gga-miR-16c-5p,gga-miR-1737,gga-miR-18a-3p,gga-miR-203a,gga-miR-2129,gga-miR-214,gga-miR-3064-3p,gga-miR-34b-5p,gga-miR-6615-5p,gga-miR-6643-5p,…	P2RY4|P2Y purinoceptor 4||G protein-coupled receptor, rhodopsin-like||GPCR, rhodopsin-like, 7TM
ENSGALG00000028858	159.32	41.3663	1.9454	0.00015271	0.0045246	up	--	-|Protein of unknown function DUF1776, fungi||Short-chain dehydrogenase/reductase SDR||Polyketide synthase, KR||Glucose/ribitol dehydrogenase
ENSGALG00000015917	45325.5	128529	-1.5037	9.8229e-06	0.0004508	down	--	EEF1A|Translation elongation factor EF1A/initiation factor IF2gamma, C-terminal||Elongation factor, GTP-binding domain||Translation elongation factor EFTu/EF1A, C-terminal||Translation elongation factor EF1A, eukaryotic/archaeal||Translation protein, beta-barrel domain||Translation elongation factor EFTu/EF1A, domain 2||P-loop containing nucleoside triphosphate hydrolase
ENSGALG00000001710	37.5999	2.02091	4.2177	0.00013155	0.004046	up	--	-|Variant SH3 domain||Pleckstrin homology domain||Ankyrin repeat||Ankyrin repeat-containing domain||Arf GTPase activating protein||SH3 domain
ENSGALG00000000777	404.742	148.803	1.4436	0.0018284	0.033543	up	gga-let-7a-2-3p,gga-let-7c-3p,gga-miR-106-3p,gga-miR-1397-5p,gga-miR-144-5p,gga-miR-1467-5p,gga-miR-146a-3p,gga-miR-1597-5p,gga-miR-16-1-3p,gga-miR-1619,gga-miR-1647,gga-miR-1651-3p,gga-miR-1653,gga-miR-1655-5p,gga-miR-1668-3p,gga-miR-1684a-5p,gga-miR-17-3p,gga-miR-1774,gga-miR-1781-5p,gga-miR-222b-5p,gga-miR-24-3p,gga-miR-32-5p,gga-miR-33-5p,gga-miR-3530-5p,gga-miR-383-3p,gga-miR-458a-3p,gga-miR…	EYA3|EYA domain||HAD-like domain
ENSGALG00000014184	8.96094	515.184	-5.8453	2.0431e-28	1.2923e-25	down	--	-|Interferon regulatory factor-3||SMAD/FHA domain||MAD homology 1, Dwarfin-type||MAD homology, MH1||SMAD domain, Dwarfin-type
ENSGALG00000015001	943.639	2933.17	-1.6362	2.9476e-06	0.00015882	down	gga-let-7g-3p,gga-miR-101-2-5p,gga-miR-103-3p,gga-miR-107-3p,gga-miR-122-5p,gga-miR-128-3p,gga-miR-130a-3p,gga-miR-130a-5p,gga-miR-130b-3p,gga-miR-130b-5p,gga-miR-130c-3p,gga-miR-130c-5p,gga-miR-1329-5p,gga-miR-138-1-3p,gga-miR-138-5p,gga-miR-140-5p,gga-miR-1416-3p,gga-miR-1451-3p,gga-miR-1452,gga-miR-1453,gga-miR-1456-5p,gga-miR-146a-5p,gga-miR-146b-5p,gga-miR-146c-3p,gga-miR-146c-5p,gga-miR-155…	LAMA4|Epidermal growth factor-like domain||Laminin I||Concanavalin A-like lectin/glucanases superfamily||Laminin domain II||EGF-like, laminin||Laminin G domain
ENSGALG00000023576	1410.3	598.92	1.2356	0.0029007	0.047899	up	--	PIM3|Tyrosine-protein kinase, catalytic domain||Protein kinase domain||Serine-threonine/tyrosine-protein kinase catalytic domain||Protein kinase-like domain||Serine/threonine/dual specificity protein kinase, catalytic domain
ENSGALG00000015529	565.021	1461.65	-1.3712	9.0604e-05	0.0029687	down	--	WFS1|-
ENSGALG00000025739	39.8693	4.84589	3.0404	0.0017476	0.032224	up	--	RUFY4|Zinc finger, FYVE/PHD-type||RUN||Zinc finger, FYVE-related
ENSGALG00000016281	2440.93	4976.63	-1.0277	0.0023772	0.04123	down	--	DMD|EF-hand domain, type 1||Spectrin repeat||Spectrin/alpha-actinin||Dystrophin/utrophin||Alpha/Beta hydrolase fold||EF-hand domain, type 2||WW domain||t-SNARE||Zinc finger, ZZ-type||Prefoldin
ENSGALG00000006003	61.9046	199.78	-1.6903	0.00050349	0.012199	down	gga-let-7a-3p,gga-let-7f-3p,gga-miR-103-2-5p,gga-miR-107-5p,gga-miR-140-3p,gga-miR-1467-5p,gga-miR-148a-3p,gga-miR-1580,gga-miR-1659,gga-miR-1668-3p,gga-miR-1710,gga-miR-1728-3p,gga-miR-1769-3p,gga-miR-1778,gga-miR-181a-5p,gga-miR-181b-2-3p,gga-miR-181b-5p,gga-miR-203a,gga-miR-205a,gga-miR-205b,gga-miR-2128,gga-miR-2130,gga-miR-2954,gga-miR-29a-3p,gga-miR-29b-3p,gga-miR-29c-3p,gga-miR-30c-1-3p,gg…	-//-
ENSGALG00000005843	981.917	7012.18	-2.8362	0.00033366	0.008668	down	gga-miR-3530-3p	EF1A|P-loop containing nucleoside triphosphate hydrolase||Translation elongation factor EFTu/EF1A, domain 2||Translation protein, beta-barrel domain||Translation elongation factor EF1A, eukaryotic/archaeal||Translation elongation factor EFTu/EF1A, C-terminal||Elongation factor, GTP-binding domain||Translation elongation factor EF1A/initiation factor IF2gamma, C-terminal
ENSGALG00000026298	95.4954	24.6014	1.9567	0.0011552	0.023805	up	--	SERTAD2|SERTA domain
ENSGALG00000021869	2267.31	11347.8	-2.3234	7.1328e-11	9.52e-09	down	gga-miR-103-2-5p,gga-miR-107-5p,gga-miR-1329-5p,gga-miR-1563,gga-miR-1729-5p,gga-miR-181a-5p,gga-miR-181b-5p,gga-miR-2130,gga-miR-21-3p,gga-miR-32-5p,gga-miR-34a-5p,gga-miR-34b-5p,gga-miR-34c-5p,gga-miR-3530-3p,gga-miR-449a,gga-miR-449b-5p,gga-miR-6548-5p,gga-miR-6615-3p,gga-miR-6631-5p,gga-miR-92-3p,novel_120,novel_85	PODN|Leucine-rich repeat||Leucine-rich repeat-containing N-terminal||Leucine-rich repeat, typical subtype
ENSGALG00000008341	648.968	254.693	1.3494	0.00046993	0.011509	up	gga-let-7a-5p,gga-let-7b,gga-let-7c-5p,gga-let-7d,gga-let-7f-5p,gga-let-7g-5p,gga-let-7i,gga-let-7k-5p,gga-miR-1306-5p,gga-miR-140-3p,gga-miR-1453,gga-miR-1467-3p,gga-miR-153-3p,gga-miR-1556,gga-miR-15a,gga-miR-15b-5p,gga-miR-15c-5p,gga-miR-1635,gga-miR-1647,gga-miR-1649-5p,gga-miR-1653,gga-miR-1656,gga-miR-1659,gga-miR-16-5p,gga-miR-1684a-5p,gga-miR-16c-5p,gga-miR-1703-5p,gga-miR-1710,gga-miR-17…	FURIN|Furin-like repeat||Galactose-binding domain-like||Insulin-like growth factor binding protein, N-terminal||Peptidase S8, subtilisin-related||Proprotein convertase, P||Proteinase inhibitor, propeptide||Peptidase S8/S53 domain
ENSGALG00000027904	432.965	1026.64	-1.2456	0.00061262	0.014192	down	--	USMG5|DAPIT
ENSGALG00000016589	423.918	179.511	1.2397	0.0017551	0.03232	up	--	SLC35F6|UAA transporter||Uncharacterised conserved protein UCP036436, nucleotide-sugar transporter-related||Solute carrier family 35 member SLC35F1/F2/F6||Nucleotide-sugar transporter||Drug/metabolite transporter||Triose-phosphate transporter domain
ENSGALG00000009212	87.3379	262.424	-1.5872	0.00033331	0.008668	down	gga-let-7a-2-3p,gga-let-7c-3p,gga-miR-1467-5p,gga-miR-1655-5p,gga-miR-302b-5p,gga-miR-6623-3p,gga-miR-6649-3p	MND1|Meiotic nuclear division protein 1||BlaI transcriptional regulatory family
ENSGALG00000027865	159.684	37.0149	2.109	4.4729e-05	0.0016728	up	--	CD1.2|MHC classes I/II-like antigen recognition protein||Immunoglobulin-like domain||Immunoglobulin C1-set
ENSGALG00000011805	158.148	0.45363	8.4455	7.1883e-19	2.6814e-16	up	--	-|UDP-glucuronosyl/UDP-glucosyltransferase||Glycosyl transferase, family 28, C-terminal
ENSGALG00000004610	127.97	39.9646	1.679	0.0013144	0.025981	up	--	SH2B3|Phenylalanine zipper||SH2 domain||Pleckstrin homology domain
ENSGALG00000001197	184.796	777.461	-2.0728	6.1651e-08	5.1251e-06	down	gga-miR-128-3p,gga-miR-1559-3p,gga-miR-1560-3p,gga-miR-1604,gga-miR-1623,gga-miR-1635,gga-miR-1651-3p,gga-miR-1653,gga-miR-1672,gga-miR-1710,gga-miR-1769-5p,gga-miR-1795,gga-miR-181a-5p,gga-miR-181b-5p,gga-miR-190a-3p,gga-miR-204,gga-miR-2129,gga-miR-21-3p,gga-miR-26a-3p,gga-miR-29b-1-5p,gga-miR-29b-2-5p,gga-miR-3530-3p,gga-miR-455-5p,gga-miR-6631-5p,gga-miR-6669-3p,gga-miR-6675-3p,gga-miR-7447-5…	BARX2B|Homeodomain, metazoa||Helix-turn-helix motif||Homeobox domain||Homeodomain-like
ENSGALG00000026593	5.6223	71.0199	-3.659	5.2373e-06	0.00025741	down	--	HHLA1|-
ENSGALG00000029181	238.913	68.855	1.7949	7.8388e-05	0.0026583	up	--	UBE2L6|Ubiquitin-conjugating enzyme/RWD-like||Ubiquitin-conjugating enzyme, E2
ENSGALG00000015559	14.2316	160.144	-3.4922	2.6734e-09	2.8389e-07	down	--	ABLIM2|Villin headpiece||Zinc finger, LIM-type
ENSGALG00000012670	85.0135	232.961	-1.4543	0.00086702	0.019082	down	--	NRSN1|-
ENSGALG00000003966	4277.19	9280.04	-1.1175	0.001024	0.021685	down	gga-let-7g-3p	RPL23A|Ribosomal protein L23||Ribosomal protein L23/L15e core domain||Ribosomal protein L23/L25, N-terminal||Ribosomal protein L25/L23
ENSGALG00000026200	105.92	257.726	-1.2829	0.0030247	0.049443	down	--	FAM134B|Reticulon
ENSGALG00000028462	320.341	130.843	1.2918	0.0020916	0.03729	up	--	USP36|Ubiquitin carboxyl-terminal hydrolase-like domain||Peptidase C19, ubiquitin carboxyl-terminal hydrolase
ENSGALG00000014213	160.285	25.3237	2.6621	5.5678e-07	3.5841e-05	up	--	PRR5|HbrB-like
ENSGALG00000000357	182.443	21.1378	3.1095	0.0023806	0.04123	up	gga-miR-126-5p,gga-miR-128-3p,gga-miR-133a-3p,gga-miR-133b,gga-miR-133c-3p,gga-miR-1397-5p,gga-miR-142-5p,gga-miR-148a-5p,gga-miR-1559-5p,gga-miR-1585,gga-miR-1626-3p,gga-miR-1631,gga-miR-1649-5p,gga-miR-1651-3p,gga-miR-1653,gga-miR-1672,gga-miR-1724,gga-miR-1769-5p,gga-miR-18b-3p,gga-miR-194,gga-miR-199-5p,gga-miR-19a-3p,gga-miR-19b-3p,gga-miR-200a-3p,gga-miR-200b-5p,gga-miR-20b-3p,gga-miR-2129,…	-|Trypsin Inhibitor-like, cysteine rich domain||Peptidase M12B, propeptide||Blood coagulation inhibitor, Disintegrin||Peptidase M12B, ADAM/reprolysin||Epidermal growth factor-like domain||ADAM, cysteine-rich
ENSGALG00000006756	7299.41	292.08	4.6433	4.3176e-08	3.6733e-06	up	gga-miR-128-1-5p,gga-miR-128-2-5p,gga-miR-1453,gga-miR-1659,gga-miR-1703-5p,gga-miR-193b-5p,gga-miR-222b-5p,gga-miR-29b-1-5p,gga-miR-29b-2-5p,gga-miR-30b-3p,gga-miR-456-3p,gga-miR-460a-3p,gga-miR-460b-3p,gga-miR-6547-3p,gga-miR-6631-5p,gga-miR-6656-5p,gga-miR-7472-5p,novel_122	-|Bactericidal permeability-increasing protein, alpha/beta domain||Lipid-binding serum glycoprotein, N-terminal||Lipid-binding serum glycoprotein, C-terminal
ENSGALG00000008266	555.449	2952.24	-2.4101	3.4369e-11	4.717e-09	down	gga-let-7a-5p,gga-let-7b,gga-let-7c-5p,gga-let-7d,gga-let-7f-5p,gga-let-7g-5p,gga-let-7i,gga-let-7k-5p,gga-miR-101-2-5p,gga-miR-106-3p,gga-miR-106-5p,gga-miR-130a-3p,gga-miR-130b-3p,gga-miR-130c-3p,gga-miR-1397-5p,gga-miR-140-5p,gga-miR-1454,gga-miR-146a-3p,gga-miR-146a-5p,gga-miR-146b-5p,gga-miR-146c-5p,gga-miR-148a-3p,gga-miR-148a-5p,gga-miR-1551-5p,gga-miR-1580,gga-miR-15c-3p,gga-miR-1619,gga-…	COL4A6|Collagen IV, non-collagenous||C-type lectin fold||Collagen triple helix repeat
ENSGALG00000002479	34.9646	119.646	-1.7748	0.001564	0.029704	down	gga-miR-101-2-5p,gga-miR-106-3p,gga-miR-133a-5p,gga-miR-133c-5p,gga-miR-1451-5p,gga-miR-1551-5p,gga-miR-1559-3p,gga-miR-15a,gga-miR-15b-5p,gga-miR-15c-5p,gga-miR-16-5p,gga-miR-1662,gga-miR-1677-5p,gga-miR-16c-5p,gga-miR-1703-5p,gga-miR-1729-3p,gga-miR-17-3p,gga-miR-1776,gga-miR-1786,gga-miR-194,gga-miR-1a-2-5p,gga-miR-200b-3p,gga-miR-2128,gga-miR-223,gga-miR-31-5p,gga-miR-3525,gga-miR-429-3p,gga-…	MAT1A|S-adenosylmethionine synthetase, N-terminal||S-adenosylmethionine synthetase, central domain||S-adenosylmethionine synthetase superfamily||S-adenosylmethionine synthetase||S-adenosylmethionine synthetase, C-terminal
ENSGALG00000014182	322.612	37.5309	3.1037	0.00013983	0.0042291	up	--	ADORA2B|7TM GPCR, serpentine receptor class x (Srx)||7TM GPCR, olfactory receptor/chemoreceptor Srsx||Adenosine receptor||G protein-coupled receptor, rhodopsin-like||GPCR, rhodopsin-like, 7TM||Adenosine A2B receptor
ENSGALG00000015138	646.057	99.0031	2.7061	4.9073e-06	0.00024318	up	gga-let-7a-3p,gga-let-7a-5p,gga-let-7b,gga-let-7c-5p,gga-let-7d,gga-let-7f-5p,gga-let-7g-5p,gga-let-7i,gga-let-7k-5p,gga-miR-101-3p,gga-miR-106-3p,gga-miR-1416-3p,gga-miR-144-3p,gga-miR-1451-3p,gga-miR-1453,gga-miR-1559-3p,gga-miR-1560-3p,gga-miR-1597-5p,gga-miR-1662,gga-miR-1737,gga-miR-17-3p,gga-miR-1756b,gga-miR-18a-5p,gga-miR-18b-5p,gga-miR-19b-5p,gga-miR-200a-3p,gga-miR-200b-5p,gga-miR-2128,…	TMEM2|G8 domain||Pectin lyase fold/virulence factor
ENSGALG00000005492	802.206	196.622	2.0286	0.00076655	0.017209	up	--	NBEAL2|Concanavalin A-like lectin/glucanases superfamily||WD40 repeat||WD40-repeat-containing domain||Armadillo-type fold||BEACH domain
ENSGALG00000015725	574.363	204.619	1.489	0.00020049	0.0057416	up	--	FGFRL1|Immunoglobulin I-set||Immunoglobulin subtype 2||Immunoglobulin||Immunoglobulin-like domain||Immunoglobulin subtype||Immunoglobulin V-set domain
ENSGALG00000016996	1442.67	3285.49	-1.1874	0.00051786	0.012371	down	--	ITM2B|BRICHOS domain
ENSGALG00000011046	1006.01	62.2763	4.0138	8.2062e-22	3.8511e-19	up	gga-miR-101-1-5p,gga-miR-103-2-5p,gga-miR-106-3p,gga-miR-106-5p,gga-miR-107-5p,gga-miR-10b-3p,gga-miR-128-3p,gga-miR-1306-5p,gga-miR-142-5p,gga-miR-148a-3p,gga-miR-1551-5p,gga-miR-1560-3p,gga-miR-1580,gga-miR-1590,gga-miR-15a,gga-miR-15b-5p,gga-miR-15c-5p,gga-miR-1604,gga-miR-1618-3p,gga-miR-1631,gga-miR-1644,gga-miR-1648-5p,gga-miR-1649-3p,gga-miR-1655-5p,gga-miR-1659,gga-miR-16-5p,gga-miR-1662,…	SNX10|Phox homologous domain
ENSGALG00000005588	326.568	36.7268	3.1525	0.00068147	0.015515	up	gga-let-7g-3p,gga-miR-101-3p,gga-miR-138-1-3p,gga-miR-140-5p,gga-miR-144-3p,gga-miR-148a-5p,gga-miR-1572,gga-miR-1756a,gga-miR-2130,gga-miR-23b-5p,gga-miR-29a-5p,gga-miR-455-3p,gga-miR-490-3p,gga-miR-6552-5p,gga-miR-9-5p	EVI2A|Ectropic viral integration site 2A protein
ENSGALG00000007357	1229.44	519.367	1.2432	0.00052976	0.012614	up	gga-let-7j-3p,gga-miR-10a-5p,gga-miR-10b-5p,gga-miR-146a-5p,gga-miR-146b-5p,gga-miR-146c-5p,gga-miR-6639-5p,novel_130,novel_227	BCL6|BTB/POZ-like||BTB/POZ||Zinc finger, C2H2-like||Zinc finger, C2H2||BTB/POZ fold
ENSGALG00000005887	794.855	2246.61	-1.499	1.4465e-05	0.00063383	down	gga-miR-106-3p,gga-miR-137-3p,gga-miR-140-3p,gga-miR-148a-3p,gga-miR-1559-3p,gga-miR-1560-3p,gga-miR-1590,gga-miR-15a,gga-miR-15b-5p,gga-miR-15c-5p,gga-miR-1659,gga-miR-16-5p,gga-miR-1690-5p,gga-miR-16c-5p,gga-miR-1703-5p,gga-miR-1720-5p,gga-miR-17-3p,gga-miR-1756a,gga-miR-1778,gga-miR-1781-5p,gga-miR-1782,gga-miR-181a-5p,gga-miR-181b-5p,gga-miR-1b-5p,gga-miR-200b-3p,gga-miR-204,gga-miR-2129,gga-…	PXDNL|Cysteine-rich flanking region, C-terminal||Immunoglobulin V-set domain||Immunoglobulin subtype||Immunoglobulin-like domain||Leucine-rich repeat||Immunoglobulin||Haem peroxidase||Immunoglobulin I-set||Leucine-rich repeat, typical subtype||Leucine-rich repeat-containing N-terminal||Immunoglobulin subtype 2||Haem peroxidase, animal
ENSGALG00000016896	227.272	65.8236	1.7877	9.3366e-05	0.0030387	up	--	ABCC4|ABC transporter, transmembrane domain||ABC transporter type 1, transmembrane domain||P-loop containing nucleoside triphosphate hydrolase||ABC transporter-like||AAA+ ATPase domain||Cystic fibrosis transmembrane conductance regulator
ENSGALG00000012814	538.447	1362.2	-1.3391	0.00013692	0.0041498	down	--	PXDC1|Phox homologous domain
ENSGALG00000015377	2159.4	6340.24	-1.5539	4.5462e-06	0.0002265	down	--	PHLDB2|Pleckstrin homology domain
ENSGALG00000001398	608.941	268.738	1.1801	0.0014909	0.028576	up	gga-miR-100-3p,gga-miR-10a-5p,gga-miR-10b-5p,gga-miR-128-1-5p,gga-miR-128-2-5p,gga-miR-1306-5p,gga-miR-133a-5p,gga-miR-135a-5p,gga-miR-138-2-3p,gga-miR-138-5p,gga-miR-1397-5p,gga-miR-140-3p,gga-miR-140-5p,gga-miR-1453,gga-miR-1456-5p,gga-miR-1460,gga-miR-1467-3p,gga-miR-1467-5p,gga-miR-146a-3p,gga-miR-147,gga-miR-153-3p,gga-miR-1551-5p,gga-miR-1556,gga-miR-1559-5p,gga-miR-1560-3p,gga-miR-1572,gga…	-|L-Aspartase-like||Zinc finger, RING-type||Zinc finger, FYVE/PHD-type||Protein of unknown function DUF3583||Zinc finger, B-box
ENSGALG00000001465	1898.77	4070.21	-1.1	0.0010544	0.022197	down	--	RPL38|Ribosomal protein L38e
ENSGALG00000002312	5.88604	256.406	-5.445	1.9366e-19	7.8262e-17	down	--	TMEM132E|-
ENSGALG00000016292	180.911	1014.19	-2.487	7.0137e-08	5.7003e-06	down	--	COL21A1|Collagen triple helix repeat||von Willebrand factor, type A||Laminin G domain||Concanavalin A-like lectin/glucanases superfamily
ENSGALG00000007048	676.997	2317.68	-1.7755	5.7528e-07	3.6869e-05	down	--	SYNM|Intermediate filament protein
ENSGALG00000005547	264.238	24.7045	3.419	0.00071204	0.01611	up	gga-let-7a-2-3p,gga-let-7c-3p,gga-miR-144-3p,gga-miR-1756a,gga-miR-1778,gga-miR-1795,gga-miR-1803,gga-miR-199-3p,gga-miR-216a,gga-miR-29a-5p,gga-miR-6586-5p,gga-miR-6643-5p,gga-miR-6656-5p,gga-miR-7438-5p	PIK3AP1|Toll/interleukin-1 receptor homology (TIR) domain||Ankyrin repeat-containing domain
ENSGALG00000008229	1946.31	856.217	1.1847	0.0008048	0.01793	up	gga-miR-1306-5p,gga-miR-1329-5p,gga-miR-1397-5p,gga-miR-1460,gga-miR-15c-3p,gga-miR-1776,gga-miR-203a,gga-miR-33-5p,gga-miR-6516-5p,gga-miR-6547-3p,novel_227	ALDH7A1|Aldehyde/histidinol dehydrogenase||Aldehyde dehydrogenase domain
ENSGALG00000025886	124.353	6.26912	4.31	1.5969e-10	2.0378e-08	up	--	SUSD3|Sushi/SCR/CCP
ENSGALG00000015388	75.9317	7.77406	3.288	0.00061574	0.014219	up	--	BLIMP-1|PR-domain zinc finger protein PRDM1||Zinc finger, C2H2||Zinc finger, C2H2-like||SET domain
ENSGALG00000006501	473.619	83.7625	2.4994	3.4645e-08	2.9648e-06	up	gga-miR-138-1-3p,gga-miR-140-5p,gga-miR-15a,gga-miR-15b-5p,gga-miR-15c-5p,gga-miR-16-5p,gga-miR-1685-3p,gga-miR-16c-5p,gga-miR-1712-3p,gga-miR-1724,gga-miR-184-5p,gga-miR-21-5p,gga-miR-23b-3p	GGT5|Gamma-glutamyltranspeptidase||Nucleophile aminohydrolases, N-terminal
ENSGALG00000012296	1317.01	2982.03	-1.179	0.001848	0.033818	down	gga-miR-2131-5p,gga-miR-27b-3p,gga-miR-3530-5p,gga-miR-3594-3p	EIF3L|Translation initiation factor 3 complex subunit L
ENSGALG00000014496	139.419	15.5481	3.1646	4.2159e-06	0.00021296	up	--	PROM1|Prominin
ENSGALG00000004722	109.833	360.378	-1.7142	1.8425e-05	0.00078837	down	gga-let-7j-3p,gga-miR-101-3p,gga-miR-137-3p,gga-miR-1451-3p,gga-miR-1460,gga-miR-1556,gga-miR-1560-3p,gga-miR-1597-5p,gga-miR-1649-5p,gga-miR-1756b,gga-miR-1778,gga-miR-1795,gga-miR-18a-5p,gga-miR-18b-5p,gga-miR-200b-3p,gga-miR-203a,gga-miR-2131-5p,gga-miR-216b,gga-miR-219b,gga-miR-26a-5p,gga-miR-34a-5p,gga-miR-34b-5p,gga-miR-34c-5p,gga-miR-449a,gga-miR-449b-5p,gga-miR-6544-5p,gga-miR-6631-5p,gga…	ASPN|Small leucine-rich proteoglycan, class I, decorin/asporin/byglycan||Leucine-rich repeat, typical subtype||Leucine-rich repeat-containing N-terminal||Leucine-rich repeat
ENSGALG00000012791	117.103	4.14501	4.8203	0.0011597	0.023839	up	--	TBXAS1|Cytochrome P450, B-class||Cytochrome P450, E-class, group II||Cytochrome P450||Cytochrome P450, E-class, group I||Cytochrome P450, E-class, group IV||Cytochrome P450, E-class, CYP3A
ENSGALG00000008518	418.708	62.6482	2.7406	0.0011697	0.024001	up	gga-miR-128-3p,gga-miR-148a-5p,gga-miR-15a,gga-miR-15b-5p,gga-miR-15c-5p,gga-miR-1626-5p,gga-miR-1635,gga-miR-16-5p,gga-miR-16c-5p,gga-miR-19a-3p,gga-miR-19b-3p,gga-miR-215-5p,gga-miR-27b-3p,gga-miR-3531-3p,gga-miR-499-3p,gga-miR-6547-3p,gga-miR-6586-5p,gga-miR-7449-3p,gga-miR-92-5p	-|Glutamine synthetase, beta-Grasp||Glutamine synthetase, catalytic domain
ENSGALG00000014201	702.866	276.097	1.3481	0.00029133	0.0078517	up	--	PARVB|Calponin homology domain
ENSGALG00000011099	296.128	801.377	-1.4363	0.0011835	0.02415	down	gga-let-7a-2-3p,gga-miR-101-2-5p,gga-miR-103-3p,gga-miR-107-3p,gga-miR-144-5p,gga-miR-1452,gga-miR-1663-5p,gga-miR-1781-5p,gga-miR-1795,gga-miR-19b-5p,gga-miR-200a-3p,gga-miR-203a,gga-miR-2131-5p,gga-miR-216a,gga-miR-33-3p,gga-miR-3530-5p,gga-miR-455-5p,gga-miR-7442-3p,gga-miR-7469-5p	FAP|Peptidase S9, prolyl oligopeptidase, catalytic domain||Alpha/Beta hydrolase fold||Peptidase S9B, dipeptidylpeptidase IV N-terminal
ENSGALG00000021021	271.958	41.635	2.7075	7.3693e-09	7.1472e-07	up	--	ARL4C|Small GTPase superfamily, ARF/SAR type||Signal recognition particle receptor, beta subunit||Small GTPase superfamily, SAR1-type||Small GTP-binding protein domain||P-loop containing nucleoside triphosphate hydrolase||Small GTPase superfamily, Rab type||Elongation factor, GTP-binding domain||Small GTPase superfamily, ARF type||Mitochondrial Rho-like||Small GTPase superfamily
ENSGALG00000027051	351.077	24.6228	3.8337	0.0007907	0.01767	up	--	-|Chemokine interleukin-8-like domain
ENSGALG00000011855	176.565	527.5	-1.579	9.1718e-05	0.0029917	down	--	RHOJ|Small GTPase superfamily, Ras type||Small GTPase superfamily, Rho type||Small GTPase superfamily, ARF/SAR type||Small GTP-binding protein domain||Small GTPase superfamily, Rab type||P-loop containing nucleoside triphosphate hydrolase||Small GTPase superfamily||Mitochondrial Rho-like
ENSGALG00000029035	153.71	2.92817	5.7141	3.6737e-15	8.7615e-13	up	--	KLRG2|C-type lectin||C-type lectin fold
ENSGALG00000000860	419.342	165.504	1.3413	0.00084659	0.018746	up	--	SLC7A6|Amino acid permease/ SLC12A domain||Amino acid/polyamine transporter I
ENSGALG00000002766	171.194	1.01045	7.4045	4.8092e-19	1.8909e-16	up	--	MLKL|Serine/threonine/dual specificity protein kinase, catalytic domain||Protein kinase-like domain||Serine-threonine/tyrosine-protein kinase catalytic domain||Protein kinase domain||Tyrosine-protein kinase, catalytic domain
ENSGALG00000022685	0.453872	2058.94	-12.147	1.9214e-55	9.3177e-52	down	gga-miR-3538	-//-
ENSGALG00000016246	5.08051	38.2726	-2.9133	0.0028189	0.046922	down	--	KCNQ3|Potassium channel, voltage dependent, KCNQ3||Potassium channel, voltage dependent, KCNQ||Two pore domain potassium channel domain||Potassium channel, voltage dependent, KCNQ, C-terminal||Potassium channel||Ion transport domain||Ankyrin-G binding site
ENSGALG00000017330	6222.13	12717	-1.0313	0.0021837	0.038601	down	--	RPS3|Ribosomal protein S3, C-terminal||K homology domain, prokaryotic type||K Homology domain, type 2||Ribosomal protein S3, eukaryotic/archaeal
ENSGALG00000023780	128.92	30.3545	2.0865	0.0012162	0.024573	up	--	TREML2|Immunoglobulin V-set, subgroup||Immunoglobulin V-set domain||Immunoglobulin subtype||Immunoglobulin-like domain
ENSGALG00000022324	137.926	11.115	3.6333	3.3783e-09	3.4369e-07	up	--	-|G protein-coupled receptor, rhodopsin-like||GPCR, rhodopsin-like, 7TM
ENSGALG00000006375	30.616	2.37135	3.6905	0.0016259	0.03056	up	--	TM4SF19|L6 membrane
ENSGALG00000010818	1126.77	4035.27	-1.8405	1.7663e-07	1.3111e-05	down	gga-let-7a-3p,gga-miR-103-2-5p,gga-miR-107-5p,gga-miR-125b-5p,gga-miR-140-5p,gga-miR-15a,gga-miR-15b-5p,gga-miR-15c-5p,gga-miR-1619,gga-miR-1625-5p,gga-miR-1651-3p,gga-miR-16-5p,gga-miR-16c-5p,gga-miR-1720-5p,gga-miR-1727,gga-miR-1729-5p,gga-miR-1731-5p,gga-miR-1754-5p,gga-miR-1769-3p,gga-miR-1771,gga-miR-184-3p,gga-miR-18a-5p,gga-miR-18b-5p,gga-miR-196-5p,gga-miR-19a-3p,gga-miR-19b-3p,gga-miR-20…	PPAP2B|Phosphatidic acid phosphatase type 2/haloperoxidase
ENSGALG00000027080	2.53311	35.7572	-3.8193	0.00041507	0.010358	down	--	-|WW domain
ENSGALG00000020561	102.8	261.684	-1.348	0.00206	0.036771	down	--	-|Laminin G domain||Concanavalin A-like lectin/glucanases superfamily||Cadherin-like
ENSGALG00000003261	5281.8	10641.5	-1.0106	0.0022689	0.039721	down	--	PTRF|-
ENSGALG00000008014	3139	142.803	4.4582	1.144e-06	6.9348e-05	up	--	CEBPB|CCAAT/enhancer-binding||Basic-leucine zipper domain
ENSGALG00000011883	683.288	2438.67	-1.8355	1.7512e-07	1.3065e-05	down	gga-miR-1306-5p,gga-miR-130a-5p,gga-miR-130c-5p,gga-miR-137-3p,gga-miR-1397-5p,gga-miR-1452,gga-miR-1597-5p,gga-miR-15a,gga-miR-15b-3p,gga-miR-15b-5p,gga-miR-15c-5p,gga-miR-1647,gga-miR-1649-5p,gga-miR-1651-3p,gga-miR-1655-3p,gga-miR-16-5p,gga-miR-16c-5p,gga-miR-1703-5p,gga-miR-1737,gga-miR-1756b,gga-miR-181b-2-3p,gga-miR-18a-3p,gga-miR-199-5p,gga-miR-204,gga-miR-2129,gga-miR-21-5p,gga-miR-22-3p,…	CLEC3B|C-type lectin fold||C-type lectin
ENSGALG00000013177	129.215	15.8168	3.0302	3.1642e-07	2.2025e-05	up	gga-miR-1453	BCAT1|Branched-chain amino acid aminotransferase II||Aminotransferase, class IV
ENSGALG00000025822	398.695	1071.23	-1.4259	9.492e-05	0.0030824	down	--	CYP1B1|Cytochrome P450, E-class, group I||Cytochrome P450, E-class, group IV||Cytochrome P450||Cytochrome P450, B-class
ENSGALG00000010311	180.065	55.1193	1.7079	0.00051237	0.012295	up	gga-miR-6550-3p,novel_131	NAV3|Calponin homology domain||P-loop containing nucleoside triphosphate hydrolase||ATPase, AAA-type, core||AAA+ ATPase domain
ENSGALG00000000719	2437	5641.89	-1.2111	0.00034585	0.0089209	down	--	RPL22|Ribosomal protein L22e
ENSGALG00000007116	8.14111	69.4118	-3.0919	3.6889e-05	0.0014235	down	gga-miR-106-3p,gga-miR-125b-5p,gga-miR-128-3p,gga-miR-135a-5p,gga-miR-138-5p,gga-miR-148a-5p,gga-miR-15a,gga-miR-15b-5p,gga-miR-15c-5p,gga-miR-1655-5p,gga-miR-16-5p,gga-miR-1684a-5p,gga-miR-16c-5p,gga-miR-1703-5p,gga-miR-1717,gga-miR-17-3p,gga-miR-1769-3p,gga-miR-1805-5p,gga-miR-18a-5p,gga-miR-18b-5p,gga-miR-214,gga-miR-27b-3p,gga-miR-30a-5p,gga-miR-30b-5p,gga-miR-30c-2-3p,gga-miR-30c-5p,gga-miR-…	CABP1|EF-hand domain
ENSGALG00000009567	320.322	1204.31	-1.9106	1.9892e-07	1.4469e-05	down	gga-let-7a-3p,gga-let-7f-3p,gga-let-7j-3p,gga-miR-101-2-5p,gga-miR-125b-3p,gga-miR-125b-5p,gga-miR-130a-3p,gga-miR-130b-3p,gga-miR-130c-3p,gga-miR-140-3p,gga-miR-144-5p,gga-miR-1451-3p,gga-miR-1452,gga-miR-1456-5p,gga-miR-148a-3p,gga-miR-1559-3p,gga-miR-1572,gga-miR-15a,gga-miR-15b-5p,gga-miR-15c-5p,gga-miR-16-1-3p,gga-miR-1619,gga-miR-1626-3p,gga-miR-1641,gga-miR-1655-5p,gga-miR-16c-5p,gga-miR-1…	TLL1|CUB domain||Peptidase, metallopeptidase||Peptidase M12A, astacin||Epidermal growth factor-like domain||Bone morphogenetic protein 1/tolloid-like protein||EGF-like calcium-binding domain
ENSGALG00000002644	4029.21	9143.1	-1.1822	0.00051638	0.012356	down	--	RPL10A|Ribosomal protein L1/ribosomal biogenesis protein||Ribosomal protein L1||Ribosomal protein L1-like
ENSGALG00000015637	7147.67	17377.5	-1.2817	0.00016339	0.0047981	down	--	RPL7|Ribosomal protein L30, N-terminal||Ribosomal protein L30, ferredoxin-like fold domain||Ribosomal protein L7, eukaryotic
ENSGALG00000007158	354.864	45.7586	2.9552	1.0615e-10	1.3789e-08	up	gga-let-7j-3p,gga-miR-1560-3p	SOCS1|SH2 domain||SOCS protein, C-terminal
ENSGALG00000004871	6457.66	19386.7	-1.586	3.4532e-06	0.00018071	down	--	RPS24|Ribosomal protein L23/L15e core domain||Ribosomal protein S24e
ENSGALG00000005757	1227.75	430.867	1.5107	3.9302e-05	0.0015086	up	gga-miR-1306-5p,gga-miR-146a-3p,gga-miR-1585,gga-miR-1677-3p,gga-miR-1685-5p,gga-miR-1737,gga-miR-2129,gga-miR-2131-3p,gga-miR-214,gga-miR-218-5p,gga-miR-3064-5p,gga-miR-460a-5p,gga-miR-6543-3p,gga-miR-6565-3p,gga-miR-6590-3p	IRF8|Interferon regulatory factor DNA-binding domain||Interferon regulatory factor-3||SMAD/FHA domain
ENSGALG00000005550	1022.17	274.655	1.8959	0.002769	0.046357	up	gga-miR-106-5p,gga-miR-1329-5p,gga-miR-1460,gga-miR-1467-3p,gga-miR-1595-5p,gga-miR-15a,gga-miR-15b-5p,gga-miR-15c-5p,gga-miR-1653,gga-miR-1656,gga-miR-16-5p,gga-miR-16c-5p,gga-miR-1744-3p,gga-miR-17-5p,gga-miR-184-5p,gga-miR-20a-5p,gga-miR-20b-5p,gga-miR-21-5p,gga-miR-22-3p,gga-miR-27b-5p,gga-miR-302b-5p,gga-miR-32-5p,gga-miR-3530-5p,gga-miR-7438-5p,gga-miR-7451-3p,gga-miR-92-3p	ST6GAL1|Sialyltransferase||Glycosyl transferase, family 29
ENSGALG00000008620	3285.35	6845.48	-1.0591	0.0014981	0.028664	down	--	RPL39|Ribosomal protein L39e domain||Ribosomal protein L39e
ENSGALG00000006130	6.69158	48.418	-2.8551	0.00062764	0.014448	down	gga-miR-1456-5p,gga-miR-1460,gga-miR-1590,gga-miR-1664-3p,gga-miR-1727,gga-miR-216c,gga-miR-26a-3p,gga-miR-29b-1-5p,gga-miR-29b-2-5p,gga-miR-3594-3p,gga-miR-449c-3p	STMN3|Stathmin family
ENSGALG00000004110	135.365	46.4809	1.5421	0.0025477	0.043432	up	gga-miR-103-3p,gga-miR-107-3p,gga-miR-125b-5p,gga-miR-133a-3p,gga-miR-133b,gga-miR-133c-3p,gga-miR-1551-5p,gga-miR-15a,gga-miR-15b-5p,gga-miR-15c-5p,gga-miR-1623,gga-miR-1649-5p,gga-miR-16-5p,gga-miR-1677-3p,gga-miR-16c-5p,gga-miR-1778,gga-miR-214,gga-miR-30c-2-3p,gga-miR-3531-5p,gga-miR-455-3p,gga-miR-460a-5p,gga-miR-6544-5p,gga-miR-6559-5p,gga-miR-6590-3p,gga-miR-6639-5p,novel_136,novel_208	TOMM34|Tetratricopeptide repeat||Tetratricopeptide repeat-containing domain||Tetratricopeptide TPR2||Tetratricopeptide TPR1
ENSGALG00000016783	660.65	209.181	1.6591	1.9227e-05	0.00081311	up	--	IL1R1|Immunoglobulin subtype||Toll/interleukin-1 receptor homology (TIR) domain||Interleukin-1 receptor type 1||Immunoglobulin-like domain||Interleukin-1 receptor type I/II||Immunoglobulin subtype 2
ENSGALG00000008239	233.365	521.455	-1.16	0.0025312	0.043323	down	gga-miR-1453,gga-miR-1556,gga-miR-1776,gga-miR-214	NDUFB3|NADH dehydrogenase [ubiquinone] 1 beta subcomplex subunit 3
ENSGALG00000006138	529.646	91.6397	2.531	1.5415e-09	1.6862e-07	up	--	HELZ2|P-loop containing nucleoside triphosphate hydrolase||Zinc finger, CCCH-type
ENSGALG00000010715	642.014	2247.31	-1.8075	5.4458e-07	3.5369e-05	down	gga-let-7a-3p,gga-let-7f-3p,gga-miR-101-3p,gga-miR-106-3p,gga-miR-125b-3p,gga-miR-128-3p,gga-miR-144-3p,gga-miR-148a-3p,gga-miR-148a-5p,gga-miR-1551-3p,gga-miR-1556,gga-miR-1560-3p,gga-miR-15a,gga-miR-15b-5p,gga-miR-15c-5p,gga-miR-1623,gga-miR-1641,gga-miR-1655-5p,gga-miR-16-5p,gga-miR-1690-5p,gga-miR-16c-5p,gga-miR-1710,gga-miR-1727,gga-miR-17-3p,gga-miR-1769-5p,gga-miR-1771,gga-miR-1774,gga-miR…	CCDC88C|Hook-related protein family
ENSGALG00000027587	202.818	5.85634	5.114	5.0234e-12	7.7745e-10	up	--	LRG1|Cysteine-rich flanking region, C-terminal||Leucine-rich repeat||Leucine-rich repeat, typical subtype
ENSGALG00000002021	1313.93	159.403	3.0431	3.8585e-15	9.0537e-13	up	--	ZC3H12A|Ribonuclease Zc3h12a-like
ENSGALG00000009748	599.655	236.115	1.3446	0.0025742	0.043647	up	gga-miR-125b-5p,gga-miR-1306-5p,gga-miR-135a-5p,gga-miR-137-3p,gga-miR-1467-5p,gga-miR-153-3p,gga-miR-1590,gga-miR-1595-5p,gga-miR-15a,gga-miR-15b-5p,gga-miR-15c-5p,gga-miR-16-5p,gga-miR-1684a-3p,gga-miR-16c-5p,gga-miR-1724,gga-miR-1747-5p,gga-miR-181a-5p,gga-miR-181b-5p,gga-miR-18a-5p,gga-miR-18b-5p,gga-miR-199-3p,gga-miR-2129,gga-miR-214,gga-miR-27b-3p,gga-miR-34b-3p,gga-miR-34c-3p,gga-miR-455-…	ASNS|Class II glutamine amidotransferase domain||Asparagine synthase||Asparagine synthase, glutamine-hydrolyzing||Nucleophile aminohydrolases, N-terminal
ENSGALG00000028924	167.15	49.6972	1.7499	0.0030317	0.049445	up	--	S100A16|EF-hand domain||S100/CaBP-9k-type, calcium binding, subdomain
ENSGALG00000008212	2220.61	5161.64	-1.2169	0.00039461	0.009915	down	--	RPL30|50S ribosomal protein L30e-like||Ribosomal protein L7Ae/L30e/S12e/Gadd45
ENSGALG00000022690	0	830.424	#NAME?	8.3005e-50	1.5094e-46	down	gga-miR-130a-3p,gga-miR-130a-5p,gga-miR-130b-3p,gga-miR-130c-3p,gga-miR-130c-5p,gga-miR-1453,gga-miR-1467-3p,gga-miR-148a-3p,gga-miR-1551-3p,gga-miR-1559-5p,gga-miR-1626-3p,gga-miR-1635,gga-miR-1655-5p,gga-miR-1781-5p,gga-miR-2131-5p,gga-miR-301a-3p,gga-miR-301b-3p,gga-miR-3525,gga-miR-3538,gga-miR-375,gga-miR-383-3p,gga-miR-454-3p,gga-miR-6548-5p,gga-miR-6552-5p,gga-miR-6623-3p,gga-miR-6631-5p,g…	-|HIT-like domain
ENSGALG00000003011	5.88604	68.1756	-3.5339	1.1221e-05	0.00051013	down	--	TOM1L1|GAT||ENTH/VHS||VHS subgroup||VHS||Target of Myb protein 1
ENSGALG00000004859	2483.29	405.771	2.6135	4.5653e-13	8.3021e-11	up	--	ZNFX1|P-loop containing nucleoside triphosphate hydrolase
ENSGALG00000007123	176.99	11.5278	3.9405	1.3013e-11	1.9318e-09	up	--	-//-
ENSGALG00000006345	1565.93	3545.98	-1.1792	0.00038872	0.0098521	down	gga-let-7f-3p,gga-miR-103-3p,gga-miR-107-3p,gga-miR-130b-5p,gga-miR-138-2-3p,gga-miR-1416-3p,gga-miR-144-3p,gga-miR-1454,gga-miR-146c-3p,gga-miR-1560-3p,gga-miR-1572,gga-miR-1583,gga-miR-15a,gga-miR-15b-5p,gga-miR-15c-5p,gga-miR-1626-3p,gga-miR-1644,gga-miR-1656,gga-miR-16-5p,gga-miR-1685-3p,gga-miR-16c-5p,gga-miR-1737,gga-miR-1756a,gga-miR-1774,gga-miR-1781-5p,gga-miR-181b-1-3p,gga-miR-183,gga-m…	-|Transmembrane protein 43 family
ENSGALG00000016622	191.631	797.999	-2.0581	1.0518e-07	8.096e-06	down	--	STS|Sulfatase||Type I phosphodiesterase/nucleotide pyrophosphatase/phosphate transferase||Alkaline-phosphatase-like, core domain
ENSGALG00000028614	65.3333	14.2496	2.1969	0.0019541	0.035226	up	--	-|Immunoglobulin C1-set
ENSGALG00000006596	958.188	1987.19	-1.0524	0.0025611	0.043508	down	gga-miR-100-3p,gga-miR-140-3p,gga-miR-144-5p,gga-miR-148a-5p,gga-miR-1580,gga-miR-1626-5p,gga-miR-1635,gga-miR-1647,gga-miR-1664-3p,gga-miR-1726,gga-miR-1727,gga-miR-1728-3p,gga-miR-1769-5p,gga-miR-1782,gga-miR-1795,gga-miR-187-5p,gga-miR-194,gga-miR-200a-3p,gga-miR-2129,gga-miR-215-3p,gga-miR-219b,gga-miR-3064-5p,gga-miR-30c-2-3p,gga-miR-3594-3p,gga-miR-449c-3p,gga-miR-499-3p,gga-miR-6552-3p,gga…	SNRPD3|Like-Sm (LSM) domain||Ribonucleoprotein LSM domain||Ribonucleoprotein LSM domain, eukaryotic/archaea-type
ENSGALG00000023723	176.493	60.0296	1.5559	0.00095812	0.020516	up	gga-miR-103-3p,gga-miR-106-3p,gga-miR-107-3p,gga-miR-138-2-3p,gga-miR-140-3p,gga-miR-1560-3p,gga-miR-15a,gga-miR-15b-5p,gga-miR-15c-5p,gga-miR-1625-5p,gga-miR-1649-5p,gga-miR-1651-3p,gga-miR-1659,gga-miR-16-5p,gga-miR-1663-5p,gga-miR-1677-5p,gga-miR-1684a-5p,gga-miR-1690-5p,gga-miR-16c-5p,gga-miR-1703-5p,gga-miR-1727,gga-miR-17-3p,gga-miR-1771,gga-miR-1774,gga-miR-18a-3p,gga-miR-218-5p,gga-miR-21…	PQLC2|PQ-loop repeat
ENSGALG00000011535	193.009	58.5849	1.7201	0.00028559	0.0077515	up	--	NOD1|Death-like domain||P-loop containing nucleoside triphosphate hydrolase||Leucine-rich repeat, ribonuclease inhibitor subtype||CARD domain||NACHT nucleoside triphosphatase
ENSGALG00000016325	658.866	84.4654	2.9636	3.0512e-09	3.1482e-07	up	--	GSTA3|Glutathione S-transferase, alpha class||Glutathione S-transferase, C-terminal||Glutathione S-transferase, N-terminal||Thioredoxin-like fold||Glutathione S-transferase, C-terminal-like
ENSGALG00000013865	859.812	348.519	1.3028	0.0005064	0.012232	up	--	IFNGR1|Fibronectin, type III||Interferon gamma receptor, poxvirus/mammal||Interferon alpha/beta receptor, beta chain||Interferon gamma receptor alpha subunit
ENSGALG00000014528	305.986	100.28	1.6094	0.00018716	0.0054023	up	--	ENO2|Enolase, N-terminal||Enolase, C-terminal||Enolase||Methylaspartate ammonia-lyase, C-terminal||Enolase C-terminal domain-like||Enolase N-terminal domain-like
ENSGALG00000006000	2708.12	6353.18	-1.2302	0.00020222	0.0057536	down	gga-let-7g-3p,gga-miR-103-3p,gga-miR-106-3p,gga-miR-107-3p,gga-miR-125b-5p,gga-miR-1306-5p,gga-miR-130a-5p,gga-miR-130b-5p,gga-miR-130c-5p,gga-miR-133c-5p,gga-miR-140-3p,gga-miR-1416-3p,gga-miR-142-5p,gga-miR-1434,gga-miR-144-5p,gga-miR-1451-3p,gga-miR-1453,gga-miR-1454,gga-miR-1456-5p,gga-miR-1460,gga-miR-146b-3p,gga-miR-148a-5p,gga-miR-1551-5p,gga-miR-1560-3p,gga-miR-1585,gga-miR-15a,gga-miR-15…	ADAMTS2|Peptidase M12B, ADAM-TS2||Peptidase M12B, propeptide||Thrombospondin, type 1 repeat||Peptidase M12B, ADAM/reprolysin||Peptidase M12B, ADAM-TS||PLAC||ADAM-TS Spacer 1
ENSGALG00000000140	0.541788	61.5131	-6.827	5.2082e-09	5.1544e-07	down	--	-|Homeodomain-like
ENSGALG00000002358	645.075	1393.43	-1.1111	0.0013988	0.027097	down	--	CDO1|Cysteine dioxygenase type I||RmlC-like cupin domain||Cysteamine dioxygenase
ENSGALG00000006059	144.556	963.606	-2.7368	3.0029e-10	3.5808e-08	down	gga-let-7a-3p,gga-let-7f-3p,gga-miR-101-3p,gga-miR-103-2-5p,gga-miR-106-5p,gga-miR-107-5p,gga-miR-10a-5p,gga-miR-10b-5p,gga-miR-130a-5p,gga-miR-130c-5p,gga-miR-133c-5p,gga-miR-142-5p,gga-miR-144-3p,gga-miR-146a-5p,gga-miR-146b-5p,gga-miR-146c-5p,gga-miR-1559-3p,gga-miR-1563,gga-miR-1580,gga-miR-1585,gga-miR-15b-3p,gga-miR-1619,gga-miR-1635,gga-miR-1647,gga-miR-1651-3p,gga-miR-1653,gga-miR-1712-3p…	INSC|Armadillo||Armadillo-type fold
ENSGALG00000022586	1678.03	33.1795	5.6603	5.675e-37	4.5867e-34	up	--	HPX|Hemopexin-like domain||Hemopexin-like repeats
ENSGALG00000016232	6909.14	19424	-1.4913	1.3206e-05	0.00058216	down	--	RPL8|Ribosomal protein L2, C-terminal||Ribosomal protein L2||Ribosomal Proteins L2, RNA binding domain||Translation protein SH3-like domain||Nucleic acid-binding, OB-fold
ENSGALG00000004730	2082.01	640.125	1.7016	1.5854e-06	9.2255e-05	up	gga-let-7g-3p,gga-miR-101-3p,gga-miR-106-3p,gga-miR-125b-5p,gga-miR-130a-3p,gga-miR-130b-3p,gga-miR-130b-5p,gga-miR-130c-3p,gga-miR-133a-3p,gga-miR-133b,gga-miR-133c-3p,gga-miR-135a-3-3p,gga-miR-138-5p,gga-miR-1467-5p,gga-miR-146a-3p,gga-miR-146b-3p,gga-miR-1556,gga-miR-1560-3p,gga-miR-1604,gga-miR-16-1-3p,gga-miR-1647,gga-miR-1649-5p,gga-miR-1684a-5p,gga-miR-1703-5p,gga-miR-1708,gga-miR-17-3p,gg…	CLIC2|Glutathione S-transferase, C-terminal-like||Thioredoxin-like fold||Intracellular chloride channel
ENSGALG00000022490	1930.07	681.603	1.5016	1.8771e-05	0.00079848	up	gga-miR-1453,gga-miR-15a,gga-miR-15b-5p,gga-miR-15c-5p,gga-miR-1619,gga-miR-1635,gga-miR-16-5p,gga-miR-1668-3p,gga-miR-16c-5p,gga-miR-216b,gga-miR-216c,gga-miR-6516-3p,gga-miR-6553-5p,gga-miR-6643-5p,gga-miR-6649-3p,novel_117,novel_183	ARPC1B|WD40-repeat-containing domain||WD40 repeat||ARP2/3 complex, 41kDa subunit (p41-arc)
ENSGALG00000002576	1442.22	391.05	1.8829	0.00041819	0.010418	up	gga-miR-128-3p,gga-miR-190a-5p,gga-miR-6669-3p	CRYD2|L-Aspartase-like||Fumarate lyase, N-terminal||Fumarate lyase family||Argininosuccinate lyase
ENSGALG00000026572	504.613	1172.73	-1.2166	0.0010395	0.021926	down	--	RGS5|Regulator of G protein signalling superfamily||Regulator of G protein signalling domain
ENSGALG00000004621	1054.39	467.568	1.1732	0.00095729	0.020516	up	gga-miR-106-5p,gga-miR-122-5p,gga-miR-135a-3-3p,gga-miR-138-5p,gga-miR-1397-5p,gga-miR-140-3p,gga-miR-142-3p,gga-miR-1453,gga-miR-148a-5p,gga-miR-1572,gga-miR-15a,gga-miR-15b-5p,gga-miR-15c-5p,gga-miR-1625-5p,gga-miR-1655-5p,gga-miR-16-5p,gga-miR-1663-5p,gga-miR-16c-5p,gga-miR-1708,gga-miR-1754-5p,gga-miR-17-5p,gga-miR-181b-1-3p,gga-miR-199-5p,gga-miR-200a-3p,gga-miR-20a-5p,gga-miR-20b-5p,gga-miR…	PREX1|DEP domain||Dbl homology (DH) domain||PDZ domain||Pleckstrin homology domain
ENSGALG00000006425	1054.34	467.417	1.1736	0.0014586	0.028143	up	gga-miR-130a-3p,gga-miR-130b-3p,gga-miR-130c-3p,gga-miR-19a-3p,gga-miR-19b-3p,gga-miR-301a-3p,gga-miR-301b-3p,gga-miR-3607-3p,gga-miR-454-3p,gga-miR-490-3p	SLC6A6|Sodium:neurotransmitter symporter||Sodium:neurotransmitter symporter, taurine
ENSGALG00000009415	2273.11	8241.95	-1.8583	1.8749e-06	0.00010613	down	gga-let-7a-2-3p,gga-let-7c-3p,gga-let-7j-3p,gga-miR-101-3p,gga-miR-103-3p,gga-miR-106-5p,gga-miR-107-3p,gga-miR-128-3p,gga-miR-1306-5p,gga-miR-130a-3p,gga-miR-130b-3p,gga-miR-130b-5p,gga-miR-130c-3p,gga-miR-1329-5p,gga-miR-137-3p,gga-miR-1416-3p,gga-miR-142-5p,gga-miR-144-3p,gga-miR-148a-3p,gga-miR-1590,gga-miR-15a,gga-miR-15b-5p,gga-miR-15c-5p,gga-miR-16-1-3p,gga-miR-1626-5p,gga-miR-1635,gga-miR…	SMOC1|Kazal domain||Thyroglobulin type-1||SPARC/Testican, calcium-binding domain
ENSGALG00000006779	106.652	18.8482	2.5004	3.3524e-05	0.0013325	up	--	PDZD3|PDZ domain
ENSGALG00000011656	801.401	2252.41	-1.4909	3.4423e-05	0.0013608	down	--	AHNAK2|-
ENSGALG00000017244	594.893	1825.41	-1.6175	6.7339e-06	0.00032383	down	--	PRSS23|Trypsin-like cysteine/serine peptidase domain||Peptidase S1
ENSGALG00000004509	18302.5	42957.3	-1.2309	0.00020402	0.0057857	down	--	UBB|Rad60/SUMO-like domain||Ubiquitin-like||Ubiquitin||Ubiquitin-related domain
ENSGALG00000004293	45.9168	4.28906	3.4203	0.00028334	0.0077192	up	--	-|Trypsin-like cysteine/serine peptidase domain||PAN-1 domain||Peptidase S1A, plasmin||Peptidase S1A, chymotrypsin-type||Kringle||Kringle-like fold||Peptidase S1||Peptidase S1A, nudel||Apple-like
ENSGALG00000028982	941.138	257.582	1.8694	7.5602e-06	0.00035826	up	--	CMPK2|P-loop containing nucleoside triphosphate hydrolase||UMP-CMP kinase, mitochondrai
ENSGALG00000014069	354.199	1219.37	-1.7835	1.7009e-06	9.7808e-05	down	--	TP53I11|-
ENSGALG00000006575	56.7097	226.314	-1.9967	0.0027322	0.045793	down	gga-miR-1684a-3p,gga-miR-1684b-3p,gga-miR-205a,gga-miR-205b,gga-miR-221-5p,gga-miR-29a-5p,gga-miR-31-5p,gga-miR-3532-3p,gga-miR-456-3p,gga-miR-458b-5p,gga-miR-551-5p,gga-miR-6553-5p,gga-miR-6631-5p,gga-miR-7438-5p,gga-miR-7442-3p,gga-miR-7460-3p,novel_183,novel_209	VPAC2|GPCR, family 2-like||GPCR, family 2, vasoactive intestinal peptide receptor||GPCR, family 2, extracellular hormone receptor domain||GPCR, family 2, vasoactive intestinal peptide receptor 2||GPCR, family 2, secretin-like
ENSGALG00000013414	1433.14	4399.42	-1.6181	1.8927e-06	0.00010673	down	--	PDLIM3|ZASP||Zinc finger, LIM-type||PDZ domain
ENSGALG00000002342	1608.99	5238.36	-1.703	4.7301e-07	3.1421e-05	down	gga-miR-103-2-5p,gga-miR-106-3p,gga-miR-106-5p,gga-miR-107-5p,gga-miR-126-5p,gga-miR-128-3p,gga-miR-1306-5p,gga-miR-130a-3p,gga-miR-130a-5p,gga-miR-130b-3p,gga-miR-130b-5p,gga-miR-130c-3p,gga-miR-130c-5p,gga-miR-1329-5p,gga-miR-135a-5p,gga-miR-138-5p,gga-miR-140-3p,gga-miR-1451-5p,gga-miR-1467-5p,gga-miR-146a-3p,gga-miR-148a-3p,gga-miR-1551-3p,gga-miR-1556,gga-miR-1559-3p,gga-miR-1560-3p,gga-miR-…	GPC1|Glypican
ENSGALG00000015903	1292.11	3515.03	-1.4438	3.8321e-05	0.0014749	down	--	FILIP1|Cortactin-binding protein-2, N-terminal
ENSGALG00000001039	2506.24	5305.04	-1.0818	0.0013626	0.026631	down	--	RPL35|Ribosomal protein L29
ENSGALG00000004909	2654.38	6446.05	-1.28	0.00011619	0.0036587	down	gga-miR-1453,gga-miR-193b-5p,gga-miR-30b-3p,gga-miR-3530-3p,gga-miR-460a-3p,gga-miR-460b-3p,gga-miR-6615-3p,gga-miR-7449-3p,gga-miR-92-5p	RARRES2|-
ENSGALG00000003217	133.167	8.84685	3.9119	7.6662e-08	6.0945e-06	up	gga-miR-1756a,gga-miR-205a,gga-miR-205b,gga-miR-6582-5p	LITAF|LPS-induced tumor necrosis factor alpha factor
ENSGALG00000009086	2581.27	1014.66	1.3471	0.0001195	0.0037386	up	gga-miR-101-3p,gga-miR-1329-5p,gga-miR-144-3p,gga-miR-1454,gga-miR-1467-5p,gga-miR-1597-5p,gga-miR-15c-3p,gga-miR-1625-5p,gga-miR-1684a-5p,gga-miR-1782,gga-miR-199-3p,gga-miR-21-3p,gga-miR-21-5p,gga-miR-216a,gga-miR-22-5p,gga-miR-24-3p,gga-miR-27b-3p,gga-miR-29a-5p,gga-miR-3064-5p,gga-miR-30a-5p,gga-miR-30b-5p,gga-miR-30c-5p,gga-miR-30d,gga-miR-30e-5p,gga-miR-3530-5p,gga-miR-3539,gga-miR-365-1-5p…	EHD3|P-loop containing nucleoside triphosphate hydrolase||Dynamin, GTPase domain||EPS15 homology (EH)||EF-hand domain
ENSGALG00000007699	5127.36	11581.1	-1.1755	0.00052507	0.012523	down	--	RPS25|Ribosomal protein S25
ENSGALG00000003689	635.278	155.176	2.0335	9.8745e-07	6.0613e-05	up	gga-miR-100-3p,gga-miR-103-3p,gga-miR-106-3p,gga-miR-107-3p,gga-miR-122-5p,gga-miR-130b-5p,gga-miR-137-3p,gga-miR-140-3p,gga-miR-140-5p,gga-miR-1416-3p,gga-miR-1434,gga-miR-1451-5p,gga-miR-1453,gga-miR-1467-5p,gga-miR-146a-3p,gga-miR-146c-3p,gga-miR-148a-3p,gga-miR-1559-3p,gga-miR-1560-3p,gga-miR-1585,gga-miR-1595-5p,gga-miR-15a,gga-miR-15b-5p,gga-miR-15c-5p,gga-miR-1604,gga-miR-1623,gga-miR-1626…	PAPSS2|P-loop containing nucleoside triphosphate hydrolase||Sulphate adenylyltransferase||Adenylylsulphate kinase||Sulphate adenylyltransferase catalytic domain||PUA-like domain
ENSGALG00000012802	5139.71	1006.37	2.3525	1.3913e-11	2.024e-09	up	--	F13A1|Immunoglobulin E-set||Transglutaminase, N-terminal||Transglutaminase-like||Transglutaminase, C-terminal
ENSGALG00000004419	668.469	237.683	1.4918	0.0028878	0.047849	up	gga-let-7a-5p,gga-let-7b,gga-let-7c-5p,gga-let-7d,gga-let-7f-5p,gga-let-7g-5p,gga-let-7i,gga-let-7k-5p,gga-miR-125b-5p,gga-miR-144-5p,gga-miR-1467-5p,gga-miR-155,gga-miR-1604,gga-miR-1677-5p,gga-miR-1703-5p,gga-miR-1710,gga-miR-1724,gga-miR-1728-5p,gga-miR-1737,gga-miR-1747-5p,gga-miR-1786,gga-miR-1805-5p,gga-miR-181b-1-3p,gga-miR-181b-2-3p,gga-miR-204,gga-miR-205a,gga-miR-205b,gga-miR-20b-3p,gga…	TNFRSF1B|TNFR/NGFR cysteine-rich region
ENSGALG00000016719	729.178	191.036	1.9324	3.8306e-07	2.592e-05	up	gga-let-7a-5p,gga-let-7b,gga-let-7c-5p,gga-let-7d,gga-let-7f-5p,gga-let-7g-5p,gga-let-7i,gga-let-7k-5p,gga-miR-106-3p,gga-miR-106-5p,gga-miR-125b-3p,gga-miR-130a-5p,gga-miR-130c-5p,gga-miR-1467-5p,gga-miR-1580,gga-miR-15a,gga-miR-15b-5p,gga-miR-15c-5p,gga-miR-1626-3p,gga-miR-1656,gga-miR-1668-3p,gga-miR-1677-5p,gga-miR-16c-5p,gga-miR-1710,gga-miR-1717,gga-miR-1728-3p,gga-miR-17-3p,gga-miR-17-5p,g…	TNFRSF21|Death domain||TNFR/NGFR cysteine-rich region||Tumour necrosis factor receptor 21||Death-like domain
ENSGALG00000013117	131.791	432.789	-1.7154	0.0016611	0.031019	down	--	PIK3C2G|C2 domain||Ubiquitin-related domain||Protein kinase-like domain||Phosphatidylinositol 3-/4-kinase, catalytic domain||Phosphatidylinositol 3-kinase, C2 domain||Phosphoinositide 3-kinase, accessory (PIK) domain||Armadillo-type fold||Phox homologous domain
ENSGALG00000010628	8377.74	690.758	3.6003	1.9204e-22	9.6336e-20	up	gga-let-7g-3p,gga-miR-142-5p,gga-miR-1451-3p,gga-miR-1460,gga-miR-146b-3p,gga-miR-148a-3p,gga-miR-1623,gga-miR-1626-5p,gga-miR-1631,gga-miR-1685-3p,gga-miR-1778,gga-miR-1782,gga-miR-1803,gga-miR-181a-5p,gga-miR-181b-5p,gga-miR-199-3p,gga-miR-19a-3p,gga-miR-19b-3p,gga-miR-200a-3p,gga-miR-202-5p,gga-miR-205a,gga-miR-205b,gga-miR-2131-5p,gga-miR-215-5p,gga-miR-218-5p,gga-miR-221-5p,gga-miR-26a-3p,gg…	ACSL1|AMP-dependent synthetase/ligase
ENSGALG00000006555	1009.49	225.66	2.1614	9.1678e-09	8.7158e-07	up	gga-miR-128-1-5p,gga-miR-128-2-5p,gga-miR-130b-5p,gga-miR-142-5p,gga-miR-1559-3p,gga-miR-1585,gga-miR-16-1-3p,gga-miR-1648-5p,gga-miR-1651-3p,gga-miR-1712-3p,gga-miR-1786,gga-miR-184-3p,gga-miR-18a-5p,gga-miR-18b-5p,gga-miR-200b-3p,gga-miR-223,gga-miR-24-3p,gga-miR-29a-3p,gga-miR-29b-3p,gga-miR-29c-3p,gga-miR-429-3p,gga-miR-460a-3p,gga-miR-460b-3p,gga-miR-6543-3p,gga-miR-6547-3p,gga-miR-6586-5p,g…	IGF2|Insulin-like growth factor II||Insulin-like growth factor||Insulin-like||Insulin-like growth factor II E-peptide, C-terminal||Insulin family
ENSGALG00000015271	3514.03	14585.3	-2.0533	8.9734e-10	9.8898e-08	down	gga-miR-106-5p,gga-miR-130b-5p,gga-miR-133a-5p,gga-miR-133c-5p,gga-miR-138-2-3p,gga-miR-138-5p,gga-miR-1416-3p,gga-miR-1454,gga-miR-146a-5p,gga-miR-146b-5p,gga-miR-146c-5p,gga-miR-1551-3p,gga-miR-1556,gga-miR-1560-3p,gga-miR-1580,gga-miR-15b-3p,gga-miR-1644,gga-miR-1647,gga-miR-1651-3p,gga-miR-1655-5p,gga-miR-1668-3p,gga-miR-1685-5p,gga-miR-1703-5p,gga-miR-1712-3p,gga-miR-1727,gga-miR-1728-3p,gga…	FILIP1L|Cortactin-binding protein-2, N-terminal||Prefoldin
ENSGALG00000010422	418.463	1079.01	-1.3665	0.00018684	0.0054023	down	gga-miR-1460,gga-miR-1551-3p,gga-miR-1626-5p,gga-miR-30b-3p,gga-miR-6548-3p,gga-miR-6643-5p,gga-miR-6645-5p,gga-miR-6656-5p,novel_143	FEZ1|Fasciculation and elongation protein zeta, FEZ
ENSGALG00000015403	57.9219	182.806	-1.6581	0.00073746	0.016633	down	--	EPHA3|Protein kinase-like domain||Serine/threonine/dual specificity protein kinase, catalytic domain||Tyrosine-protein kinase ephrin type A/B receptor-like||Ephrin receptor type-A /type-B||Protein kinase domain||Serine-threonine/tyrosine-protein kinase catalytic domain||Sterile alpha motif domain||Tyrosine-protein kinase, catalytic domain||Ephrin receptor ligand binding domain||Fibronectin, type …
ENSGALG00000016392	5003.84	11726.1	-1.2286	0.0002967	0.0079056	down	--	RPS7|Ribosomal protein S7e
ENSGALG00000011205	7770.99	25361.4	-1.7065	9.1578e-07	5.6693e-05	down	gga-miR-101-2-5p,gga-miR-101-3p,gga-miR-106-5p,gga-miR-125b-3p,gga-miR-130a-3p,gga-miR-130c-3p,gga-miR-1329-5p,gga-miR-1416-5p,gga-miR-1467-5p,gga-miR-1651-3p,gga-miR-1712-3p,gga-miR-17-5p,gga-miR-199-3p,gga-miR-19a-3p,gga-miR-19b-3p,gga-miR-202-5p,gga-miR-20a-5p,gga-miR-20b-5p,gga-miR-23b-3p,gga-miR-24-3p,gga-miR-301a-3p,gga-miR-301b-3p,gga-miR-3531-5p,gga-miR-454-3p,gga-miR-7438-5p,novel_120	SMOC2|Thyroglobulin type-1||Kazal domain||EF-hand domain||SPARC/Testican, calcium-binding domain
ENSGALG00000021490	71.3337	1.46409	5.6065	0.00094714	0.020383	up	gga-miR-128-1-5p,gga-miR-128-2-5p,gga-miR-1453,gga-miR-146c-3p,gga-miR-1556,gga-miR-155,gga-miR-1585,gga-miR-1626-3p,gga-miR-1655-5p,gga-miR-1659,gga-miR-1703-5p,gga-miR-1717,gga-miR-1771,gga-miR-1779,gga-miR-184-3p,gga-miR-2129,gga-miR-2131-5p,gga-miR-214,gga-miR-216c,gga-miR-456-3p,gga-miR-6548-5p,gga-miR-6553-5p,gga-miR-6559-3p,gga-miR-6623-3p,gga-miR-6645-5p,gga-miR-6649-3p,gga-miR-6656-5p,gg…	GPR97|GPS motif||GPCR, family 2, orphan receptor, GPR56||GPCR, family 2-like||GPCR, family 2, secretin-like
ENSGALG00000019284	192.524	519.331	-1.4316	0.00035071	0.0090304	down	--	-|NADP-dependent oxidoreductase domain||Aldo/keto reductase subgroup
ENSGALG00000003059	403.635	852.712	-1.079	0.0030362	0.049463	down	gga-miR-106-5p,gga-miR-133c-5p,gga-miR-17-5p,gga-miR-20a-5p,gga-miR-20b-5p,gga-miR-219b,gga-miR-223,gga-miR-6547-3p,gga-miR-6552-3p,gga-miR-6553-5p,gga-miR-7442-3p,gga-miR-7451-3p	HLF|Basic-leucine zipper domain
ENSGALG00000011733	285.014	21.9419	3.6993	0.0011353	0.023594	up	--	CCR2|CC chemokine receptor 2||7TM GPCR, olfactory receptor/chemoreceptor Srsx||G protein-coupled receptor, rhodopsin-like||GPCR, rhodopsin-like, 7TM||CC chemokine receptor 1||Chemokine receptor family||CXC chemokine receptor 4||Angiotensin II receptor family
ENSGALG00000016597	72.2743	372.916	-2.3673	2.7349e-08	2.3825e-06	down	--	STMN4|Stathmin family
ENSGALG00000009082	1152.13	4214.63	-1.8711	7.5535e-08	6.0378e-06	down	--	ADCK3|Protein kinase-like domain||UbiB domain
ENSGALG00000028750	202.558	57.08	1.8273	0.00013252	0.0040674	up	--	STAT2|STAT transcription factor, all-alpha||p53-like transcription factor, DNA-binding||STAT transcription factor, coiled coil||STAT transcription factor, DNA-binding
ENSGALG00000005610	25.4476	95.0021	-1.9004	0.0015249	0.029025	down	--	SLC44A3|Choline transporter-like
ENSGALG00000015556	558.98	1218.92	-1.1247	0.0013099	0.025928	down	gga-miR-101-3p,gga-miR-140-5p,gga-miR-144-3p,gga-miR-1467-5p,gga-miR-1651-3p,gga-miR-1672,gga-miR-1756a,gga-miR-1769-5p,gga-miR-199-3p,gga-miR-203a,gga-miR-23b-3p,gga-miR-24-3p,gga-miR-383-3p,gga-miR-6662-3p,gga-miR-6685-5p,gga-miR-7445-3p,novel_153	AFAP1|Pleckstrin homology domain
ENSGALG00000028451	6340.41	994.481	2.6726	0.00048441	0.011844	up	--	MT4|Metallothionein superfamily, eukaryotic||Metallothionein domain||Metallothionein, vertebrate
ENSGALG00000027843	7.77515	98.8999	-3.669	9.3302e-08	7.2976e-06	down	--	-|SMAD/FHA domain||SMAD domain, Dwarfin-type
ENSGALG00000006758	510.101	1102.08	-1.1114	0.0015072	0.028775	down	gga-miR-146a-3p,gga-miR-153-3p,gga-miR-1585,gga-miR-1590,gga-miR-1659,gga-miR-1724,gga-miR-214,gga-miR-2954,gga-miR-3529,gga-miR-458a-3p,gga-miR-460a-3p,gga-miR-460b-3p,gga-miR-6553-5p,gga-miR-6648-3p,gga-miR-6656-5p,gga-miR-6659-3p,gga-miR-6699-5p	C1QTNF5|Tumour necrosis factor-like domain||Complement C1q protein||Collagen triple helix repeat
ENSGALG00000004209	46.518	6.51636	2.8356	0.001227	0.024723	up	gga-miR-1306-3p,gga-miR-1727,gga-miR-449c-3p,novel_209,novel_217	ELFN1|Leucine-rich repeat||Cysteine-rich flanking region, C-terminal||Fibronectin, type III||Leucine-rich repeat, typical subtype
ENSGALG00000009546	2114.81	5157.28	-1.2861	0.00014112	0.0042417	down	--	HTRA1|Trypsin-like cysteine/serine peptidase domain||PDZ domain||Peptidase S1C||Peptidase S1
ENSGALG00000013971	1325.6	3417.39	-1.3663	4.8507e-05	0.0018002	down	--	SGK1|Tyrosine-protein kinase, catalytic domain||Serine-threonine/tyrosine-protein kinase catalytic domain||Protein kinase domain||Protein kinase, C-terminal||Serine/threonine/dual specificity protein kinase, catalytic domain||Protein kinase-like domain||AGC-kinase, C-terminal||Phox homologous domain
ENSGALG00000024272	8345.77	7.87725	10.049	1.797e-07	1.327e-05	up	--	-|EF-hand domain||S100/CaBP-9k-type, calcium binding, subdomain
ENSGALG00000000608	226.742	41.4695	2.4509	2.233e-05	0.00092815	up	gga-miR-125b-5p,gga-miR-130a-5p,gga-miR-130b-5p,gga-miR-130c-5p,gga-miR-148a-3p,gga-miR-1595-5p,gga-miR-1655-5p,gga-miR-1672,gga-miR-1677-5p,gga-miR-1723,gga-miR-1724,gga-miR-1754-5p,gga-miR-183,gga-miR-203a,gga-miR-2130,gga-miR-21-3p,gga-miR-29c-5p,gga-miR-30c-1-3p,gga-miR-31-5p,gga-miR-3540,gga-miR-6548-5p,gga-miR-6557-3p,gga-miR-6615-3p,gga-miR-6623-3p,gga-miR-6639-5p,novel_109,novel_153	CDH1|Cadherin||Cadherin prodomain||Cadherin, cytoplasmic domain||Cadherin-like
ENSGALG00000006565	166.829	13.9808	3.5768	8.458e-10	9.5086e-08	up	gga-miR-100-5p,gga-miR-130a-5p,gga-miR-130c-5p,gga-miR-1451-3p,gga-miR-146a-5p,gga-miR-146b-3p,gga-miR-146b-5p,gga-miR-146c-5p,gga-miR-1585,gga-miR-1664-3p,gga-miR-1724,gga-miR-1747-5p,gga-miR-1781-5p,gga-miR-183,gga-miR-204,gga-miR-31-5p,gga-miR-34a-3p,gga-miR-6552-3p,gga-miR-6590-5p,gga-miR-99a-5p,novel_117,novel_178,novel_183	-|Gamma-glutamyltranspeptidase||Nucleophile aminohydrolases, N-terminal
ENSGALG00000015802	248.179	720.285	-1.5372	5.9034e-05	0.0020998	down	--	N6AMT1|S-adenosyl-L-methionine-dependent methyltransferase-like||Ribosomal L11 methyltransferase, PrmA||Eukaryotic/archaeal PrmC-related||Methyltransferase small domain
ENSGALG00000027232	359.342	1346.07	-1.9053	8.2333e-05	0.0027535	down	--	C1QTNF2|Collagen triple helix repeat||Tumour necrosis factor-like domain||Complement C1q protein
ENSGALG00000002868	5122.62	11764.9	-1.1995	0.00037962	0.0096719	down	gga-miR-1329-5p,gga-miR-190a-5p,gga-miR-3530-3p,novel_227	RPL26|KOW||Ribosomal protein L26/L24P, eukaryotic/archaeal||Translation protein SH3-like domain
ENSGALG00000027863	173.226	36.9117	2.2305	0.001186	0.024166	up	--	SLC7A5|Amino acid permease/ SLC12A domain||Amino acid/polyamine transporter I
ENSGALG00000003197	6726.43	16151.7	-1.2638	0.0001608	0.0047451	down	--	RPL7A|Ribosomal protein L7A/L8||Ribosomal protein L7Ae/L30e/S12e/Gadd45||Ribosomal protein L7Ae/L8/Nhp2 family||50S ribosomal protein L30e-like
ENSGALG00000007381	3362.72	941.489	1.8366	2.1982e-07	1.5831e-05	up	--	SERPING1|Serpin domain
ENSGALG00000003282	3455.06	1455.05	1.2476	0.00028517	0.0077515	up	gga-miR-128-1-5p,gga-miR-128-2-5p,gga-miR-146a-3p,gga-miR-1649-5p,gga-miR-460a-5p,gga-miR-6615-5p,gga-miR-92-5p	STAT5|STAT transcription factor, all-alpha||STAT transcription factor, protein interaction||SH2 domain||p53-like transcription factor, DNA-binding||STAT transcription factor, DNA-binding||STAT transcription factor, coiled coil
ENSGALG00000002638	201.741	508.278	-1.3331	0.0004649	0.011442	down	gga-let-7a-3p,gga-let-7f-3p,gga-miR-103-3p,gga-miR-107-3p,gga-miR-125b-3p,gga-miR-138-2-3p,gga-miR-1416-5p,gga-miR-142-3p,gga-miR-144-5p,gga-miR-1456-5p,gga-miR-148a-5p,gga-miR-1560-3p,gga-miR-1619,gga-miR-1635,gga-miR-1644,gga-miR-1647,gga-miR-1653,gga-miR-1656,gga-miR-1668-3p,gga-miR-1720-5p,gga-miR-1727,gga-miR-1756b,gga-miR-1769-3p,gga-miR-1771,gga-miR-1781-3p,gga-miR-1782,gga-miR-181a-5p,gga…	-|Tryptophan synthase beta subunit-like PLP-dependent enzyme
ENSGALG00000010843	270.889	68.5669	1.9821	7.047e-06	0.00033515	up	--	GPR137B|-
ENSGALG00000006520	30688.4	115281	-1.9094	1.6231e-08	1.485e-06	down	gga-miR-106-3p,gga-miR-130a-3p,gga-miR-130b-3p,gga-miR-130c-3p,gga-miR-148a-3p,gga-miR-148a-5p,gga-miR-1626-3p,gga-miR-1708,gga-miR-17-3p,gga-miR-194,gga-miR-2129,gga-miR-218-5p,gga-miR-301a-3p,gga-miR-301b-3p,gga-miR-34b-5p,gga-miR-3530-3p,gga-miR-454-3p,gga-miR-7438-5p	MYH11|Myosin tail||P-loop containing nucleoside triphosphate hydrolase||t-SNARE||Myosin head, motor domain||IQ motif, EF-hand binding site||Prefoldin
ENSGALG00000006900	145.393	45.6962	1.6698	0.0012126	0.024557	up	--	-|Glycosyl transferase, family 29||Sialyltransferase
ENSGALG00000004256	815.842	1723.68	-1.0791	0.0017203	0.0318	down	gga-let-7a-2-3p,gga-let-7c-3p,gga-miR-125b-3p,gga-miR-130a-3p,gga-miR-130a-5p,gga-miR-130b-3p,gga-miR-130c-3p,gga-miR-130c-5p,gga-miR-135a-5p,gga-miR-140-3p,gga-miR-144-5p,gga-miR-1467-5p,gga-miR-148a-3p,gga-miR-1556,gga-miR-155,gga-miR-1563,gga-miR-16-1-3p,gga-miR-1618-3p,gga-miR-1626-3p,gga-miR-1651-3p,gga-miR-1668-3p,gga-miR-1672,gga-miR-1724,gga-miR-1727,gga-miR-1737,gga-miR-1744-3p,gga-miR-1…	DHRS3|Short-chain dehydrogenase/reductase SDR||Polyketide synthase/Fatty acid synthase, KR||Polysaccharide biosynthesis protein, CapD-like domain||Polyketide synthase, KR||Glucose/ribitol dehydrogenase
ENSGALG00000003362	1570.49	577.421	1.4435	4.0062e-05	0.0015337	up	gga-miR-106-3p,gga-miR-125b-3p,gga-miR-138-5p,gga-miR-1451-3p,gga-miR-1453,gga-miR-1456-5p,gga-miR-153-3p,gga-miR-1560-3p,gga-miR-15a,gga-miR-15b-5p,gga-miR-15c-3p,gga-miR-15c-5p,gga-miR-1623,gga-miR-1651-3p,gga-miR-1655-5p,gga-miR-1656,gga-miR-1659,gga-miR-16-5p,gga-miR-1684a-5p,gga-miR-16c-5p,gga-miR-17-3p,gga-miR-1756b,gga-miR-1769-3p,gga-miR-1771,gga-miR-1774,gga-miR-1778,gga-miR-181a-5p,gga-…	ACSS2|AMP-dependent synthetase/ligase
ENSGALG00000001085	101.191	30.3545	1.7371	0.002907	0.047948	up	--	GPR56|GPCR, family 2, secretin-like||GPCR, family 2, orphan receptor, GPR56||GPCR, family 2-like||GPS motif
ENSGALG00000028785	199.263	10.1045	4.3016	1.8517e-13	3.5445e-11	up	--	MAP3K6|Protein kinase-like domain||Serine/threonine/dual specificity protein kinase, catalytic domain||Tyrosine-protein kinase, catalytic domain||Protein kinase domain||Serine-threonine/tyrosine-protein kinase catalytic domain
ENSGALG00000006474	2183.72	4605.04	-1.0764	0.0016631	0.031019	down	gga-miR-10a-5p,gga-miR-10b-5p,gga-miR-130a-3p,gga-miR-130b-3p,gga-miR-130c-3p,gga-miR-140-5p,gga-miR-1454,gga-miR-146a-3p,gga-miR-148a-3p,gga-miR-1560-3p,gga-miR-1623,gga-miR-1685-5p,gga-miR-2131-5p,gga-miR-221-3p,gga-miR-222a,gga-miR-222b-3p,gga-miR-22-5p,gga-miR-301a-3p,gga-miR-301b-3p,gga-miR-3530-3p,gga-miR-3540,gga-miR-454-3p,gga-miR-458a-3p,gga-miR-460a-5p,gga-miR-490-3p,gga-miR-490-5p,gga-…	SKP1|SKP1 component, dimerisation||BTB/POZ fold||E3 ubiquitin ligase, SCF complex, Skp subunit||SKP1 component, POZ domain||SKP1 component
ENSGALG00000014616	948.148	428.355	1.1463	0.0012734	0.025448	up	--	MT1|Metallothionein superfamily, eukaryotic||Metallothionein, vertebrate||Metallothionein domain
ENSGALG00000017290	171.807	413.912	-1.2685	0.001688	0.031244	down	--	RAD51AP1|-
ENSGALG00000002492	115.963	35.2627	1.7174	0.003007	0.049208	up	gga-let-7a-5p,gga-let-7b,gga-let-7c-5p,gga-let-7d,gga-let-7f-5p,gga-let-7g-5p,gga-let-7i,gga-let-7k-5p,gga-miR-1684a-5p,gga-miR-1690-5p,gga-miR-1724,gga-miR-1727,gga-miR-222b-5p,gga-miR-30c-2-3p,gga-miR-30e-3p,gga-miR-449c-3p,gga-miR-458a-3p,gga-miR-6552-5p,gga-miR-6559-5p,gga-miR-6615-3p,gga-miR-6649-3p,gga-miR-6685-5p	H6PD|6-phosphogluconolactonase, DevB-type||Glucose-6-phosphate dehydrogenase, NAD-binding||Glucose-6-phosphate dehydrogenase||Glucose-6-phosphate dehydrogenase, C-terminal
ENSGALG00000005148	119.287	34.3555	1.7958	0.00087368	0.019171	up	--	-|GTP binding domain||AIG1||P-loop containing nucleoside triphosphate hydrolase
ENSGALG00000014398	218.636	77.474	1.4967	0.0012663	0.02534	up	--	PPARGC1A|RNA recognition motif domain
ENSGALG00000000209	1259.24	550.006	1.195	0.00083853	0.018596	up	gga-miR-103-3p,gga-miR-107-3p,gga-miR-140-3p,gga-miR-1467-5p,gga-miR-146a-3p,gga-miR-1551-5p,gga-miR-1556,gga-miR-1585,gga-miR-1590,gga-miR-15a,gga-miR-15b-5p,gga-miR-15c-5p,gga-miR-1626-3p,gga-miR-1635,gga-miR-1641,gga-miR-1655-5p,gga-miR-1656,gga-miR-1659,gga-miR-16-5p,gga-miR-1663-3p,gga-miR-1684a-5p,gga-miR-16c-5p,gga-miR-1727,gga-miR-1774,gga-miR-187-5p,gga-miR-202-5p,gga-miR-2128,gga-miR-21…	PRNP|Major prion protein N-terminal domain||Prion protein||Prion/Doppel protein, beta-ribbon domain
ENSGALG00000020883	26.3839	97.2509	-1.8821	0.0022522	0.039475	down	--	-|Shugoshin, C-terminal
ENSGALG00000002225	605.741	211.802	1.516	8.4096e-05	0.0028046	up	gga-let-7g-3p,gga-miR-106-3p,gga-miR-10a-5p,gga-miR-10b-5p,gga-miR-128-3p,gga-miR-1306-5p,gga-miR-1329-5p,gga-miR-135a-5p,gga-miR-137-3p,gga-miR-138-2-3p,gga-miR-140-5p,gga-miR-1416-5p,gga-miR-1551-5p,gga-miR-155,gga-miR-1572,gga-miR-1585,gga-miR-15a,gga-miR-15b-5p,gga-miR-15c-5p,gga-miR-1623,gga-miR-1625-5p,gga-miR-1626-3p,gga-miR-1626-5p,gga-miR-1641,gga-miR-1649-5p,gga-miR-1651-3p,gga-miR-1655…	RFFL|Zinc finger, RING-type||Zinc finger, FYVE/PHD-type
ENSGALG00000011747	738.082	239.575	1.6233	2.0284e-05	0.00085286	up	gga-miR-1626-3p,gga-miR-1649-3p,gga-miR-1729-3p,gga-miR-1754-5p,gga-miR-301b-5p	-|Histone H5||Linker histone H1/H5, domain H15
ENSGALG00000015267	120.824	391.599	-1.6965	4.364e-05	0.0016433	down	--	CMSS1|P-loop containing nucleoside triphosphate hydrolase||DEAD/DEAH box helicase domain
ENSGALG00000011472	6109.21	14907.5	-1.287	0.00013612	0.0041341	down	gga-miR-30c-2-3p,gga-miR-499-3p,gga-miR-6559-5p	RPL37A|Zinc-binding ribosomal protein||Ribosomal protein L37ae
ENSGALG00000011446	989.333	117.871	3.0693	1.0351e-11	1.5686e-09	up	--	TNFAIP2|Exocyst complex component Sec6
ENSGALG00000015060	94.0745	357.654	-1.9267	4.9348e-06	0.00024336	down	--	METTL24|-
ENSGALG00000003648	501.616	1352	-1.4304	7.6726e-05	0.0026344	down	--	SVIP|-
ENSGALG00000006930	28.8884	0.556825	5.6971	0.00012279	0.0038171	up	gga-miR-6546-5p	SLC12A5|Na/K/Cl co-transporter superfamily||K-Cl co-transporter||Amino acid permease/ SLC12A domain
ENSGALG00000004449	169.264	0	Inf	2.3042e-10	2.8169e-08	up	gga-miR-1623,gga-miR-214,gga-miR-6675-3p	CYP3A37|Cytochrome P450, E-class, group II||Cytochrome P450||Cytochrome P450, B-class||Cytochrome P450, E-class, CYP3A||Cytochrome P450, E-class, group IV||Cytochrome P450, E-class, group I
ENSGALG00000011426	995.869	189.858	2.391	0.0024368	0.042087	up	--	RNASET2|Ribonuclease T2-like
ENSGALG00000006724	387.158	903.85	-1.2232	0.00092283	0.019948	down	--	-|Glypican||Frizzled domain
ENSGALG00000006473	16.779	99.1063	-2.5623	7.1191e-05	0.0024601	down	--	PLXNA4|Sema domain||Plexin||Plexin-like fold||Rho GTPase activation protein||Immunoglobulin E-set||Plexin, cytoplasmic RasGAP domain||IPT domain
ENSGALG00000028250	78.3319	314.6	-2.0058	8.4615e-06	0.00039328	down	--	ANKRD22|Ankyrin repeat-containing domain||Ankyrin repeat
ENSGALG00000003267	7843.19	2640.04	1.5709	5.4084e-06	0.00026403	up	gga-miR-101-3p,gga-miR-106-3p,gga-miR-106-5p,gga-miR-125b-5p,gga-miR-128-1-5p,gga-miR-128-2-5p,gga-miR-1306-5p,gga-miR-1329-5p,gga-miR-138-5p,gga-miR-140-3p,gga-miR-144-3p,gga-miR-1453,gga-miR-1456-5p,gga-miR-146a-3p,gga-miR-1585,gga-miR-1590,gga-miR-15a,gga-miR-15b-5p,gga-miR-15c-5p,gga-miR-16-1-3p,gga-miR-1635,gga-miR-1647,gga-miR-1649-5p,gga-miR-1655-5p,gga-miR-1659,gga-miR-16-5p,gga-miR-1663-…	STAT3|STAT transcription factor, protein interaction||STAT transcription factor, all-alpha||p53-like transcription factor, DNA-binding||SH2 domain||STAT transcription factor, DNA-binding||STAT transcription factor, coiled coil
ENSGALG00000017214	161.268	11.9599	3.7532	5.5201e-10	6.3234e-08	up	--	HEPHL1|Cupredoxin||Multicopper oxidase, type 3||Multicopper oxidase, type 2
ENSGALG00000027308	15401.7	6112.09	1.3334	0.00014162	0.0042481	up	--	LRP1|EGF-like calcium-binding domain||Low-density lipoprotein (LDL) receptor class A repeat||LDLR class B repeat||Epidermal growth factor-like domain||Insulin-like growth factor binding protein, N-terminal
ENSGALG00000008141	453.035	2322.01	-2.3577	8.146e-11	1.0713e-08	down	gga-let-7a-5p,gga-let-7b,gga-let-7c-5p,gga-let-7d,gga-let-7f-5p,gga-let-7g-5p,gga-let-7i,gga-let-7k-5p,gga-miR-101-2-5p,gga-miR-101-3p,gga-miR-106-3p,gga-miR-130a-5p,gga-miR-130c-5p,gga-miR-1329-5p,gga-miR-133a-5p,gga-miR-133c-5p,gga-miR-138-1-3p,gga-miR-138-2-3p,gga-miR-140-5p,gga-miR-1416-5p,gga-miR-142-5p,gga-miR-144-3p,gga-miR-148a-3p,gga-miR-1560-3p,gga-miR-15a,gga-miR-15b-5p,gga-miR-15c-5p,…	COL4A5|Collagen triple helix repeat||C-type lectin fold||Collagen IV, non-collagenous
ENSGALG00000007874	240.066	69.1431	1.7958	0.00094068	0.020274	up	gga-let-7a-3p,gga-let-7f-3p,gga-miR-2131-3p	IL18|Interleukin-18||Cytokine, IL-1-like||Interleukin-1 family
ENSGALG00000007090	402.159	951.423	-1.2423	0.00051084	0.012295	down	gga-miR-155,gga-miR-3530-5p,novel_183	CPN1|Peptidase M14, carboxypeptidase A||Carboxypeptidase-like, regulatory domain
ENSGALG00000015107	251.795	720.515	-1.5168	7.8173e-05	0.0026583	down	--	PIP5K1B|Phosphatidylinositol-4-phosphate 5-kinase, core||Phosphatidylinositol-4-phosphate 5-kinase, core, subgroup
ENSGALG00000010572	3.63098	45.4898	-3.6471	0.00017443	0.0050846	down	--	TSHR|Lutropin-choriogonadotropic hormone receptor||Glycoprotein hormone receptor family||G protein-coupled receptor, rhodopsin-like||Thyrotropin receptor||GPCR, rhodopsin-like, 7TM||Follicle stimulating hormone receptor
ENSGALG00000005522	564.538	1397.33	-1.3075	0.0019577	0.035249	down	gga-let-7j-3p,gga-miR-100-3p,gga-miR-103-2-5p,gga-miR-103-3p,gga-miR-106-3p,gga-miR-107-3p,gga-miR-107-5p,gga-miR-130a-3p,gga-miR-130b-3p,gga-miR-130c-3p,gga-miR-146c-3p,gga-miR-148a-3p,gga-miR-1563,gga-miR-15a,gga-miR-15b-5p,gga-miR-15c-5p,gga-miR-1631,gga-miR-1644,gga-miR-1647,gga-miR-1649-5p,gga-miR-16-5p,gga-miR-1663-5p,gga-miR-1677-3p,gga-miR-1690-5p,gga-miR-16c-5p,gga-miR-1703-5p,gga-miR-17…	DYNLL2|Dynein light chain, type 1/2
ENSGALG00000009988	936.939	2728.51	-1.5421	7.8767e-05	0.0026636	down	gga-miR-125b-3p,gga-miR-1329-5p,gga-miR-140-3p,gga-miR-1551-3p,gga-miR-1556,gga-miR-1590,gga-miR-15a,gga-miR-15b-5p,gga-miR-15c-5p,gga-miR-1623,gga-miR-1635,gga-miR-1647,gga-miR-1656,gga-miR-1659,gga-miR-16-5p,gga-miR-16c-5p,gga-miR-1727,gga-miR-1731-5p,gga-miR-1737,gga-miR-1747-5p,gga-miR-1769-5p,gga-miR-1774,gga-miR-1778,gga-miR-1786,gga-miR-18a-3p,gga-miR-18b-3p,gga-miR-200a-3p,gga-miR-2129,gg…	ELOVL1|GNS1/SUR4 membrane protein
ENSGALG00000000731	58.4066	6.61955	3.1413	0.00010269	0.0032833	up	gga-miR-125b-5p,gga-miR-1452,gga-miR-1653,gga-miR-1662,gga-miR-1690-5p,gga-miR-1727,gga-miR-1781-5p,gga-miR-449c-3p,gga-miR-6582-3p,gga-miR-6649-3p,gga-miR-6659-3p,gga-miR-6662-3p,gga-miR-7472-5p,novel_136,novel_208	THEMIS2|-
ENSGALG00000010129	105.378	27.0759	1.9605	0.00073488	0.016601	up	gga-miR-103-2-5p,gga-miR-107-5p,gga-miR-1329-5p,gga-miR-135a-3-3p,gga-miR-146a-3p,gga-miR-1580,gga-miR-15a,gga-miR-15b-5p,gga-miR-15c-5p,gga-miR-1649-5p,gga-miR-1655-5p,gga-miR-1659,gga-miR-16-5p,gga-miR-16c-5p,gga-miR-1717,gga-miR-1724,gga-miR-1728-3p,gga-miR-183,gga-miR-18a-3p,gga-miR-216c,gga-miR-221-5p,gga-miR-23b-3p,gga-miR-29a-3p,gga-miR-29b-3p,gga-miR-29c-3p,gga-miR-31-5p,gga-miR-6547-3p,g…	PLK3|POLO box duplicated domain||Protein kinase-like domain||Serine/threonine/dual specificity protein kinase, catalytic domain||Tyrosine-protein kinase, catalytic domain||Serine-threonine/tyrosine-protein kinase catalytic domain||Protein kinase domain
ENSGALG00000000974	322.072	17.569	4.1963	0.00039328	0.0099095	up	--	IGSF1|Immunoglobulin-like domain||Immunoglobulin subtype
ENSGALG00000000839	11.8743	70.977	-2.5795	0.0011836	0.02415	down	gga-miR-101-2-5p,gga-miR-1467-5p,gga-miR-1551-3p,gga-miR-1651-3p,gga-miR-1653,gga-miR-1655-5p,gga-miR-1727,gga-miR-1747-5p,gga-miR-1756b,gga-miR-1769-3p,gga-miR-1781-5p,gga-miR-1795,gga-miR-449c-3p,gga-miR-6548-3p,gga-miR-6623-3p,gga-miR-6663-5p,gga-miR-7451-3p,novel_117,novel_178	WNT11|Wnt
ENSGALG00000009913	499.379	205.989	1.2776	0.00085746	0.018958	up	--	SMARCA5|Helicase/UvrB domain||P-loop containing nucleoside triphosphate hydrolase||Homeodomain-like||Histone deacetylase complex, subunit 2/3||Helicase, C-terminal||ISWI HAND domain||DEAD/DEAH box helicase domain||SLIDE domain||Helicase, superfamily 1/2, ATP-binding domain||SANT/Myb domain||SNF2-related
ENSGALG00000006838	20.733	134.659	-2.6993	2.9779e-06	0.00015986	down	--	-|Transferrin-like domain
ENSGALG00000012407	43.2651	511.948	-3.5647	4.3963e-15	9.9934e-13	down	gga-let-7a-2-3p,gga-let-7c-3p,gga-let-7g-3p,gga-let-7j-3p,gga-miR-100-3p,gga-miR-101-2-5p,gga-miR-103-3p,gga-miR-106-3p,gga-miR-106-5p,gga-miR-107-3p,gga-miR-130a-3p,gga-miR-130c-3p,gga-miR-137-3p,gga-miR-138-2-3p,gga-miR-140-5p,gga-miR-142-5p,gga-miR-155,gga-miR-1563,gga-miR-1572,gga-miR-1597-5p,gga-miR-15a,gga-miR-15b-5p,gga-miR-15c-3p,gga-miR-15c-5p,gga-miR-1647,gga-miR-1651-3p,gga-miR-1653,gg…	LRP1B|Low-density lipoprotein (LDL) receptor class A repeat||EGF-like calcium-binding domain||Epidermal growth factor-like domain||LDLR class B repeat||Insulin-like growth factor binding protein, N-terminal
ENSGALG00000014545	0	137.854	#NAME?	2.5129e-18	8.5018e-16	down	--	-|DZF domain||Zinc finger, double-stranded RNA binding||Zinc finger, C2H2-like||Zinc finger, U1-type
ENSGALG00000004831	7193.72	15037	-1.0637	0.0016481	0.030897	down	gga-miR-106-3p,gga-miR-17-3p,gga-miR-1a-2-5p,gga-miR-1b-5p,novel_130	RPS4|Ribosomal protein S4e||RNA-binding S4 domain||Ribosomal protein S4e, central region||KOW||Ribosomal protein S4e, N-terminal
ENSGALG00000016075	159.461	1.01045	7.3021	0.00053136	0.012631	up	gga-miR-1460,gga-miR-22-5p,gga-miR-3533,gga-miR-6548-5p,gga-miR-6660-3p,novel_213	DCSTAMP|Dendritic cell-specific transmembrane protein-like
ENSGALG00000011170	7.71582	57.5959	-2.9001	0.00049059	0.011975	down	--	WIPF3|WH2 domain
ENSGALG00000002672	2190.8	314.105	2.8021	4.0984e-14	8.1675e-12	up	gga-let-7a-3p,gga-let-7f-3p,gga-miR-103-3p,gga-miR-106-5p,gga-miR-107-3p,gga-miR-126-5p,gga-miR-128-3p,gga-miR-130a-3p,gga-miR-130a-5p,gga-miR-130b-3p,gga-miR-130c-3p,gga-miR-130c-5p,gga-miR-1329-5p,gga-miR-133a-3p,gga-miR-133b,gga-miR-133c-3p,gga-miR-133c-5p,gga-miR-138-5p,gga-miR-140-3p,gga-miR-1453,gga-miR-1456-5p,gga-miR-148a-3p,gga-miR-1556,gga-miR-1559-3p,gga-miR-1560-3p,gga-miR-15a,gga-miR…	SBNO2|P-loop containing nucleoside triphosphate hydrolase||Helicase/UvrB domain
ENSGALG00000026862	30.8654	483.752	-3.9702	0.0015755	0.029805	down	--	CLDN1|Claudin-1||Claudin||PMP-22/EMP/MP20/Claudin superfamily
ENSGALG00000006503	694.465	293.694	1.2416	0.00060816	0.014133	up	gga-miR-128-3p,gga-miR-130a-3p,gga-miR-130a-5p,gga-miR-130b-3p,gga-miR-130c-3p,gga-miR-130c-5p,gga-miR-1329-5p,gga-miR-142-3p,gga-miR-148a-3p,gga-miR-1651-3p,gga-miR-1769-5p,gga-miR-1781-5p,gga-miR-1805-3p,gga-miR-202-5p,gga-miR-204,gga-miR-2129,gga-miR-301a-3p,gga-miR-301b-3p,gga-miR-302b-5p,gga-miR-32-3p,gga-miR-365b-5p,gga-miR-383-3p,gga-miR-454-3p,gga-miR-499-3p,gga-miR-6548-5p,gga-miR-6659-3…	VDAC1|Porin, eukaryotic type||Eukaryotic porin/Tom40
ENSGALG00000014584	0.453872	94.2196	-7.6976	9.5028e-13	1.6075e-10	down	--	-|ELM2 domain
ENSGALG00000002473	111.894	33.9018	1.7227	0.0018535	0.03384	up	gga-miR-122-5p,gga-miR-135a-3-3p,gga-miR-1453,gga-miR-146c-3p,gga-miR-1595-5p,gga-miR-15a,gga-miR-15b-5p,gga-miR-15c-5p,gga-miR-1635,gga-miR-1644,gga-miR-1651-3p,gga-miR-1659,gga-miR-16-5p,gga-miR-1663-5p,gga-miR-1690-5p,gga-miR-16c-5p,gga-miR-1729-3p,gga-miR-1774,gga-miR-1778,gga-miR-1779,gga-miR-21-3p,gga-miR-214,gga-miR-24-3p,gga-miR-2954,gga-miR-34b-5p,gga-miR-3523,gga-miR-383-3p,gga-miR-455-…	GPR157|GPCR, family 2, secretin-like||GCR1-cAMP receptor||GPCR, family 2-like
ENSGALG00000013617	323.399	1223.9	-1.9201	2.514e-06	0.0001396	down	--	PDGFRL|Immunoglobulin subtype||Immunoglobulin-like domain||Immunoglobulin subtype 2||Immunoglobulin I-set
ENSGALG00000005390	234.767	94.0949	1.319	0.0025619	0.043508	up	gga-miR-101-3p,gga-miR-125b-3p,gga-miR-126-5p,gga-miR-144-3p,gga-miR-1454,gga-miR-1625-5p,gga-miR-1684a-3p,gga-miR-1684b-3p,gga-miR-1724,gga-miR-1744-3p,gga-miR-183,gga-miR-21-3p,gga-miR-215-3p,gga-miR-30c-1-3p,gga-miR-3536,gga-miR-6548-3p,gga-miR-6639-5p,gga-miR-6675-3p,gga-miR-7445-3p,gga-miR-7460-3p	DCAF10|WD40-repeat-containing domain||WD40 repeat
ENSGALG00000004647	449.055	998.676	-1.1531	0.0014747	0.028349	down	gga-miR-101-1-5p,gga-miR-106-3p,gga-miR-1563,gga-miR-15a,gga-miR-15b-5p,gga-miR-15c-3p,gga-miR-15c-5p,gga-miR-1631,gga-miR-1644,gga-miR-1649-5p,gga-miR-16-5p,gga-miR-1666,gga-miR-16c-5p,gga-miR-1703-5p,gga-miR-1729-5p,gga-miR-1737,gga-miR-17-3p,gga-miR-1782,gga-miR-181a-5p,gga-miR-181b-1-3p,gga-miR-181b-5p,gga-miR-187-5p,gga-miR-200b-3p,gga-miR-202-5p,gga-miR-205a,gga-miR-205b,gga-miR-2128,gga-mi…	C5H15ORF57|-
ENSGALG00000003774	1079.59	440.118	1.2945	0.00035795	0.0091842	up	gga-miR-125b-5p,gga-miR-128-3p,gga-miR-1329-5p,gga-miR-135a-5p,gga-miR-140-5p,gga-miR-1467-5p,gga-miR-146a-3p,gga-miR-1595-5p,gga-miR-1623,gga-miR-1626-3p,gga-miR-1703-5p,gga-miR-1727,gga-miR-193b-5p,gga-miR-199-5p,gga-miR-214,gga-miR-24-3p,gga-miR-27b-3p,gga-miR-301b-5p,gga-miR-30a-5p,gga-miR-30b-5p,gga-miR-30c-5p,gga-miR-30d,gga-miR-30e-3p,gga-miR-30e-5p,gga-miR-33-5p,gga-miR-3532-3p,gga-miR-35…	ATP13A2|Cation-transporting P-type ATPase, N-terminal||Cation-transporting P-type ATPase, subfamily V||Cation-transporting P-type ATPase||P-type ATPase, cytoplasmic domain N||HAD-like domain||P-type ATPase, A domain
ENSGALG00000007993	60.0584	248.505	-2.0488	0.00031732	0.0083782	down	--	DCX|Neuronal migration protein doublecortin, chordata||Doublecortin domain
ENSGALG00000013868	117.146	0.556825	7.7169	0.0021728	0.038518	up	--	IL22RA2|Interferon alpha/beta receptor, beta chain||Fibronectin, type III
ENSGALG00000005727	707.027	122.097	2.5337	3.3193e-05	0.001323	up	gga-miR-122-5p,gga-miR-1306-5p,gga-miR-133a-3p,gga-miR-133b,gga-miR-133c-3p,gga-miR-140-3p,gga-miR-1416-3p,gga-miR-1453,gga-miR-1467-3p,gga-miR-15a,gga-miR-15b-5p,gga-miR-15c-5p,gga-miR-1604,gga-miR-1618-3p,gga-miR-1649-5p,gga-miR-1659,gga-miR-16-5p,gga-miR-1672,gga-miR-1690-5p,gga-miR-16c-5p,gga-miR-1710,gga-miR-1720-5p,gga-miR-1737,gga-miR-1805-3p,gga-miR-183,gga-miR-187-5p,gga-miR-18a-3p,gga-m…	SLC7A3|Amino acid/polyamine transporter I||Amino acid permease/ SLC12A domain||Cationic amino acid transport permease
ENSGALG00000029162	0.453872	567.811	-10.289	8.6986e-41	9.0391e-38	down	--	SPINW|Spindlin/spermiogenesis-specific protein
ENSGALG00000015057	25.5355	157.773	-2.6273	1.2159e-06	7.3097e-05	down	--	DDO|FAD dependent oxidoreductase
ENSGALG00000027579	214.839	517.559	-1.2685	0.0013839	0.026844	down	--	MRPS6|Ribosomal protein S6
ENSGALG00000027891	1773.01	5533.11	-1.6419	9.6139e-05	0.0031038	down	--	C5ORF13|Neuronal protein 3.1
ENSGALG00000013071	3822.69	10463.7	-1.4527	1.2252e-05	0.00054845	down	--	CALD1|Caldesmon||Caldesmon/lymphocyte specific protein
ENSGALG00000016270	1503.87	3622.39	-1.2683	0.00023186	0.0064619	down	--	EFR3A|Armadillo-type fold
ENSGALG00000004132	161.178	47.5108	1.7623	0.00051268	0.012295	up	gga-let-7a-3p,gga-let-7a-5p,gga-let-7b,gga-let-7c-5p,gga-let-7d,gga-let-7f-3p,gga-let-7f-5p,gga-let-7g-5p,gga-let-7i,gga-let-7k-5p,gga-miR-135a-5p,gga-miR-1416-3p,gga-miR-1731-5p,gga-miR-196-5p,gga-miR-200b-5p,gga-miR-2129,gga-miR-221-5p,gga-miR-2954,gga-miR-30c-2-3p,gga-miR-6559-5p,gga-miR-6565-3p,gga-miR-6568-3p,gga-miR-6575-5p,gga-miR-6586-5p,gga-miR-7472-5p,novel_183	UHRF1|Zinc finger, FYVE/PHD-type||Zinc finger, RING-type||Domain of unknown function DUF3590||Zinc finger, PHD-type||Zinc finger, PHD-finger||Ubiquitin-related domain||SRA-YDG||Chromo domain-like
ENSGALG00000027370	365.336	114.386	1.6753	7.8334e-05	0.0026583	up	--	C18H17orf70|Quinoprotein amine dehydrogenase, beta chain-like
ENSGALG00000008166	257.886	86.3617	1.5783	0.00030868	0.0081797	up	gga-let-7g-3p,gga-miR-100-3p,gga-miR-101-3p,gga-miR-106-3p,gga-miR-106-5p,gga-miR-10a-5p,gga-miR-10b-5p,gga-miR-122-5p,gga-miR-125b-3p,gga-miR-1306-5p,gga-miR-130a-3p,gga-miR-130a-5p,gga-miR-130b-3p,gga-miR-130c-3p,gga-miR-130c-5p,gga-miR-135a-3-3p,gga-miR-135a-5p,gga-miR-140-5p,gga-miR-142-3p,gga-miR-144-3p,gga-miR-1467-3p,gga-miR-148a-3p,gga-miR-1551-3p,gga-miR-1556,gga-miR-1563,gga-miR-1583,gg…	TLR15|Leucine-rich repeat||Toll/interleukin-1 receptor homology (TIR) domain||Leucine-rich repeat, typical subtype
ENSGALG00000028710	5.88604	94.8602	-4.0104	9.5218e-07	5.8696e-05	down	--	FAM180B|-
ENSGALG00000005995	59.3	1.11365	5.7347	5.3098e-08	4.4395e-06	up	gga-let-7g-3p,gga-miR-135a-5p,gga-miR-1454,gga-miR-153-3p,gga-miR-1623,gga-miR-1653,gga-miR-1662,gga-miR-1712-3p,gga-miR-1727,gga-miR-1747-5p,gga-miR-1756a,gga-miR-1769-3p,gga-miR-1781-5p,gga-miR-1803,gga-miR-187-5p,gga-miR-18a-5p,gga-miR-18b-5p,gga-miR-1a-2-5p,gga-miR-1b-5p,gga-miR-200a-3p,gga-miR-20b-3p,gga-miR-2128,gga-miR-23b-3p,gga-miR-30c-2-3p,gga-miR-33-3p,gga-miR-34a-3p,gga-miR-3530-3p,gg…	SLC13A5|Citrate transporter-like domain||Sodium/sulphate symporter
ENSGALG00000004246	256.71	657.555	-1.357	0.00095893	0.020516	down	gga-miR-1467-5p,gga-miR-1655-5p,gga-miR-218-5p,gga-miR-6565-3p,gga-miR-6623-3p,gga-miR-6651-5p,novel_143	SLC6A4|Sodium:neurotransmitter symporter||Sodium:neurotransmitter symporter, serotonin, N-terminal
ENSGALG00000027716	22.8859	1.11365	4.3611	0.0024851	0.042685	up	gga-miR-194	-|Serum amyloid A protein
ENSGALG00000013112	48.1126	324.087	-2.7519	3.108e-09	3.1842e-07	down	--	RERGL|Small GTPase superfamily||Mitochondrial Rho-like||Small GTPase superfamily, Ras type||Small GTPase superfamily, Rab type||P-loop containing nucleoside triphosphate hydrolase
ENSGALG00000005410	64.4684	297.527	-2.2064	1.0173e-06	6.2184e-05	down	gga-miR-1306-5p,gga-miR-1604,gga-miR-1623,gga-miR-6582-5p,novel_178	WNT5A|Wnt
ENSGALG00000011673	35.7844	3.3818	3.4035	0.0011434	0.023648	up	--	STX11|t-SNARE||Syntaxin, N-terminal domain||Target SNARE coiled-coil domain
ENSGALG00000015339	3291.92	6597.85	-1.0031	0.0029314	0.048241	down	--	RPL24|Ribosomal protein L24e-related||TRASH domain
ENSGALG00000007356	442.48	37.5932	3.5571	4.648e-15	1.0403e-12	up	gga-let-7a-2-3p,gga-let-7a-5p,gga-let-7b,gga-let-7c-3p,gga-let-7c-5p,gga-let-7d,gga-let-7f-5p,gga-let-7g-3p,gga-let-7g-5p,gga-let-7i,gga-let-7k-5p,gga-miR-100-3p,gga-miR-103-3p,gga-miR-106-3p,gga-miR-107-3p,gga-miR-128-3p,gga-miR-1329-5p,gga-miR-137-3p,gga-miR-1397-5p,gga-miR-1452,gga-miR-1454,gga-miR-1467-5p,gga-miR-146a-3p,gga-miR-153-3p,gga-miR-15a,gga-miR-15b-5p,gga-miR-15c-5p,gga-miR-1647,gg…	MAP3K8|Serine-threonine/tyrosine-protein kinase catalytic domain||Protein kinase domain||Tyrosine-protein kinase, catalytic domain||Serine/threonine/dual specificity protein kinase, catalytic domain||Protein kinase-like domain
ENSGALG00000010553	382.284	930.178	-1.2829	0.00061022	0.014159	down	--	AIMP1|tRNA-binding domain||Nucleic acid-binding, OB-fold||t-SNARE
ENSGALG00000009489	5.52009	76.4205	-3.7912	0.00029522	0.007895	down	gga-let-7a-3p,gga-let-7f-3p,gga-let-7g-3p,gga-miR-103-2-5p,gga-miR-107-5p,gga-miR-10a-5p,gga-miR-10b-5p,gga-miR-125b-3p,gga-miR-130a-3p,gga-miR-130b-3p,gga-miR-130b-5p,gga-miR-130c-3p,gga-miR-1329-5p,gga-miR-142-5p,gga-miR-1454,gga-miR-1551-5p,gga-miR-1560-3p,gga-miR-1597-5p,gga-miR-16-2-3p,gga-miR-1644,gga-miR-1659,gga-miR-1677-5p,gga-miR-1756b,gga-miR-1803,gga-miR-1805-5p,gga-miR-181a-5p,gga-mi…	FSTL5|Immunoglobulin I-set||Immunoglobulin||Immunoglobulin-like domain||Immunoglobulin subtype||Immunoglobulin V-set domain||Kazal domain||EF-hand domain||Immunoglobulin subtype 2
ENSGALG00000015193	2965.25	7827.94	-1.4005	3.5403e-05	0.0013883	down	--	CCDC80|-
ENSGALG00000015396	815.566	1691.97	-1.0528	0.0019213	0.034764	down	--	CD200|Immunoglobulin I-set||Immunoglobulin||Immunoglobulin V-set, subgroup||Immunoglobulin-like domain||CD80-like, immunoglobulin C2-set||Immunoglobulin V-set domain||Immunoglobulin subtype
ENSGALG00000028872	12509	33929.2	-1.4396	1.9347e-05	0.00081581	down	--	TPT1|Translationally controlled tumour protein||Mss4-like
ENSGALG00000013869	254.561	0	Inf	1.771e-15	4.3669e-13	up	--	IL20RA|Interferon alpha/beta receptor, beta chain||Fibronectin, type III
ENSGALG00000024490	30.4402	2.02091	3.9129	0.00093321	0.020143	up	--	TMEM156|-
ENSGALG00000026166	141.046	17.7754	2.9882	2.9569e-07	2.0782e-05	up	--	VDR|Vitamin D receptor||Zinc finger, nuclear hormone receptor-type||Nuclear hormone receptor, ligand-binding||Steroid hormone receptor||Nuclear hormone receptor, ligand-binding, core
ENSGALG00000011200	144.311	420.265	-1.5421	0.00014193	0.0042485	down	gga-miR-101-1-5p,gga-miR-101-3p,gga-miR-103-2-5p,gga-miR-107-5p,gga-miR-130a-5p,gga-miR-130c-5p,gga-miR-1329-5p,gga-miR-133a-5p,gga-miR-133c-5p,gga-miR-144-3p,gga-miR-1456-5p,gga-miR-153-3p,gga-miR-1651-3p,gga-miR-1747-5p,gga-miR-1756b,gga-miR-1778,gga-miR-200a-3p,gga-miR-204,gga-miR-23b-3p,gga-miR-6701-3p,gga-miR-7451-3p,novel_109,novel_117,novel_143,novel_183	THBS2|Concanavalin A-like lectin/glucanases superfamily||Thrombospondin, type 3-like repeat||Epidermal growth factor-like domain||Thrombospondin, C-terminal||von Willebrand factor, type C||Laminin G domain||TSP type-3 repeat||EGF-like calcium-binding domain||Thrombospondin, type 1 repeat
ENSGALG00000018479	0	125.729	#NAME?	3.7131e-17	1.1254e-14	down	--	-//-
ENSGALG00000001709	25.7256	171.592	-2.7377	4.4555e-07	2.9734e-05	down	--	MUSTN1|-
ENSGALG00000025999	570.159	1507.58	-1.4028	8.4623e-05	0.0028046	down	--	NDUFA4|-
ENSGALG00000015746	230.991	556.84	-1.2694	0.0010187	0.021635	down	--	JAM2|Immunoglobulin V-set domain||Immunoglobulin-like domain||Immunoglobulin subtype 2||Immunoglobulin||Immunoglobulin I-set
ENSGALG00000003437	87.7631	1.01045	6.4405	2.6522e-11	3.71e-09	up	--	ADAM8|Peptidase M12B, propeptide||Blood coagulation inhibitor, Disintegrin||Epidermal growth factor-like domain||Peptidase M12B, ADAM/reprolysin||ADAM, cysteine-rich
ENSGALG00000003548	145.072	28.8087	2.3322	1.1686e-05	0.00052745	up	gga-let-7g-3p,gga-miR-101-3p,gga-miR-144-3p,gga-miR-1649-5p,gga-miR-1668-3p,gga-miR-1685-3p,gga-miR-200b-5p,gga-miR-2131-5p,gga-miR-216c,gga-miR-22-3p,gga-miR-34b-5p,gga-miR-3536,gga-miR-6553-5p,gga-miR-6663-5p	BAIAP2L1|SH3 domain||IRSp53/MIM homology domain (IMD)||Variant SH3 domain
ENSGALG00000010433	170.051	427.257	-1.3291	0.00097681	0.020776	down	gga-miR-138-5p,gga-miR-1453,gga-miR-146a-5p,gga-miR-146b-5p,gga-miR-146c-5p,gga-miR-1649-5p,gga-miR-1655-5p,gga-miR-1659,gga-miR-1708,gga-miR-1727,gga-miR-1774,gga-miR-1a-3p,gga-miR-1b-3p,gga-miR-206,gga-miR-2129,gga-miR-221-5p,gga-miR-301b-5p,gga-miR-30a-3p,gga-miR-30a-5p,gga-miR-30b-5p,gga-miR-30c-5p,gga-miR-30d,gga-miR-30e-3p,gga-miR-30e-5p,gga-miR-33-5p,gga-miR-3530-5p,gga-miR-3531-3p,gga-miR…	FAAH|Amidase||Amidase, fungi type||Amidase signature domain
ENSGALG00000004695	513.973	4041	-2.975	3.6092e-16	9.9069e-14	down	gga-miR-103-2-5p,gga-miR-103-3p,gga-miR-107-3p,gga-miR-107-5p,gga-miR-1306-5p,gga-miR-130a-3p,gga-miR-130b-3p,gga-miR-130c-3p,gga-miR-135a-5p,gga-miR-138-5p,gga-miR-1460,gga-miR-146a-5p,gga-miR-146b-5p,gga-miR-146c-5p,gga-miR-148a-3p,gga-miR-16-2-3p,gga-miR-1626-3p,gga-miR-1626-5p,gga-miR-1651-3p,gga-miR-1677-5p,gga-miR-1684a-3p,gga-miR-1684b-3p,gga-miR-1685-3p,gga-miR-1690-5p,gga-miR-1712-3p,gga…	ECM2|Leucine-rich repeat, typical subtype||von Willebrand factor, type C||Leucine-rich repeat
ENSGALG00000027184	482.778	1052.76	-1.1247	0.0028496	0.047273	down	--	OLFML1|Olfactomedin-like
ENSGALG00000001331	362.872	88.3009	2.039	1.6143e-06	9.3194e-05	up	gga-let-7a-5p,gga-let-7b,gga-let-7c-5p,gga-let-7d,gga-let-7f-5p,gga-let-7g-5p,gga-let-7i,gga-let-7k-5p,gga-miR-10a-3p,gga-miR-1635,gga-miR-1653,gga-miR-1690-5p,gga-miR-2128,gga-miR-27b-3p,gga-miR-27b-5p,gga-miR-34a-5p,gga-miR-34b-5p,gga-miR-34c-5p,gga-miR-3530-3p,gga-miR-3539,gga-miR-449a,gga-miR-449b-5p,gga-miR-551-5p,gga-miR-6553-5p,gga-miR-6565-3p,gga-miR-7449-3p,gga-miR-92-5p,novel_208	ST14|Low-density lipoprotein (LDL) receptor class A repeat||Peptidase S1A, matripase||Peptidase S1||SEA domain||CUB domain||Peptidase S1A, chymotrypsin-type||Trypsin-like cysteine/serine peptidase domain
ENSGALG00000010127	2185.99	6628.41	-1.6004	4.2309e-06	0.00021298	down	gga-let-7g-3p,gga-miR-103-2-5p,gga-miR-106-3p,gga-miR-107-5p,gga-miR-138-2-3p,gga-miR-148a-3p,gga-miR-1597-5p,gga-miR-1626-3p,gga-miR-1631,gga-miR-1641,gga-miR-1685-3p,gga-miR-1712-3p,gga-miR-17-3p,gga-miR-1769-3p,gga-miR-1778,gga-miR-196-5p,gga-miR-199-3p,gga-miR-19b-5p,gga-miR-200b-3p,gga-miR-203a,gga-miR-205a,gga-miR-205b,gga-miR-223,gga-miR-24-5p,gga-miR-30a-3p,gga-miR-34a-3p,gga-miR-3539,gga…	GLO1|Glyoxalase I||Glyoxalase/Bleomycin resistance protein/Dihydroxybiphenyl dioxygenase||Glyoxalase/fosfomycin resistance/dioxygenase domain
ENSGALG00000008337	585.075	159.587	1.8743	1.8571e-06	0.00010554	up	--	SLC8B1|Sodium/calcium exchanger membrane region
ENSGALG00000014659	2176.43	773.035	1.4934	1.7296e-05	0.00074889	up	--	-|Trypsin-like cysteine/serine peptidase domain||Peptidase S1A, chymotrypsin-type||CUB domain||Sushi/SCR/CCP||EGF-like calcium-binding domain||Peptidase S1||Epidermal growth factor-like domain
ENSGALG00000015209	831.597	238.506	1.8019	2.1175e-06	0.00011894	up	--	NFIL3|Vertebrate interleukin-3 regulated transcription factor||Basic-leucine zipper domain
ENSGALG00000000721	1341.51	321.131	2.0626	1.6063e-06	9.3104e-05	up	gga-let-7a-2-3p,gga-let-7c-3p,gga-miR-101-3p,gga-miR-103-3p,gga-miR-106-3p,gga-miR-107-3p,gga-miR-125b-3p,gga-miR-1306-5p,gga-miR-140-3p,gga-miR-144-3p,gga-miR-1453,gga-miR-1467-5p,gga-miR-146a-3p,gga-miR-148a-3p,gga-miR-1551-3p,gga-miR-1559-5p,gga-miR-1560-3p,gga-miR-15a,gga-miR-15b-5p,gga-miR-15c-5p,gga-miR-1604,gga-miR-16-1-3p,gga-miR-1623,gga-miR-1649-5p,gga-miR-1653,gga-miR-1655-5p,gga-miR-1…	SLC41A1|SLC41 divalent cation transporters, integral membrane domain
ENSGALG00000002728	511.961	214.81	1.253	0.0016688	0.031055	up	gga-let-7g-3p,gga-miR-100-5p,gga-miR-130b-5p,gga-miR-1668-3p,gga-miR-1724,gga-miR-181b-2-3p,gga-miR-194,gga-miR-31-5p,gga-miR-34a-3p,gga-miR-383-3p,gga-miR-455-5p,gga-miR-6544-5p,gga-miR-6639-5p,gga-miR-6643-5p,gga-miR-99a-5p,novel_85	SLC16A3|Major facilitator superfamily domain||Major facilitator superfamily domain, general substrate transporter||Major facilitator superfamily||Monocarboxylate transporter
ENSGALG00000022679	0	1282.17	#NAME?	1.1947e-58	8.69e-55	down	--	WPKCI|-
ENSGALG00000028204	4818.3	2302.39	1.0654	0.001276	0.025465	up	--	GPX1|Thioredoxin-like fold||Glutathione peroxidase
ENSGALG00000001634	4633.49	9624.67	-1.0546	0.0018619	0.033901	down	gga-miR-1710	RPL23|Ribosomal protein L14b/L23e||Ribosomal protein L14 domain
ENSGALG00000017274	94.5855	265.808	-1.4907	0.00075143	0.016896	down	--	CD9|Tetraspanin/Peripherin||Tetraspanin||Tetraspanin, EC2 domain
ENSGALG00000017099	241.413	682.661	-1.4997	7.7704e-05	0.0026536	down	--	RASL11A|Mitochondrial Rho-like||Small GTPase superfamily||Small GTP-binding protein domain||P-loop containing nucleoside triphosphate hydrolase||Small GTPase superfamily, Ras type||Small GTPase superfamily, Rab type||Small GTPase superfamily, Rho type
ENSGALG00000027747	359.547	24.6228	3.8681	7.9765e-16	2.1489e-13	up	--	-|Fibronectin, type III
ENSGALG00000002667	887.302	1950.66	-1.1365	0.00092167	0.019948	down	--	OLFML2B|Nucleic acid-binding, OB-fold||Olfactomedin-like
ENSGALG00000009063	59.0648	6.72275	3.1352	8.0944e-05	0.0027196	up	--	-|Myc-type, basic helix-loop-helix (bHLH) domain||PAS domain||PAS fold||Nuclear translocator||PAS fold-3||PAC motif
ENSGALG00000011802	1.9034	56.0501	-4.8801	2.6941e-06	0.00014735	down	--	GSG1|PMP-22/EMP/MP20/Claudin superfamily||GSG1-like
ENSGALG00000016761	6115.86	133.591	5.5167	8.9972e-42	1.1899e-38	up	--	LYG2|Lytic transglycosylase-like SLT domain||Lysozyme-like domain||Glycoside hydrolase, family 23
ENSGALG00000009373	365.65	984.039	-1.4283	0.00013381	0.0040968	down	gga-miR-107-5p,gga-miR-10b-3p,gga-miR-130a-5p,gga-miR-130c-5p,gga-miR-135a-3-3p,gga-miR-137-3p,gga-miR-138-1-3p,gga-miR-138-2-3p,gga-miR-1416-5p,gga-miR-1456-5p,gga-miR-1460,gga-miR-148a-5p,gga-miR-1559-3p,gga-miR-1572,gga-miR-16-1-3p,gga-miR-1626-5p,gga-miR-1659,gga-miR-1668-3p,gga-miR-1728-5p,gga-miR-1769-3p,gga-miR-1781-5p,gga-miR-1782,gga-miR-181a-5p,gga-miR-181b-5p,gga-miR-200b-3p,gga-miR-20…	CTSO|Peptidase C1A, papain C-terminal
ENSGALG00000017302	471.382	187.45	1.3304	0.00055127	0.012977	up	gga-miR-106-5p,gga-miR-10a-5p,gga-miR-10b-3p,gga-miR-10b-5p,gga-miR-128-3p,gga-miR-138-5p,gga-miR-1460,gga-miR-148a-3p,gga-miR-1551-5p,gga-miR-155,gga-miR-1560-3p,gga-miR-1590,gga-miR-15a,gga-miR-15b-5p,gga-miR-15c-5p,gga-miR-1626-3p,gga-miR-1647,gga-miR-1649-5p,gga-miR-1651-3p,gga-miR-1659,gga-miR-16-5p,gga-miR-1668-3p,gga-miR-1677-5p,gga-miR-1684a-5p,gga-miR-16c-5p,gga-miR-1703-5p,gga-miR-1724,…	SLCO2B1|Organic anion transporter polypeptide OATP||Major facilitator superfamily domain||Major facilitator superfamily domain, general substrate transporter||Kazal domain||Major facilitator superfamily
ENSGALG00000001231	1614.6	193.182	3.0631	1.0839e-15	2.8157e-13	up	gga-miR-106-3p,gga-miR-106-5p,gga-miR-122-5p,gga-miR-128-3p,gga-miR-130a-3p,gga-miR-130a-5p,gga-miR-130b-3p,gga-miR-130c-3p,gga-miR-130c-5p,gga-miR-1329-3p,gga-miR-1329-5p,gga-miR-1397-5p,gga-miR-142-5p,gga-miR-1454,gga-miR-1456-5p,gga-miR-146a-5p,gga-miR-146b-5p,gga-miR-146c-5p,gga-miR-148a-3p,gga-miR-153-3p,gga-miR-1559-3p,gga-miR-1572,gga-miR-1585,gga-miR-15a,gga-miR-15b-5p,gga-miR-15c-3p,gga-…	SAMHD1|HD/PDEase domain||Sterile alpha motif/pointed domain||HD domain
ENSGALG00000002763	4499.64	10318	-1.1973	0.00046628	0.011442	down	gga-miR-106-5p,gga-miR-130a-3p,gga-miR-130b-3p,gga-miR-130c-3p,gga-miR-1329-5p,gga-miR-133c-5p,gga-miR-153-3p,gga-miR-1583,gga-miR-1659,gga-miR-1724,gga-miR-17-5p,gga-miR-181b-1-3p,gga-miR-181b-2-3p,gga-miR-187-5p,gga-miR-193b-5p,gga-miR-20a-5p,gga-miR-20b-5p,gga-miR-2128,gga-miR-217-5p,gga-miR-2188-5p,gga-miR-223,gga-miR-301a-3p,gga-miR-301b-3p,gga-miR-30c-2-3p,gga-miR-34b-5p,gga-miR-383-5p,gga-…	FRZB|Netrin module, non-TIMP type||Frizzled domain||Tissue inhibitor of metalloproteinases-like, OB-fold||Netrin domain
ENSGALG00000017122	110.856	542.036	-2.2897	1.5165e-08	1.4052e-06	down	--	SGCG|Sarcoglycan complex subunit protein
ENSGALG00000015472	342.928	68.4422	2.3249	1.0714e-07	8.2032e-06	up	--	CHD7|P-loop containing nucleoside triphosphate hydrolase||Chromo domain||BRK domain||Chromo domain-like||Helicase, C-terminal||Chromo domain/shadow||Helicase, superfamily 1/2, ATP-binding domain||SNF2-related
ENSGALG00000003050	60.2077	179.919	-1.5793	0.00085917	0.018967	down	gga-miR-103-3p,gga-miR-106-5p,gga-miR-107-3p,gga-miR-128-1-5p,gga-miR-128-2-5p,gga-miR-1453,gga-miR-1560-3p,gga-miR-15a,gga-miR-15b-5p,gga-miR-15c-5p,gga-miR-1659,gga-miR-16-5p,gga-miR-16c-5p,gga-miR-1703-5p,gga-miR-17-5p,gga-miR-1778,gga-miR-20a-5p,gga-miR-20b-5p,gga-miR-222b-5p,gga-miR-456-3p,gga-miR-6643-5p,gga-miR-6656-5p,novel_104,novel_109,novel_130,novel_183	-|GPCR, rhodopsin-like, 7TM||Adrenoceptor family||G protein-coupled receptor, rhodopsin-like
ENSGALG00000004588	5299.53	11927.6	-1.1704	0.00055079	0.012977	down	gga-miR-101-2-5p,gga-miR-1306-5p,gga-miR-133c-5p,gga-miR-1397-5p,gga-miR-1453,gga-miR-1456-5p,gga-miR-148a-3p,gga-miR-148a-5p,gga-miR-1623,gga-miR-1626-3p,gga-miR-1659,gga-miR-1674,gga-miR-1685-3p,gga-miR-1685-5p,gga-miR-1710,gga-miR-1712-3p,gga-miR-1720-3p,gga-miR-1737,gga-miR-1769-5p,gga-miR-1778,gga-miR-1781-5p,gga-miR-1786,gga-miR-18a-5p,gga-miR-18b-5p,gga-miR-20a-3p,gga-miR-2128,gga-miR-2131…	RPS14|Ribosomal protein S11
ENSGALG00000005643	180.787	395.471	-1.1293	0.0029881	0.048988	down	gga-miR-106-3p,gga-miR-1397-5p,gga-miR-17-3p,gga-miR-1782,gga-miR-1786,gga-miR-21-3p,gga-miR-217-5p,gga-miR-365b-5p	LYVE1|C-type lectin fold||Link
ENSGALG00000016157	26.8235	0	Inf	5.0146e-05	0.0018422	up	--	UMODL1|Fibronectin, type III||SEA domain||Whey acidic protein-type 4-disulphide core||Zona pellucida domain||Epidermal growth factor-like domain||EMI domain||EGF-like calcium-binding domain
ENSGALG00000028997	408.421	174.104	1.2301	0.0021737	0.038518	up	--	DNMT1|DNA (cytosine-5)-methyltransferase 1, replication foci domain||Bromo adjacent homology (BAH) domain||S-adenosyl-L-methionine-dependent methyltransferase-like||Zinc finger, CXXC-type||DNA (cytosine-5)-methyltransferase 1, eukaryote||C-5 cytosine methyltransferase
ENSGALG00000014419	439.777	1116.22	-1.3438	0.00016359	0.0047981	down	--	SLIT2|Cysteine-rich flanking region, C-terminal||EGF-like calcium-binding domain||Leucine-rich repeat||Follistatin-like, N-terminal||Laminin G domain||Leucine-rich repeat, ribonuclease inhibitor subtype||Epidermal growth factor-like domain||Leucine-rich repeat-containing N-terminal||Leucine-rich repeat, typical subtype||Concanavalin A-like lectin/glucanases superfamily
ENSGALG00000012370	2283.59	778.444	1.5526	8.0927e-06	0.00037856	up	gga-miR-100-3p,gga-miR-106-5p,gga-miR-125b-3p,gga-miR-138-1-3p,gga-miR-1453,gga-miR-16-1-3p,gga-miR-1623,gga-miR-1655-5p,gga-miR-1677-3p,gga-miR-1726,gga-miR-1737,gga-miR-17-5p,gga-miR-1769-3p,gga-miR-1776,gga-miR-1778,gga-miR-20a-5p,gga-miR-20b-5p,gga-miR-21-3p,gga-miR-34a-3p,gga-miR-3531-3p,gga-miR-6623-3p,gga-miR-6639-5p,gga-miR-6651-5p,gga-miR-6696-3p,gga-miR-7b,gga-miR-7,gga-miR-92-5p,novel_…	C3H6ORF72|-
ENSGALG00000002234	273.806	22.1053	3.6307	1.9203e-12	3.1041e-10	up	gga-miR-140-3p,gga-miR-142-3p,gga-miR-146a-3p,gga-miR-1647,gga-miR-1649-3p,gga-miR-1737,gga-miR-6568-3p,gga-miR-6615-3p,gga-miR-6615-5p,gga-miR-6656-5p,gga-miR-6675-3p,novel_122	UNC13D|C2 domain||Mammalian uncoordinated homology 13, subgroup, domain 2
ENSGALG00000003582	15.0514	73.2064	-2.2821	0.001224	0.024697	down	gga-miR-101-2-5p,gga-miR-101-3p,gga-miR-103-3p,gga-miR-107-3p,gga-miR-130a-5p,gga-miR-130c-5p,gga-miR-135a-5p,gga-miR-137-3p,gga-miR-144-3p,gga-miR-1467-5p,gga-miR-148a-5p,gga-miR-15a,gga-miR-15b-5p,gga-miR-15c-5p,gga-miR-16-2-3p,gga-miR-1647,gga-miR-1655-5p,gga-miR-16-5p,gga-miR-16c-5p,gga-miR-1724,gga-miR-1747-5p,gga-miR-1756a,gga-miR-1774,gga-miR-1781-3p,gga-miR-1782,gga-miR-181b-1-3p,gga-miR-…	SLC1A3|Sodium:dicarboxylate symporter
ENSGALG00000028284	900.747	16.6209	5.7601	2.6066e-33	1.896e-30	up	--	PTX3|LamG-like jellyroll fold||Pentaxin||Concanavalin A-like lectin/glucanases superfamily
ENSGALG00000012891	359.251	157.362	1.1909	0.0028969	0.047899	up	--	TNFRSF11A|TNFR/NGFR cysteine-rich region||Tumour necrosis factor receptor 11A
ENSGALG00000000395	17.2043	258.719	-3.9106	1.2444e-11	1.8663e-09	down	gga-miR-130a-5p,gga-miR-130c-5p,gga-miR-1551-5p,gga-miR-200b-3p,gga-miR-2128,gga-miR-2131-5p,gga-miR-27b-3p,gga-miR-34a-5p,gga-miR-34b-5p,gga-miR-34c-5p,gga-miR-429-3p,gga-miR-449a,gga-miR-449b-5p,gga-miR-6553-5p	BTF3|Nascent polypeptide-associated complex NAC domain
ENSGALG00000006313	491.823	208.895	1.2354	0.0012909	0.02562	up	--	IL4RA|Fibronectin, type III||Interleukin-4 receptor alpha, N-terminal
ENSGALG00000019553	891.089	1.67047	9.0592	1.7054e-41	1.9085e-38	up	--	SERPINB10|Serpin domain
ENSGALG00000015685	2.72323	31.0554	-3.5115	0.002281	0.039884	down	--	CFAP99|-
ENSGALG00000001177	196.041	543.889	-1.4722	0.00016269	0.0047912	down	--	CD34|CD34/Podocalyxin||CD34 antigen
ENSGALG00000011270	40.5583	215.597	-2.4103	8.4527e-07	5.2777e-05	down	gga-miR-125b-5p,gga-miR-130a-5p,gga-miR-130c-5p,gga-miR-137-3p,gga-miR-1551-3p,gga-miR-1560-3p,gga-miR-16-1-3p,gga-miR-1685-5p,gga-miR-1744-3p,gga-miR-181b-1-3p,gga-miR-184-5p,gga-miR-18a-3p,gga-miR-18b-3p,gga-miR-200b-3p,gga-miR-202-5p,gga-miR-204,gga-miR-2131-3p,gga-miR-223,gga-miR-29c-5p,gga-miR-301a-5p,gga-miR-34b-3p,gga-miR-34b-5p,gga-miR-383-3p,gga-miR-429-3p,gga-miR-551-5p,gga-miR-6548-5p,…	KERA|Leucine-rich repeat, typical subtype||Leucine-rich repeat-containing N-terminal||Leucine-rich repeat
ENSGALG00000007197	1553.48	560.837	1.4698	1.5512e-05	0.00067768	up	gga-miR-106-5p,gga-miR-130a-3p,gga-miR-130a-5p,gga-miR-130b-3p,gga-miR-130c-3p,gga-miR-130c-5p,gga-miR-1551-3p,gga-miR-1597-5p,gga-miR-1685-5p,gga-miR-1756a,gga-miR-17-5p,gga-miR-20a-5p,gga-miR-20b-5p,gga-miR-218-5p,gga-miR-301a-3p,gga-miR-301b-3p,gga-miR-3532-3p,gga-miR-3540,gga-miR-454-3p,gga-miR-456-3p,gga-miR-6542-3p,gga-miR-6547-3p,gga-miR-6565-3p,gga-miR-6685-5p,gga-miR-6696-3p,novel_208	-|Herpesvirus US22-like
ENSGALG00000007510	215.664	550.984	-1.3532	0.00038713	0.0098462	down	gga-miR-19a-3p,novel_109	CETN2|EF-hand domain
ENSGALG00000028560	1972.84	6229.44	-1.6588	1.4221e-06	8.4101e-05	down	--	OC3|Gamma-carboxyglutamic acid-rich (GLA) domain
ENSGALG00000008907	353.386	1204	-1.7685	8.2191e-07	5.1539e-05	down	--	PLCB4|Phosphatidylinositol-4, 5-bisphosphate phosphodiesterase beta||C2 domain||Phosphatidylinositol-4, 5-bisphosphate phosphodiesterase beta, conserved site||Phospholipase C, phosphatidylinositol-specific , X domain||PLC-like phosphodiesterase, TIM beta/alpha-barrel domain||Phosphoinositide phospholipase C family||Phospholipase C, phosphoinositol-specific, EF-hand-like||Phospholipase C, phosphat…
ENSGALG00000007698	144.749	51.7181	1.4848	0.0029467	0.048385	up	--	CARD8|Death-like domain||CARD domain
ENSGALG00000016564	382.85	19.8995	4.266	8.4631e-05	0.0028046	up	--	PTK2B|FERM central domain||FERM domain||Protein kinase domain||Serine-threonine/tyrosine-protein kinase catalytic domain||Focal adhesion kinase, targeting (FAT) domain||Tyrosine-protein kinase, catalytic domain||Ubiquitin-related domain||Protein kinase-like domain||Serine/threonine/dual specificity protein kinase, catalytic domain||Band 4.1 domain
ENSGALG00000004751	182.833	441.113	-1.2706	0.0014751	0.028349	down	gga-let-7j-3p,gga-miR-130a-3p,gga-miR-130b-3p,gga-miR-130c-3p,gga-miR-138-1-3p,gga-miR-140-3p,gga-miR-140-5p,gga-miR-148a-3p,gga-miR-1556,gga-miR-15a,gga-miR-15b-5p,gga-miR-15c-5p,gga-miR-1623,gga-miR-1644,gga-miR-16-5p,gga-miR-1685-5p,gga-miR-16c-5p,gga-miR-1795,gga-miR-183,gga-miR-187-5p,gga-miR-203a,gga-miR-2130,gga-miR-24-3p,gga-miR-29a-5p,gga-miR-301a-3p,gga-miR-301b-3p,gga-miR-34a-3p,gga-mi…	-|Somatomedin B domain||Thrombospondin, type 1 repeat
ENSGALG00000006868	90.1776	311.158	-1.7868	6.0284e-05	0.0021391	down	--	CRACR2B|EF-hand domain
ENSGALG00000015868	319.909	9.40368	5.0883	2.7134e-18	8.772e-16	up	--	ATP6V0D2|ATPase, V0 complex, c/d subunit||ATPase, V0 complex, subunit d
ENSGALG00000028544	417.429	121.872	1.7762	1.606e-05	0.00069951	up	--	BAZ2A|DNA-binding domain
ENSGALG00000013814	665.939	224.196	1.5706	0.00010179	0.0032619	up	--	IMPA2|Inositol monophosphatase, Lithium-sensitive||Inositol monophosphatase
ENSGALG00000009293	345.758	926.557	-1.4221	8.8694e-05	0.0029259	down	gga-miR-138-2-3p,gga-miR-1397-5p,gga-miR-1556,gga-miR-1563,gga-miR-1572,gga-miR-1580,gga-miR-1690-5p,gga-miR-1728-3p,gga-miR-183,gga-miR-19b-5p,gga-miR-200a-3p,gga-miR-203a,gga-miR-205a,gga-miR-205b,gga-miR-30c-2-3p,gga-miR-3531-5p,gga-miR-3535,gga-miR-6548-5p,gga-miR-6559-5p,gga-miR-7442-3p,novel_85	CHN1|Rho GTPase-activating protein domain||Rho GTPase activation protein||N-chimaerin||SH2 domain||Protein kinase C-like, phorbol ester/diacylglycerol-binding domain||Diacylglycerol/phorbol-ester binding
ENSGALG00000011094	1024.04	86.1961	3.5705	0.00065589	0.015003	up	gga-miR-101-3p,gga-miR-103-2-5p,gga-miR-106-5p,gga-miR-107-5p,gga-miR-1306-5p,gga-miR-144-3p,gga-miR-146a-3p,gga-miR-1595-5p,gga-miR-1597-5p,gga-miR-1618-3p,gga-miR-1625-5p,gga-miR-1635,gga-miR-1649-5p,gga-miR-1663-3p,gga-miR-1668-3p,gga-miR-1685-3p,gga-miR-1703-5p,gga-miR-17-5p,gga-miR-1769-3p,gga-miR-1778,gga-miR-1782,gga-miR-181b-1-3p,gga-miR-20a-5p,gga-miR-20b-5p,gga-miR-2131-5p,gga-miR-21-3p…	PDE4B|3'5'-cyclic nucleotide phosphodiesterase||HD/PDEase domain||3'5'-cyclic nucleotide phosphodiesterase, catalytic domain
ENSGALG00000000408	328.257	726.788	-1.1467	0.0025445	0.043432	down	gga-miR-100-3p,gga-miR-130a-3p,gga-miR-130b-3p,gga-miR-130b-5p,gga-miR-130c-3p,gga-miR-140-5p,gga-miR-1460,gga-miR-1467-3p,gga-miR-1467-5p,gga-miR-16-1-3p,gga-miR-1626-5p,gga-miR-1656,gga-miR-1662,gga-miR-1666,gga-miR-1668-3p,gga-miR-1726,gga-miR-181a-5p,gga-miR-181b-2-3p,gga-miR-181b-5p,gga-miR-2129,gga-miR-214,gga-miR-23b-3p,gga-miR-301a-3p,gga-miR-301a-5p,gga-miR-301b-3p,gga-miR-30c-2-3p,gga-m…	LSM7|Ribonucleoprotein LSM domain||Like-Sm (LSM) domain||U6 snRNA-associated Sm-like protein LSm7||Ribonucleoprotein LSM domain, eukaryotic/archaea-type
ENSGALG00000000871	31.2907	0.45363	6.1081	0.0012835	0.025552	up	--	MADPRT|NAD:arginine ADP-ribosyltransferase, ART
ENSGALG00000000081	1499.87	2.92817	9.0006	5.3212e-55	1.9353e-51	up	--	IL4I1|Flavin amine oxidase||FAD binding domain||Amine oxidase||Monooxygenase, FAD-binding||Pyridine nucleotide-disulphide oxidoreductase, NAD-binding domain||Alanine dehydrogenase/pyridine nucleotide transhydrogenase, NAD(H)-binding domain
ENSGALG00000010124	9943.31	21950.1	-1.1424	0.00063652	0.014629	down	--	RPS8|Ribosomal protein S8e/ribosomal biogenesis NSA2||Ribosomal protein S8e
ENSGALG00000010921	1400.98	2935.66	-1.0672	0.0020418	0.036626	down	--	PKD2|Polycystic kidney disease type 2 protein||Polycystic kidney disease type 1 protein||Polycystin cation channel, PKD1/PKD2||EF-hand domain||Ion transport domain
ENSGALG00000016691	4683.62	14086.7	-1.5886	3.5991e-06	0.00018567	down	--	SLC25A6|Mitochondrial carrier protein||Mitochondrial substrate/solute carrier||Mitochondrial carrier domain||Adenine nucleotide translocator 1
ENSGALG00000026538	0	663.63	#NAME?	1.1578e-16	3.3688e-14	down	--	-//-
ENSGALG00000009152	444.495	1310.34	-1.5597	1.7967e-05	0.00077331	down	gga-miR-101-3p,gga-miR-125b-3p,gga-miR-130b-5p,gga-miR-1329-5p,gga-miR-133a-5p,gga-miR-138-2-3p,gga-miR-140-3p,gga-miR-144-3p,gga-miR-1563,gga-miR-15a,gga-miR-15b-5p,gga-miR-15c-5p,gga-miR-1619,gga-miR-1626-3p,gga-miR-1626-5p,gga-miR-1635,gga-miR-1655-5p,gga-miR-16-5p,gga-miR-1684a-3p,gga-miR-1684b-3p,gga-miR-1685-3p,gga-miR-16c-5p,gga-miR-1708,gga-miR-1724,gga-miR-1771,gga-miR-1778,gga-miR-196-5…	ATRNL1|EGF-like domain, extracellular||C-type lectin||CUB domain||EGF-like, laminin||Epidermal growth factor-like domain||Plexin||Plexin-like fold||C-type lectin fold
ENSGALG00000026663	599.491	162.475	1.8835	0.0025943	0.043937	up	--	CX3CL1|Chemokine interleukin-8-like domain
ENSGALG00000027471	5309.28	14616	-1.461	1.2595e-05	0.00056032	down	--	MFAP5|Microfibril-associated glycoprotein
ENSGALG00000016473	936.023	2772.66	-1.5667	9.0908e-05	0.002972	down	--	OSR1|Zinc finger, C2H2-like||Zinc finger, C2H2
ENSGALG00000006785	1059.49	74.4856	3.8303	3.0332e-09	3.1482e-07	up	gga-miR-216c,novel_213	IRF1|Interferon regulatory factor-1/2||Interferon regulatory factor DNA-binding domain
ENSGALG00000011191	918.299	2216.38	-1.2712	0.0002084	0.0058869	down	gga-let-7g-3p,gga-miR-101-3p,gga-miR-128-3p,gga-miR-1306-5p,gga-miR-1329-5p,gga-miR-140-3p,gga-miR-144-3p,gga-miR-1452,gga-miR-1460,gga-miR-148a-5p,gga-miR-1597-5p,gga-miR-1655-3p,gga-miR-1663-5p,gga-miR-1677-5p,gga-miR-1737,gga-miR-1774,gga-miR-190a-5p,gga-miR-204,gga-miR-216a,gga-miR-217-5p,gga-miR-23b-3p,gga-miR-27b-3p,gga-miR-30a-3p,gga-miR-30a-5p,gga-miR-30b-5p,gga-miR-30c-5p,gga-miR-33-5p,g…	EML1|HELP||Quinonprotein alcohol dehydrogenase-like superfamily||WD40 repeat||WD40-repeat-containing domain
ENSGALG00000007668	219.675	591.512	-1.429	0.0002572	0.00706	down	gga-let-7a-2-3p,gga-let-7c-3p,gga-let-7j-3p,gga-miR-106-3p,gga-miR-130b-5p,gga-miR-1329-5p,gga-miR-137-3p,gga-miR-138-2-3p,gga-miR-138-5p,gga-miR-140-5p,gga-miR-144-5p,gga-miR-1460,gga-miR-148a-5p,gga-miR-1551-3p,gga-miR-1556,gga-miR-1580,gga-miR-15b-3p,gga-miR-15c-3p,gga-miR-1619,gga-miR-1623,gga-miR-1635,gga-miR-1649-5p,gga-miR-1651-3p,gga-miR-1664-3p,gga-miR-1666,gga-miR-1677-3p,gga-miR-1726,g…	BMP7|Cystine-knot cytokine||Transforming growth factor-beta, C-terminal||Transforming growth factor-beta, N-terminal||Inhibin, alpha subunit
ENSGALG00000016251	45.3608	155.855	-1.7807	0.00041463	0.010358	down	--	-|Tetraspanin||Tetraspanin/Peripherin||Tetraspanin, EC2 domain
ENSGALG00000004700	212.805	9.50687	4.4844	7.2921e-15	1.6073e-12	up	--	NCF2|SH3 domain||Phox/Bem1p||Tetratricopeptide repeat||Variant SH3 domain||Tetratricopeptide repeat-containing domain||Tetratricopeptide TPR1
ENSGALG00000003971	5194.24	10544	-1.0214	0.0026139	0.044217	down	gga-miR-1651-3p,gga-miR-194	TCEB3|F-box domain||Ribosomal protein L5||Transcription factor IIS, N-terminal||Ribosomal protein L5 domain||RNA polymerase II transcription factor SIII, subunit A||Transcription elongation factor, TFIIS/CRSP70, N-terminal, sub-type
ENSGALG00000016455	4.52443	63.5125	-3.8112	4.5155e-06	0.00022574	down	--	GREB1|-
ENSGALG00000014244	373.824	893.836	-1.2577	0.00060668	0.014122	down	--	SCNN1A|Bromodomain||Na+ channel, amiloride-sensitive||Epithelial sodium channel
ENSGALG00000022611	0	62.5859	#NAME?	4.8888e-10	5.6446e-08	down	--	-|Rho GTPase activation protein||C2 domain||Ras GTPase-activating protein
ENSGALG00000012515	67.2939	302.786	-2.1698	1.5291e-06	8.9341e-05	down	gga-miR-106-5p,gga-miR-130a-5p,gga-miR-130c-5p,gga-miR-142-5p,gga-miR-17-5p,gga-miR-1776,gga-miR-199-3p,gga-miR-1a-2-5p,gga-miR-1a-3p,gga-miR-1b-3p,gga-miR-1b-5p,gga-miR-204,gga-miR-206,gga-miR-20a-5p,gga-miR-20b-5p,gga-miR-3530-3p,gga-miR-3533,gga-miR-551-5p,gga-miR-6544-5p	TPPP|P25-alpha
ENSGALG00000004107	12827.8	26439.4	-1.0434	0.0018539	0.03384	down	gga-miR-101-3p,gga-miR-106-3p,gga-miR-138-1-3p,gga-miR-142-3p,gga-miR-1460,gga-miR-146a-5p,gga-miR-146b-5p,gga-miR-146c-5p,gga-miR-148a-5p,gga-miR-155,gga-miR-1619,gga-miR-1651-3p,gga-miR-1685-3p,gga-miR-1729-5p,gga-miR-17-3p,gga-miR-1795,gga-miR-181a-5p,gga-miR-181b-5p,gga-miR-19a-3p,gga-miR-19b-3p,gga-miR-205a,gga-miR-205b,gga-miR-2131-5p,gga-miR-23b-3p,gga-miR-23b-5p,gga-miR-26a-3p,gga-miR-32-…	ITM2A|BRICHOS domain
ENSGALG00000011283	371.258	1309.71	-1.8188	5.9167e-07	3.7752e-05	down	gga-let-7j-3p,gga-miR-101-2-5p,gga-miR-101-3p,gga-miR-106-5p,gga-miR-125b-3p,gga-miR-128-3p,gga-miR-130b-5p,gga-miR-1329-5p,gga-miR-138-2-3p,gga-miR-1416-3p,gga-miR-144-3p,gga-miR-146a-3p,gga-miR-148a-3p,gga-miR-148a-5p,gga-miR-153-3p,gga-miR-1556,gga-miR-1560-3p,gga-miR-1585,gga-miR-1597-5p,gga-miR-16-1-3p,gga-miR-1619,gga-miR-1626-3p,gga-miR-1631,gga-miR-1641,gga-miR-1649-5p,gga-miR-1663-3p,gga…	ZNF385D|Zinc finger, double-stranded RNA binding||Zinc finger, U1-type||Zinc finger, C2H2-like
ENSGALG00000001749	1944.15	95.6428	4.3453	5.3052e-07	3.4766e-05	up	gga-let-7g-3p,gga-miR-101-2-5p,gga-miR-106-3p,gga-miR-125b-5p,gga-miR-130b-5p,gga-miR-1397-5p,gga-miR-140-3p,gga-miR-142-5p,gga-miR-1467-3p,gga-miR-146c-3p,gga-miR-1585,gga-miR-1595-5p,gga-miR-1604,gga-miR-1623,gga-miR-1649-5p,gga-miR-1651-3p,gga-miR-1653,gga-miR-1659,gga-miR-1663-5p,gga-miR-1684a-5p,gga-miR-1685-3p,gga-miR-1708,gga-miR-1727,gga-miR-1737,gga-miR-17-3p,gga-miR-1756a,gga-miR-1781-5…	ACSBG2|AMP-dependent synthetase/ligase
ENSGALG00000011687	152.833	857.816	-2.4887	2.1638e-10	2.6677e-08	down	--	-|PDZ domain
ENSGALG00000008660	34.2777	0.45363	6.2396	0.00046022	0.011367	up	gga-miR-128-3p,gga-miR-1306-5p,gga-miR-130a-3p,gga-miR-130b-3p,gga-miR-130c-3p,gga-miR-140-5p,gga-miR-148a-3p,gga-miR-1655-5p,gga-miR-1710,gga-miR-1727,gga-miR-1778,gga-miR-1781-5p,gga-miR-216a,gga-miR-2954,gga-miR-301a-3p,gga-miR-301b-3p,gga-miR-30b-3p,gga-miR-3536,gga-miR-449c-3p,gga-miR-454-3p,gga-miR-455-3p,gga-miR-6623-3p,gga-miR-6645-5p,gga-miR-6662-3p,gga-miR-7469-5p,gga-miR-7472-5p,novel_…	CST7|Proteinase inhibitor I25, cystatin
ENSGALG00000003499	471.63	211.925	1.1541	0.0028338	0.047116	up	--	MAST3|Microtubule-associated serine/threonine-protein kinase, domain||PDZ domain||Protein kinase-like domain||Serine/threonine/dual specificity protein kinase, catalytic domain||Microtubule-associated serine/threonine-protein kinase, pre-PK domain||Tyrosine-protein kinase, catalytic domain||Serine-threonine/tyrosine-protein kinase catalytic domain||Protein kinase domain
ENSGALG00000028821	400.768	1019.09	-1.3464	0.00019047	0.0054871	down	--	GLIPR2|CAP domain||Cysteine-rich secretory protein, allergen V5/Tpx-1-related
ENSGALG00000006453	53303.7	275.418	7.5965	4.6305e-66	6.7365e-62	up	gga-miR-15a,gga-miR-15b-5p,gga-miR-15c-5p,gga-miR-1649-3p,gga-miR-1659,gga-miR-16-5p,gga-miR-1685-5p,gga-miR-16c-5p,gga-miR-181a-5p,gga-miR-181b-5p,gga-miR-3539,gga-miR-6663-5p,gga-miR-6685-5p,novel_122	TF|Transferrin||Transferrin-like domain
ENSGALG00000001153	526.998	193.386	1.4463	0.00025524	0.0070559	up	--	AUTS2|Autism susceptibility gene 2 protein
ENSGALG00000003404	432.537	176.043	1.2969	0.0011528	0.023789	up	gga-miR-128-3p,gga-miR-1306-5p,gga-miR-130b-5p,gga-miR-138-1-3p,gga-miR-140-3p,gga-miR-1453,gga-miR-146a-3p,gga-miR-148a-3p,gga-miR-153-3p,gga-miR-1590,gga-miR-15a,gga-miR-15b-5p,gga-miR-15c-5p,gga-miR-16-1-3p,gga-miR-1623,gga-miR-1647,gga-miR-1649-3p,gga-miR-1653,gga-miR-1659,gga-miR-16-5p,gga-miR-1663-3p,gga-miR-1663-5p,gga-miR-1664-3p,gga-miR-1666,gga-miR-1677-3p,gga-miR-1677-5p,gga-miR-1684a-…	TFEB|Myc-type, basic helix-loop-helix (bHLH) domain||Basic helix-loop-helix leucine zipper transcrition factor MiT/TFE
ENSGALG00000016022	358.372	10.3518	5.1135	0.0013373	0.026327	up	--	RUNX1|p53-like transcription factor, DNA-binding||Runt domain||Runt-related transcription factor RUNX||Acute myeloid leukemia 1 protein (AML1)/Runt||Runx, C-terminal domain
ENSGALG00000016820	1008.42	2512.55	-1.3171	0.00020249	0.0057536	down	--	GAS6|Laminin G domain||Concanavalin A-like lectin/glucanases superfamily||Gamma-carboxyglutamic acid-rich (GLA) domain||Epidermal growth factor-like domain||EGF-like calcium-binding domain
ENSGALG00000019438	164.458	470.212	-1.5156	0.0001696	0.0049643	down	--	ENY2|Transcription factor, enhancer of yellow 2
ENSGALG00000006928	254.167	97.1671	1.3872	0.0013638	0.026631	up	gga-miR-133a-3p,gga-miR-133b,gga-miR-133c-3p,gga-miR-1453,gga-miR-1467-5p,gga-miR-1618-3p,gga-miR-1647,gga-miR-1653,gga-miR-1659,gga-miR-1734,gga-miR-1737,gga-miR-218-5p,gga-miR-221-5p,gga-miR-24-3p,gga-miR-6553-5p,gga-miR-6615-3p,gga-miR-6656-5p	DALRD3|DALR anticodon binding||Aminoacyl-tRNA synthetase, class 1a, anticodon-binding
ENSGALG00000001756	29.8698	1030.12	-5.108	4.2876e-30	2.8353e-27	down	--	ATP5A1W|P-loop containing nucleoside triphosphate hydrolase||ATPase, F1/V1/A1 complex, alpha/beta subunit, C-terminal||ATPase, F1/V1/A1 complex, alpha/beta subunit, nucleotide-binding domain||ATPase, F1 complex alpha/beta subunit, N-terminal domain||ATPase, F1 complex, alpha subunit
ENSGALG00000008581	68.173	5.05227	3.7542	3.7656e-06	0.00019289	up	gga-miR-101-3p,gga-miR-1306-5p,gga-miR-138-2-3p,gga-miR-142-5p,gga-miR-144-3p,gga-miR-1467-5p,gga-miR-1572,gga-miR-1644,gga-miR-1649-5p,gga-miR-1651-3p,gga-miR-1655-5p,gga-miR-1656,gga-miR-1708,gga-miR-1712-3p,gga-miR-1731-5p,gga-miR-1747-5p,gga-miR-1774,gga-miR-1778,gga-miR-181a-5p,gga-miR-181b-5p,gga-miR-18a-3p,gga-miR-194,gga-miR-199-3p,gga-miR-200a-3p,gga-miR-21-3p,gga-miR-23b-3p,gga-miR-26a-…	DUSP5|Protein-tyrosine phosphatase-like||Dual specificity phosphatase, catalytic domain||Protein-tyrosine phosphatase, catalytic||Rhodanese-like domain||Atypical dual specificity phosphatase||Protein-tyrosine/Dual specificity phosphatase||Mitogen-activated protein (MAP) kinase phosphatase||Dual specificity phosphatase, subgroup, catalytic domain||Protein-tyrosine phosphatase, receptor/non-recepto…
ENSGALG00000027240	404.414	74.3394	2.4436	1.7226e-08	1.5502e-06	up	--	TSPAN13|Tetraspanin||Tetraspanin/Peripherin
ENSGALG00000015713	328.181	761.559	-1.2145	0.0010618	0.022291	down	--	FAM53A|-
ENSGALG00000023760	26.6334	0.45363	5.8756	0.00024904	0.0069011	up	gga-miR-126-5p,gga-miR-1626-5p,gga-miR-194,gga-miR-6663-5p	CHIA|Chitinase II||Chitinase insertion domain||Glycoside hydrolase, family 18, catalytic domain||Glycoside hydrolase, superfamily||Chitin binding domain
ENSGALG00000010881	26.7499	179.549	-2.7468	3.3174e-07	2.2765e-05	down	--	ASB2|SOCS protein, C-terminal||Ankyrin repeat-containing domain||Ankyrin repeat
ENSGALG00000004028	3408.45	1107.24	1.6221	3.9057e-06	0.00019937	up	--	MATN4|von Willebrand factor, type A||Matrilin, coiled-coil trimerisation domain||Epidermal growth factor-like domain||EGF-like calcium-binding domain
ENSGALG00000006190	1871.8	4699.61	-1.3281	6.3599e-05	0.0022295	down	--	FHL1|Zinc finger, LIM-type
ENSGALG00000028580	4035.85	37.819	6.7376	2.2969e-14	4.7064e-12	up	--	C15orf48|-
ENSGALG00000007908	5795.7	12147.3	-1.0676	0.0015663	0.029705	down	gga-let-7a-3p,gga-let-7f-3p,gga-miR-138-1-3p,gga-miR-144-5p,gga-miR-146a-5p,gga-miR-1585,gga-miR-1641,gga-miR-1651-3p,gga-miR-1662,gga-miR-1720-5p,gga-miR-1756a,gga-miR-1769-3p,gga-miR-1779,gga-miR-1781-3p,gga-miR-1805-5p,gga-miR-193b-5p,gga-miR-20a-3p,gga-miR-2128,gga-miR-2129,gga-miR-215-5p,gga-miR-24-5p,gga-miR-301b-5p,gga-miR-30c-2-3p,gga-miR-3530-3p,gga-miR-3594-3p,gga-miR-365-3p,gga-miR-383…	EFEMP1|Cadherin-like||Epidermal growth factor-like domain||EGF-like calcium-binding domain
ENSGALG00000026890	2563.79	8301.76	-1.6951	1.5011e-06	8.8057e-05	down	--	ANGPT4|Fibrinogen, alpha/beta/gamma chain, C-terminal globular domain
ENSGALG00000007837	46.3586	187.052	-2.0125	0.0029356	0.048257	down	gga-miR-125b-5p,gga-miR-128-1-5p,gga-miR-128-2-5p,gga-miR-130a-5p,gga-miR-130b-5p,gga-miR-130c-5p,gga-miR-140-3p,gga-miR-1451-5p,gga-miR-1453,gga-miR-146b-3p,gga-miR-1572,gga-miR-1585,gga-miR-15a,gga-miR-15b-5p,gga-miR-15c-5p,gga-miR-1635,gga-miR-1647,gga-miR-1656,gga-miR-1659,gga-miR-16-5p,gga-miR-1684a-5p,gga-miR-1690-5p,gga-miR-16c-5p,gga-miR-1703-5p,gga-miR-1708,gga-miR-1724,gga-miR-1727,gga-…	KAZALD1|Immunoglobulin I-set||Immunoglobulin||Immunoglobulin-like domain||Immunoglobulin subtype||Insulin-like growth factor-binding protein, IGFBP||Kazal domain||Insulin-like growth factor binding protein-related protein (IGFBP-rP), MAC25||Immunoglobulin subtype 2
ENSGALG00000023622	127554	83.7258	10.573	4.3403e-52	1.0524e-48	up	gga-miR-6575-5p,gga-miR-6648-3p	AVD|Avidin/streptavidin||Avidin
ENSGALG00000008461	217.886	716.907	-1.7182	8.5397e-06	0.00039565	down	--	HGF/SF|Peptidase S1||Apple-like||Kringle||PAN-1 domain||Kringle-like fold||Peptidase S1A, chymotrypsin-type||Trypsin-like cysteine/serine peptidase domain
ENSGALG00000021043	37.4384	0	Inf	0.00095559	0.020516	up	--	-//-
ENSGALG00000000386	0.907744	745.421	-9.6816	5.2816e-45	8.5375e-42	down	gga-let-7a-2-3p,gga-let-7c-3p,gga-let-7g-3p,gga-miR-100-3p,gga-miR-103-2-5p,gga-miR-103-3p,gga-miR-107-3p,gga-miR-107-5p,gga-miR-125b-3p,gga-miR-125b-5p,gga-miR-135a-3-3p,gga-miR-135a-5p,gga-miR-138-5p,gga-miR-1397-5p,gga-miR-140-5p,gga-miR-1451-3p,gga-miR-1453,gga-miR-1467-3p,gga-miR-1467-5p,gga-miR-146a-3p,gga-miR-148a-3p,gga-miR-1551-3p,gga-miR-1556,gga-miR-1572,gga-miR-1580,gga-miR-1583,gga-m…	-|Vps4 oligomerisation, C-terminal||DNA helicase, Holliday junction RuvB type, N-terminal||AAA+ ATPase domain||ATPase, AAA-type, core||P-loop containing nucleoside triphosphate hydrolase
ENSGALG00000027864	1404.41	369.246	1.9273	0.0027931	0.046652	up	--	NFKBIA|Ankyrin repeat-containing domain||Ankyrin repeat
ENSGALG00000009048	272.263	703.081	-1.3687	0.00033619	0.0087181	down	--	ABLIM1|Zinc finger, LIM-type||Villin headpiece
ENSGALG00000028669	98.0857	21.1164	2.2157	0.00024025	0.0066828	up	--	-|Immunoglobulin-like domain||Immunoglobulin subtype||Immunoglobulin subtype 2
ENSGALG00000012024	498.707	218.048	1.1935	0.0024615	0.042379	up	gga-miR-1651-3p,gga-miR-193a-3p,gga-miR-193b-3p,gga-miR-193b-5p,gga-miR-30e-3p,gga-miR-3530-5p,novel_153	MKL1|SAP domain||RPEL repeat
ENSGALG00000005791	549.504	225.387	1.2857	0.0012476	0.025035	up	gga-miR-19b-5p,gga-miR-460b-5p	JPH3|MORN motif||Junctophilin
ENSGALG00000009638	1373.36	611.136	1.1681	0.00087273	0.019171	up	gga-let-7a-2-3p,gga-let-7a-5p,gga-let-7b,gga-let-7c-3p,gga-let-7c-5p,gga-let-7d,gga-let-7f-5p,gga-let-7g-5p,gga-let-7i,gga-let-7k-5p,gga-miR-103-2-5p,gga-miR-103-3p,gga-miR-107-3p,gga-miR-107-5p,gga-miR-128-3p,gga-miR-1306-5p,gga-miR-130b-5p,gga-miR-138-5p,gga-miR-140-3p,gga-miR-146b-3p,gga-miR-148a-3p,gga-miR-1559-3p,gga-miR-155,gga-miR-1580,gga-miR-1590,gga-miR-1597-5p,gga-miR-1619,gga-miR-1623…	ANO6|Anoctamin
ENSGALG00000012027	7216.17	25134.7	-1.8004	2.4137e-07	1.7298e-05	down	--	SPON1|Reeler domain||Thrombospondin, type 1 repeat||Spondin, N-terminal
ENSGALG00000003457	765.805	326.044	1.2319	0.00089017	0.019416	up	gga-let-7g-3p,gga-miR-103-3p,gga-miR-106-3p,gga-miR-107-3p,gga-miR-128-3p,gga-miR-1329-5p,gga-miR-1460,gga-miR-148a-3p,gga-miR-1556,gga-miR-1560-3p,gga-miR-1585,gga-miR-1626-5p,gga-miR-1647,gga-miR-1663-5p,gga-miR-1684a-5p,gga-miR-1703-5p,gga-miR-1724,gga-miR-1727,gga-miR-1737,gga-miR-17-3p,gga-miR-1774,gga-miR-1779,gga-miR-193b-5p,gga-miR-204,gga-miR-2131-3p,gga-miR-22-3p,gga-miR-23b-5p,gga-miR-…	CNP|P-loop containing nucleoside triphosphate hydrolase||RNA ligase/cyclic nucleotide phosphodiesterase||Cyclic nucleotide phosphodiesterase||Zeta toxin domain
ENSGALG00000016837	23.3683	174.865	-2.9036	0.00032704	0.0085879	down	--	MYO16|Ankyrin repeat-containing domain||IQ motif, EF-hand binding site||Myosin head, motor domain||Ankyrin repeat||P-loop containing nucleoside triphosphate hydrolase
ENSGALG00000016035	4695.34	9625.5	-1.0356	0.002189	0.038601	down	--	GFRA4|GDNF/GAS1||Glial cell line-derived neurotrophic factor receptor||Glial cell line-derived neurotrophic factor receptor, alpha 1/2
ENSGALG00000028433	224.62	28.2519	2.9911	2.0447e-09	2.2034e-07	up	--	BIN2|-
ENSGALG00000026736	6016.95	16032.3	-1.4139	5.0414e-05	0.0018474	down	--	OGN|Leucine-rich repeat||Leucine-rich repeat, typical subtype
ENSGALG00000009816	146.802	25.2205	2.5412	3.2732e-06	0.00017316	up	--	BATF3|Basic leucine zipper domain, Maf-type||Transcription factor, Skn-1-like, DNA-binding domain||Basic-leucine zipper domain||Fos transforming protein
ENSGALG00000019420	153.667	390.859	-1.3468	0.00096594	0.020605	down	--	NSMCE2|Zinc finger, MIZ-type
ENSGALG00000028423	437.023	926.818	-1.0846	0.0019492	0.035183	down	--	HS2ST1|P-loop containing nucleoside triphosphate hydrolase||Sulfotransferase
ENSGALG00000008755	170.448	591.961	-1.7962	4.415e-06	0.00022148	down	gga-miR-130b-5p,gga-miR-1737,gga-miR-181b-2-3p,gga-miR-21-3p,gga-miR-30a-3p,gga-miR-30c-2-3p,gga-miR-365b-5p,gga-miR-6544-3p,gga-miR-6559-5p,gga-miR-6568-3p,gga-miR-6639-5p	-|Small GTP-binding protein domain||Small GTPase superfamily, SAR1-type||Small GTPase superfamily, ARF/SAR type||Gtr1/RagA G protein||Small GTPase superfamily||Mitochondrial Rho-like||Guanine nucleotide binding protein (G-protein), alpha subunit||Small GT
ENSGALG00000015789	57.8076	224.77	-1.9591	1.7126e-05	0.00074373	down	--	CNR1|GPCR, rhodopsin-like, 7TM||Cannabinoid receptor family||G protein-coupled receptor, rhodopsin-like||7TM GPCR, olfactory receptor/chemoreceptor Srsx||7TM GPCR, serpentine receptor class x (Srx)||Cannabinoid receptor type 1
ENSGALG00000016400	104.468	11.0527	3.2406	0.00028899	0.0078264	up	--	RSAD2|Elongator protein 3/MiaB/NifB||Radical SAM
ENSGALG00000002130	630.864	265.541	1.2484	0.00091493	0.019866	up	--	STK40|Tyrosine-protein kinase, catalytic domain||Serine-threonine/tyrosine-protein kinase catalytic domain||Protein kinase domain||Serine/threonine/dual specificity protein kinase, catalytic domain||Protein kinase-like domain
ENSGALG00000014995	3055.44	8251.25	-1.4332	0.00050352	0.012199	down	--	PGM5|Alpha-D-phosphohexomutase superfamily||Alpha-D-phosphohexomutase, alpha/beta/alpha I/II/III||Alpha-D-phosphohexomutase, alpha/beta/alpha domain II||Alpha-D-phosphohexomutase, C-terminal||Alpha-D-phosphohexomutase, alpha/beta/alpha domain I||Alpha-D-phosphohexomutase, alpha/beta/alpha domain III
ENSGALG00000028318	564.396	159.798	1.8205	7.2894e-05	0.0025129	up	--	CIP1|Cyclin-dependent kinase inhibitor
ENSGALG00000011870	3781.78	11241.3	-1.5717	5.2855e-06	0.0002589	down	gga-let-7j-3p,gga-miR-101-2-5p,gga-miR-101-3p,gga-miR-106-3p,gga-miR-106-5p,gga-miR-128-3p,gga-miR-130c-3p,gga-miR-1329-5p,gga-miR-133a-5p,gga-miR-133c-5p,gga-miR-138-5p,gga-miR-1397-5p,gga-miR-140-3p,gga-miR-144-3p,gga-miR-144-5p,gga-miR-1454,gga-miR-1467-3p,gga-miR-146c-3p,gga-miR-1551-5p,gga-miR-1559-3p,gga-miR-155,gga-miR-1560-3p,gga-miR-1580,gga-miR-16-1-3p,gga-miR-1626-5p,gga-miR-1651-3p,gg…	HIF1A|PAS domain||PAS fold||Hypoxia-inducible factor, alpha subunit||Myc-type, basic helix-loop-helix (bHLH) domain||PAS fold-3||PAC motif||HIF-1 alpha, transactivation domain, C-terminal||Hypoxia-inducible factor-1 alpha
ENSGALG00000003433	332.323	55.6374	2.5785	0.0003609	0.0092436	up	gga-miR-101-2-5p,gga-miR-106-3p,gga-miR-125b-3p,gga-miR-130a-3p,gga-miR-130b-3p,gga-miR-130c-3p,gga-miR-138-1-3p,gga-miR-1451-3p,gga-miR-1454,gga-miR-1460,gga-miR-1467-3p,gga-miR-148a-3p,gga-miR-1556,gga-miR-155,gga-miR-15c-3p,gga-miR-16-1-3p,gga-miR-1641,gga-miR-1649-5p,gga-miR-1677-3p,gga-miR-1685-3p,gga-miR-1720-5p,gga-miR-1737,gga-miR-17-3p,gga-miR-1756b,gga-miR-1782,gga-miR-1805-3p,gga-miR-1…	-|Renal dipeptidase family
ENSGALG00000014471	1442.16	3806.87	-1.4004	5.0931e-05	0.001857	down	--	CAT|Catalase-like domain||Catalase, mono-functional, haem-containing||Catalase immune-responsive domain||Catalase core domain
ENSGALG00000019094	299.413	86.5272	1.7909	3.6689e-05	0.0014195	up	--	PHF11|Zinc finger, PHD-type||Zinc finger, FYVE/PHD-type
ENSGALG00000015720	4.53872	56.5231	-3.6385	4.3714e-05	0.0016433	down	--	CHODL|C-type lectin fold||C-type lectin
ENSGALG00000011708	13269.4	40167.4	-1.5979	1.3785e-06	8.2191e-05	down	gga-miR-103-3p,gga-miR-106-3p,gga-miR-106-5p,gga-miR-107-3p,gga-miR-126-5p,gga-miR-1416-5p,gga-miR-1551-3p,gga-miR-15a,gga-miR-15b-5p,gga-miR-15c-5p,gga-miR-1651-3p,gga-miR-1655-5p,gga-miR-1659,gga-miR-16-5p,gga-miR-16c-5p,gga-miR-1729-5p,gga-miR-17-3p,gga-miR-17-5p,gga-miR-184-5p,gga-miR-18a-3p,gga-miR-18a-5p,gga-miR-18b-3p,gga-miR-18b-5p,gga-miR-19b-5p,gga-miR-200a-3p,gga-miR-200b-3p,gga-miR-20…	MYLK|Immunoglobulin||Immunoglobulin I-set||Serine/threonine/dual specificity protein kinase, catalytic domain||Protein kinase-like domain||Protein kinase domain||Serine-threonine/tyrosine-protein kinase catalytic domain||Tyrosine-protein kinase, catalytic domain||Immunoglobulin subtype||Immunoglobulin V-set domain||Immunoglobulin-like domain||Immunoglobulin subtype 2||Fibronectin, type III
ENSGALG00000012172	8515.07	20636.4	-1.2771	0.00017475	0.0050846	down	--	RPL3|Translation protein, beta-barrel domain||Ribosomal protein L3
ENSGALG00000002132	9.06315	106.9	-3.5601	1.2181e-07	9.2298e-06	down	gga-miR-10a-5p,gga-miR-10b-5p,gga-miR-126-3p,gga-miR-130a-5p,gga-miR-130c-5p,gga-miR-133a-5p,gga-miR-140-3p,gga-miR-142-5p,gga-miR-1467-5p,gga-miR-148a-3p,gga-miR-1551-5p,gga-miR-1556,gga-miR-15a,gga-miR-15b-5p,gga-miR-15c-5p,gga-miR-1625-5p,gga-miR-1647,gga-miR-1655-5p,gga-miR-16-5p,gga-miR-1663-3p,gga-miR-1668-3p,gga-miR-16c-5p,gga-miR-1724,gga-miR-1727,gga-miR-1756b,gga-miR-1781-5p,gga-miR-181…	KCNIP1|EF-hand domain||SPARC/Testican, calcium-binding domain
ENSGALG00000013334	105.566	4.70184	4.4888	6.6883e-05	0.0023285	up	--	-|G protein-coupled receptor, rhodopsin-like||GPCR, rhodopsin-like, 7TM||C5a1/C5a2 anaphylatoxin chemotactic receptor||Anaphylatoxin chemotactic receptor family
ENSGALG00000016446	187.695	21.4668	3.1282	6.1383e-09	5.9933e-07	up	--	ATP6V1C2|ATPase, V1 complex, subunit C
ENSGALG00000008997	1153.96	4.14501	8.121	1.3726e-20	5.8729e-18	up	gga-let-7f-3p,gga-miR-100-3p,gga-miR-106-3p,gga-miR-122-5p,gga-miR-1329-5p,gga-miR-138-5p,gga-miR-1551-3p,gga-miR-1595-5p,gga-miR-16-1-3p,gga-miR-1726,gga-miR-1737,gga-miR-17-3p,gga-miR-2130,gga-miR-23b-5p,gga-miR-29a-3p,gga-miR-29b-3p,gga-miR-29c-3p,gga-miR-3064-3p,gga-miR-30e-3p,gga-miR-456-3p,gga-miR-6516-3p,gga-miR-6516-5p,gga-miR-6544-5p,novel_109,novel_178	STEAP4|Ferric reductase transmembrane component-like domain||Pyrroline-5-carboxylate reductase, catalytic, N-terminal
ENSGALG00000000587	23.0167	111.602	-2.2776	0.00011731	0.0036861	down	gga-miR-128-1-5p,gga-miR-128-2-5p,gga-miR-1306-5p,gga-miR-130a-3p,gga-miR-130b-3p,gga-miR-130c-3p,gga-miR-1453,gga-miR-146a-3p,gga-miR-146c-3p,gga-miR-148a-3p,gga-miR-15b-3p,gga-miR-1618-3p,gga-miR-1626-3p,gga-miR-1644,gga-miR-1647,gga-miR-1649-3p,gga-miR-1649-5p,gga-miR-1655-5p,gga-miR-1662,gga-miR-1664-3p,gga-miR-1666,gga-miR-1668-3p,gga-miR-1677-5p,gga-miR-1684a-5p,gga-miR-1690-5p,gga-miR-1703…	PLEKHA6|Pleckstrin homology domain
ENSGALG00000015094	183.187	421.358	-1.2017	0.0022029	0.038705	down	--	ZBTB20|BTB/POZ fold||Zinc finger, C2H2||Zinc finger, C2H2-like||BTB/POZ||BTB/POZ-like
ENSGALG00000011339	4728.37	17661.8	-1.9012	2.0632e-08	1.8302e-06	down	gga-miR-1703-5p,gga-miR-6631-5p	IGFBP7|Immunoglobulin-like domain||Insulin-like growth factor-binding protein, IGFBP||Immunoglobulin subtype||Immunoglobulin I-set||Kazal domain||Insulin-like growth factor binding protein-related protein (IGFBP-rP), MAC25
ENSGALG00000013057	875.101	162.599	2.4281	1.6346e-08	1.4863e-06	up	--	-|Ubiquitin carboxyl-terminal hydrolase-like domain||Peptidase C19, ubiquitin carboxyl-terminal hydrolase
ENSGALG00000011739	0	25.8999	#NAME?	6.5724e-05	0.0022985	down	--	ERP27|Thioredoxin-like fold
ENSGALG00000007378	102.244	316.085	-1.6283	0.00015491	0.0045805	down	--	FAM162A|Protein of unknown function DUF1075
ENSGALG00000000720	1320.08	317.405	2.0562	1.3874e-06	8.2381e-05	up	gga-let-7a-2-3p,gga-let-7c-3p,gga-miR-1778,gga-miR-19a-3p,gga-miR-19b-3p,gga-miR-200a-3p,gga-miR-200b-3p,gga-miR-203a,gga-miR-223,gga-miR-2954,gga-miR-30a-5p,gga-miR-30d,gga-miR-30e-5p,gga-miR-3594-3p,gga-miR-383-3p,gga-miR-429-3p,gga-miR-6547-3p,gga-miR-6552-5p	-|P-loop containing nucleoside triphosphate hydrolase||Guanylate-binding protein, N-terminal||Guanylate-binding protein, C-terminal
ENSGALG00000001652	1565.02	3469.88	-1.1487	0.0006885	0.015626	down	--	SEPT2|Septin 2||Cell division protein GTP binding||Septin||AIG1||P-loop containing nucleoside triphosphate hydrolase
ENSGALG00000000736	77.3691	18.5795	2.058	0.0021875	0.038601	up	--	MATK|SH3 domain||Protein kinase-like domain||Serine/threonine/dual specificity protein kinase, catalytic domain||SH2 domain||Variant SH3 domain||Tyrosine-protein kinase, catalytic domain||Serine-threonine/tyrosine-protein kinase catalytic domain||Protein kinase domain
ENSGALG00000016744	37.8637	4.80503	2.9782	0.0015682	0.029705	up	--	GABRA5|Gamma-aminobutyric-acid A receptor, gamma subunit||Neurotransmitter-gated ion-channel transmembrane domain||Gamma-aminobutyric-acid A receptor, alpha subunit||Neurotransmitter-gated ion-channel ligand-binding||Gamma-aminobutyric acid A receptor/Glycine receptor alpha||Neurotransmitter-gated ion-channel||Gamma-aminobutyric-acid A receptor, alpha 5 subunit
ENSGALG00000027419	43.3837	0	Inf	1.8926e-07	1.3906e-05	up	--	-|Immunoglobulin||Immunoglobulin-like domain||Immunoglobulin V-set domain||Immunoglobulin subtype||CD80-like, immunoglobulin C2-set
ENSGALG00000002623	1122.14	2925.02	-1.3822	5.5454e-05	0.0019907	down	--	PCOLCE2|CUB domain||Tissue inhibitor of metalloproteinases-like, OB-fold||Netrin domain||Proteinase inhibitor I35, tissue inhibitor of metalloproteinase||Netrin module, non-TIMP type
ENSGALG00000013723	3138.03	309.483	3.3419	6.7347e-19	2.5783e-16	up	--	OAS*A|2'-5'-oligoadenylate synthetase 1, domain 2/C-terminal||Ubiquitin||Ubiquitin-like||Rad60/SUMO-like domain||Nucleotidyl transferase domain||2-5-oligoadenylate synthetase, N-terminal||Ubiquitin-related domain
ENSGALG00000006471	434.5	120.18	1.8542	7.0494e-06	0.00033515	up	gga-miR-106-5p,gga-miR-130a-3p,gga-miR-130b-3p,gga-miR-130c-3p,gga-miR-133a-3p,gga-miR-133b,gga-miR-133c-3p,gga-miR-138-5p,gga-miR-1625-5p,gga-miR-1653,gga-miR-1710,gga-miR-1727,gga-miR-17-5p,gga-miR-1771,gga-miR-193b-5p,gga-miR-20a-5p,gga-miR-20b-5p,gga-miR-301a-3p,gga-miR-301b-3p,gga-miR-3594-3p,gga-miR-449c-3p,gga-miR-454-3p,gga-miR-456-3p,gga-miR-6516-3p,gga-miR-6568-3p,gga-miR-6685-5p,gga-mi…	SLCO2A1|Major facilitator superfamily||Major facilitator superfamily domain, general substrate transporter||Kazal domain||Major facilitator superfamily domain||Organic anion transporter polypeptide OATP
ENSGALG00000015828	722.84	226.817	1.6721	7.042e-06	0.00033515	up	--	BACH1|BTB/POZ fold||Transcription factor, Skn-1-like, DNA-binding domain||BTB/POZ-like||Basic-leucine zipper domain||BTB/POZ
ENSGALG00000005644	415.885	33.0354	3.6541	2.5165e-08	2.2188e-06	up	gga-miR-1781-5p,gga-miR-30b-3p,gga-miR-383-3p,gga-miR-6643-5p,gga-miR-6645-5p,gga-miR-6656-5p	MYO1G|P-loop containing nucleoside triphosphate hydrolase||Myosin tail 2||Myosin head, motor domain
ENSGALG00000000951	525.833	10.0014	5.7163	5.1025e-28	3.0929e-25	up	gga-miR-138-2-3p,gga-miR-27b-3p,gga-miR-30a-3p,gga-miR-30e-3p,gga-miR-458a-3p,gga-miR-6656-5p	CCL4|Chemokine interleukin-8-like domain
ENSGALG00000002523	1051.22	319.738	1.7171	2.4087e-06	0.00013426	up	--	CREB3|Transcription factor, Skn-1-like, DNA-binding domain||Basic-leucine zipper domain
ENSGALG00000009029	263.848	580.878	-1.1385	0.0024388	0.042087	down	gga-miR-101-3p,gga-miR-103-2-5p,gga-miR-107-5p,gga-miR-1306-5p,gga-miR-133c-5p,gga-miR-135a-5p,gga-miR-144-3p,gga-miR-146a-5p,gga-miR-146c-5p,gga-miR-1559-3p,gga-miR-155,gga-miR-1580,gga-miR-1585,gga-miR-1651-3p,gga-miR-1685-3p,gga-miR-1703-5p,gga-miR-1728-3p,gga-miR-1756a,gga-miR-1769-3p,gga-miR-1786,gga-miR-190a-3p,gga-miR-2130,gga-miR-2131-3p,gga-miR-21-3p,gga-miR-215-3p,gga-miR-23b-3p,gga-miR…	TSPAN12|Tetraspanin||Tetraspanin/Peripherin||Tetraspanin, EC2 domain
ENSGALG00000003289	1360.95	505.823	1.4279	5.4481e-05	0.0019618	up	gga-miR-140-3p,gga-miR-1604,gga-miR-1668-3p,gga-miR-18a-3p,gga-miR-3530-5p,gga-miR-6586-5p,gga-miR-6669-3p,gga-miR-7442-3p	CHUK|Serine/threonine/dual specificity protein kinase, catalytic domain||Protein kinase-like domain||Ubiquitin-related domain||I-kappa-kinase-beta NEMO binding domain||Tyrosine-protein kinase, catalytic domain||Serine-threonine/tyrosine-protein kinase catalytic domain||Protein kinase domain
ENSGALG00000023122	201.095	40.831	2.3001	2.9466e-06	0.00015882	up	--	-|Sulfotransferase domain||P-loop containing nucleoside triphosphate hydrolase
ENSGALG00000013993	11274.3	110.739	6.6697	1.6119e-54	4.6899e-51	up	gga-miR-100-3p,gga-miR-107-5p,gga-miR-122-5p,gga-miR-138-1-3p,gga-miR-144-5p,gga-miR-1467-5p,gga-miR-148a-3p,gga-miR-1580,gga-miR-1623,gga-miR-1659,gga-miR-1663-5p,gga-miR-1664-3p,gga-miR-1684a-3p,gga-miR-1684b-3p,gga-miR-1710,gga-miR-1720-5p,gga-miR-1726,gga-miR-1727,gga-miR-1728-3p,gga-miR-1782,gga-miR-181a-5p,gga-miR-181b-5p,gga-miR-183,gga-miR-187-3p,gga-miR-187-5p,gga-miR-18a-3p,gga-miR-1b-3…	VNN1|Biotinidase, eukaryotic||Carbon-nitrogen hydrolase
ENSGALG00000028646	33.0755	2.57773	3.6816	0.0011043	0.023049	up	--	-|Immunoglobulin-like domain
ENSGALG00000000956	677.901	12.0846	5.8098	1.1242e-17	3.4799e-15	up	gga-miR-106-3p,gga-miR-142-5p,gga-miR-1649-5p,gga-miR-1653,gga-miR-1729-5p,gga-miR-17-3p,gga-miR-1756b,gga-miR-1779,gga-miR-19a-3p,gga-miR-19b-3p,gga-miR-200b-3p,gga-miR-205a,gga-miR-205b,gga-miR-429-3p,gga-miR-489-3p,gga-miR-6669-3p,gga-miR-7472-5p	CCL4|Chemokine interleukin-8-like domain
ENSGALG00000027955	107.854	20.581	2.3897	0.00019358	0.0055655	up	--	-|Immunoglobulin-like domain||Immunoglobulin C1-set||MHC class I alpha chain||MHC class I alpha chain, alpha1 alpha2 domains||MHC classes I/II-like antigen recognition protein
ENSGALG00000016244	7.24766	89.6403	-3.6286	4.9532e-07	3.2754e-05	down	--	LRRC6|HSP20-like chaperone
ENSGALG00000003640	429.465	121.708	1.8191	7.6472e-06	0.00036121	up	gga-miR-1619,gga-miR-181b-1-3p,gga-miR-216b,gga-miR-6582-3p,gga-miR-6659-3p	FAM20C|Domain of unknown function DUF1193
ENSGALG00000009404	1968.83	693.669	1.505	1.1747e-05	0.00052745	up	gga-let-7j-3p,gga-miR-101-3p,gga-miR-1467-3p,gga-miR-1723,gga-miR-1754-5p,gga-miR-1a-2-5p,gga-miR-1b-5p,gga-miR-203a,gga-miR-365b-5p,gga-miR-455-3p,gga-miR-6544-5p,gga-miR-6575-5p,gga-miR-6639-5p,gga-miR-7469-5p,novel_120,novel_208	DISP1|Patched||Sterol-sensing domain||Membrane transport protein, MMPL domain
ENSGALG00000012715	1094.41	2272.91	-1.0544	0.0016709	0.031055	down	--	CAP2|CARP motif||Adenylate cyclase-associated CAP, N-terminal||Adenylate cyclase-associated CAP, C-terminal
