# Supplementary material for: Dysregulated expression of microRNAs and mRNAs in pulmonary artery remodeling in ascites syndrome in broiler chickens
Source: Oncotarget. 2016 Oct 25;8(2):1993–2007. doi: 10.18632/oncotarget.12888 (PMC5356772; doi:10.18632/oncotarget.12888)
Supplement: Supplementary file 7 [file oncotarget-08-1993-s007.xls]

## Sheet: Sheet1
Table S6. Primers of four miRNAs for qRT-PCR validation.
miRNAs	5'-3'
U6-RT	caaaatatggaacgcttc
U6-F	gtgctcgcttcggcagca
U6-R	caaaatatggaacgcttc
MIR-23B-30-RT	ctcaactggtgtcgtggagtcggcaattcagttgagggtaatcc
MIR-23B-30-F	acactccagctgggatcacattgccag
MIR-23B-30-R	ctcaactggtgtcgtggagt
MIR-30E-3P-RT	ctcaactggtgtcgtggagtcggcaattcagttgaggctgtaaa
MIR-30E-3P-F	acactccagctgggtttcagtcggatg
MIR-30E-3P-R	ctcaactggtgtcgtggagt
MIR-1662-RT	ctcaactggtgtcgtggagtcggcaattcagttgagatcccaag
MIR-1662-F	acactccagctgggttgacatcatcata
MIR-1662-R	ctcaactggtgtcgtggagt
MIR-147-RT	ctcaactggtgtcgtggagtcggcaattcagttgaggcagaagc
MIR-147-F	acactccagctggggtgtgcggaaat
MIR-147-R	ctcaactggtgtcgtggagt
